# Supplementary material for: Immune-Related LncRNAs Affect the Prognosis of Osteosarcoma, Which Are Related to the Tumor Immune Microenvironment
Source: Front Cell Dev Biol. 2021 Oct 7;9:731311. doi: 10.3389/fcell.2021.731311 (PMC8529014; doi:10.3389/fcell.2021.731311)
Supplement: Supplementary file 2 [file Table_2.XLSX]

## Sheet: Sheet1
Table S2 The names of samples with both clinical and sequencing data
TARGET-40-0A4HLD-01A-01R
TARGET-40-0A4HMC-01A-01R
TARGET-40-0A4HX8-01A-01R
TARGET-40-0A4HXS-01A-01R
TARGET-40-0A4HY5-01A-01R
TARGET-40-0A4I0Q-01A-01R
TARGET-40-0A4I0U-01A-01R
TARGET-40-0A4I0W-01A-01R
TARGET-40-0A4I3S-01A-01R
TARGET-40-0A4I3W-01A-01R
TARGET-40-0A4I42-01A-01R
TARGET-40-0A4I48-01A-01R
TARGET-40-0A4I4A-01A-01R
TARGET-40-0A4I4E-01A-01R
TARGET-40-0A4I4M-01A-01R
TARGET-40-0A4I4O-01A-01R
TARGET-40-0A4I5B-01A-01R
TARGET-40-0A4I65-01A-01R
TARGET-40-0A4I6O-01A-01R
TARGET-40-0A4I8O-01A-01R
TARGET-40-0A4I8S-01A-01R
TARGET-40-0A4I8U-01A-01R
TARGET-40-0A4I9K-01A-01R
TARGET-40-NAAEDA-01A-01R
TARGET-40-NAAEDA-01A-06R
TARGET-40-NAAEDD-01A-06R
TARGET-40-NAAEDH-01A-01R
TARGET-40-NAAEDH-01A-06R
TARGET-40-NAAEDI-01A-01R
TARGET-40-NAAEDI-01A-06R
TARGET-40-NAASJI-01A-01R
TARGET-40-NAASJK-01A-01R
TARGET-40-PAKFVX-01A-01R
TARGET-40-PAKUZU-01A-01R
TARGET-40-PAKXLD-01A-01R
TARGET-40-PAKZZK-01A-01R
TARGET-40-PALECC-01A-01R
TARGET-40-PALFYN-01A-01R
TARGET-40-PALHRL-01A-01R
TARGET-40-PALKDP-01A-01R
TARGET-40-PALKGN-01A-01R
TARGET-40-PALWWX-01A-01R
TARGET-40-PALZGU-01A-01R
TARGET-40-PAMEKS-01A-01R
TARGET-40-PAMHLF-01A-01R
TARGET-40-PAMHYN-01A-01R
TARGET-40-PAMJXS-01A-01R
TARGET-40-PAMLKS-01A-01R
TARGET-40-PAMRHD-01A-01R
TARGET-40-PAMTCM-01A-01R
TARGET-40-PAMYYJ-01A-01R
TARGET-40-PANGPE-01A-01R
TARGET-40-PANGRW-01A-01R
TARGET-40-PANMIG-01A-01R
TARGET-40-PANPUM-01A-01R
TARGET-40-PANSEN-01A-01R
TARGET-40-PANVJJ-01A-01R
TARGET-40-PANXSC-01A-01R
TARGET-40-PANZHX-01A-01R
TARGET-40-PANZZJ-01A-01R
TARGET-40-PAPFLB-01A-01R
TARGET-40-PAPIJR-01A-01R
TARGET-40-PAPKWD-01A-01R
TARGET-40-PAPNVD-01A-01R
TARGET-40-PAPWWC-01A-01R
TARGET-40-PAPXGT-01A-01R
TARGET-40-PARBGW-01A-01R
TARGET-40-PARDAX-01A-01R
TARGET-40-PARFTG-01A-01R
TARGET-40-PARGTM-01A-01R
TARGET-40-PARJXU-01A-01R
TARGET-40-PARKAF-01A-01R
TARGET-40-PASEBY-01A-01R
TARGET-40-PASEFS-01A-01R
TARGET-40-PASFCV-01A-01R
TARGET-40-PASKZZ-01A-01R
TARGET-40-PASNZV-01A-01R
TARGET-40-PASRNE-01A-01R
TARGET-40-PASSLM-01A-01R
TARGET-40-PASUUH-01A-01R
TARGET-40-PASYUK-01A-01R
TARGET-40-PATAWV-01A-01R
TARGET-40-PATEEM-01A-01R
TARGET-40-PATJVI-01A-01R
TARGET-40-PATKSS-01A-01R
TARGET-40-PATMIF-01A-01R
TARGET-40-PATMPU-01A-01R
TARGET-40-PATMXR-01A-01R
TARGET-40-PATPBS-01A-01R
TARGET-40-PATUXZ-01A-01R
TARGET-40-PAUBIT-01A-01R
TARGET-40-PAUTWB-01A-01R
TARGET-40-PAUTYB-01A-01R
TARGET-40-PAUUML-01A-01R
TARGET-40-PAUVUL-01A-01R
TARGET-40-PAUXPZ-01A-01R
TARGET-40-PAUYTT-01A-01R
TARGET-40-PAVALD-01A-01R
TARGET-40-PAVCLP-01A-01R
TARGET-40-PAVDTY-01A-01R
TARGET-40-PAVECB-01A-01R
