# Supplementary material for: Immune-Related LncRNAs Affect the Prognosis of Osteosarcoma, Which Are Related to the Tumor Immune Microenvironment
Source: Front Cell Dev Biol. 2021 Oct 7;9:731311. doi: 10.3389/fcell.2021.731311 (PMC8529014; doi:10.3389/fcell.2021.731311)
Supplement: Supplementary file 3 [file Table_3.XLSX]

## Sheet: Sheet1
Table S3 The expression levels of all lncRNA
id	TARGET-40-0A4HLD-01A-01R	TARGET-40-0A4HMC-01A-01R	TARGET-40-0A4HX8-01A-01R	TARGET-40-0A4HXS-01A-01R	TARGET-40-0A4HY5-01A-01R	TARGET-40-0A4I0Q-01A-01R	TARGET-40-0A4I0U-01A-01R	TARGET-40-0A4I0W-01A-01R	TARGET-40-0A4I3S-01A-01R	TARGET-40-0A4I3W-01A-01R	TARGET-40-0A4I42-01A-01R	TARGET-40-0A4I48-01A-01R	TARGET-40-0A4I4A-01A-01R	TARGET-40-0A4I4M-01A-01R	TARGET-40-0A4I4O-01A-01R	TARGET-40-0A4I5B-01A-01R	TARGET-40-0A4I65-01A-01R	TARGET-40-0A4I6O-01A-01R	TARGET-40-0A4I8O-01A-01R	TARGET-40-0A4I8S-01A-01R	TARGET-40-0A4I8U-01A-01R	TARGET-40-0A4I9K-01A-01R	TARGET-40-NAAEDA-01A-01R	TARGET-40-NAAEDD-01A-01R	TARGET-40-NAAEDH-01A-01R	TARGET-40-NAAEDI-01A-01R	TARGET-40-NAASJI-01A-01R	TARGET-40-NAASJK-01A-01R	TARGET-40-PAKFVX-01A-01R	TARGET-40-PAKXLD-01A-01R	TARGET-40-PAKZZK-01A-01R	TARGET-40-PALECC-01A-01R	TARGET-40-PALFYN-01A-01R	TARGET-40-PALHRL-01A-01R	TARGET-40-PALKDP-01A-01R	TARGET-40-PALKGN-01A-01R	TARGET-40-PALWWX-01A-01R	TARGET-40-PALZGU-01A-01R	TARGET-40-PAMEKS-01A-01R	TARGET-40-PAMHLF-01A-01R	TARGET-40-PAMHYN-01A-01R	TARGET-40-PAMJXS-01A-01R	TARGET-40-PAMLKS-01A-01R	TARGET-40-PAMRHD-01A-01R	TARGET-40-PAMTCM-01A-01R	TARGET-40-PAMYYJ-01A-01R	TARGET-40-PANGPE-01A-01R	TARGET-40-PANGRW-01A-01R	TARGET-40-PANMIG-01A-01R
AC003084.1	0.20247	0.470837	0	0	0	0	0.532846	0	0	0	0	0.201464	0	0	0	0	0	0	0	0	0.025216	0.157942	0	0	0.0527965	0	0	0.129627	0	0	0	0	0	0	0	0	0	0	0	0	0	0.086111	0	0	0.054623	0	0.161892	0.051149	0
LINC01310	0.051083	0.030362	0.011156	0	0.085738	0.016262	0.033975	0	0.010467	0.017762	0.005368	0	0	0	0	0	0.027936	0	0.009694	0.010974	0	0.046787	0.0129105	0.004233	0.0022235	0	0	0	0	0.157657	0	0	0.00641	0	0	0.013326	0.040017	0	0	0.008356	0.007731	0.032056	0	0	0.013277	0	0	0	0
AC092168.2	0.31843	0.60992	0.206399	0.077309	1.02867	0.53776	0.398518	1.59156	0.450981	2.71939	1.745	0.282237	1.58622	0.205233	0.786851	0	0.897885	2.14523	0.829807	2.02648	0.126214	0.091838	0.013758	0.062053	0.067059	0.031216	0.28317	1.06788	0	0.315427	0.302431	0.299109	0.029583	0	0	0.341567	0.338946	0.397324	0.929048	0.171509	0.206825	0	0	0.092111	0.971768	0.698879	0.223694	0	1.84363
AL359502.1	1.6001	0	0	0	0	0.082298	0	0	0	0	0	0	0.058714	0	0	0	0	0	0	0	0.012873	0	0.0280655	0	0	0	0	0	0	0	0.122376	0	0	0	0.037141	0	0	0	0	0	0	0	0	0.095398	0	0	0	0	0
AC019257.2	0	0.324153	8.98475	0	0	0	0.156827	0	0	0	0.688979	0	0.095389	0	0.136717	0	0.529781	0	0.129858	0.347106	0.022813	0	0.172184	0.279275	0.0833225	0	0	0.796591	0	0	0	0.158116	0	0	0	0.190921	0	0	0	0.138039	0.076035	0	0.458297	0	0.047491	0.06122	0	0	0
AC068631.1	137.214	5.99402	11.7408	1.39123	5.25449	4.61276	56.9523	2.19407	8.43259	18.9019	13.7361	2.62127	17.3113	2.63778	9.2639	4.78357	2.5396	2.05505	14.2779	17.03	5.39253	3.94139	1.84281	5.43246	1.84051	0.877289	6.77707	19.0398	2.59089	4.59406	6.92771	5.41041	1.23549	1.43439	2.03162	1.2065	5.67713	3.07774	6.08135	9.05832	13.699	3.65609	6.39873	9.45849	2.57912	2.89302	2.19968	2.72822	5.81184
AC011933.3	0	1.25281	1.93152	0.687872	0.166992	0.28047	0.252495	1.72921	1.36916	0.174887	0.65617	0.793873	1.61819	1.47633	1.73382	1.07336	1.17791	0	0.67262	0.386459	0.435373	1.3238	0.309632	0	0.494727	0.16994	1.0813	0.778562	0.243865	0	2.15133	0	0.347794	1.99243	0.601006	0.765509	0.538035	0.261657	1.25414	2.21932	0.91046	1.32031	0.303805	0.252933	0.076536	1.50632	0.381635	0.231735	0.262239
AL035587.1	29.0003	15.3955	23.602	4.16701	5.9618	5.60136	13.8057	5.53042	4.95619	7.89695	4.87749	16.6011	8.54919	13.8798	14.1355	12.0791	5.88841	3.15031	10.5597	24.1966	8.45806	4.48113	3.09132	2.76114	3.33682	4.30394	5.14201	14.7811	2.88051	8.12802	7.00674	26.9824	0.829017	2.16108	6.8095	33.7527	6.05982	6.53908	10.8828	10.2249	10.1754	3.55841	7.41856	6.54513	24.7992	5.05724	5.9145	3.69452	7.688
MIR1302-2HG	0	0	0	0	0	0	0	0	0	0	0	0.572254	0	0.153961	0.833063	0	0	0	0	0	0.095973	0	0	0.087872	0.0882405	0	0	0	0	0	0	0	0	0	0	0	0	0	0	0	0	0.125283	0	0	0	0	0	0	0
LINC01502	5.42458	0.11353	0.268802	0.020129	0.181133	0.115072	0.759863	0.107154	0.139381	0.722172	0.205637	0.137699	0.310057	0.061993	0.24543	0.194284	0.033421	0.020579	0.244062	0.320731	0.349883	0.048002	0.403345	0.024453	0.027007	0.0527765	0.229228	0.284753	0.076681	0.138476	0.126101	0.020064	0.025647	0.029639	0.075373	0.074606	0.35759	0.11913	0.186493	0.145252	0.31782	0.085552	0.244405	0.150327	0.057515	0.499806	0.049125	0.178107	0.123948
AC084032.1	1.18904	0.332684	1.01352	0.098393	1.01514	0.29486	1.12272	1.166	0.898728	0.932879	0.767123	0.125621	5.45784	0.109543	0.210408	0.340515	0.461612	0	0.381671	1.09471	0.144966	0.092133	0.138493	0.25969	0.248925	0.149303	0.195424	1.27929	0.670128	0	0.366182	0	0.068681	0.238439	0.313908	1.71562	0.242052	0	0	0.315119	0.416392	0	0.261498	0.307266	0.373873	0.1132	0.095439	0.165992	0.53608
AL139023.1	2.00657	3.53511	0	0	0.080961	0.013529	1.41598	1.19896	1.25243	1.42415	0.18852	0	0.154284	0	0.309933	1.07378	0	0	0	0.831837	0.148639	0.130245	0.030199	0	0.474274	0	0.273822	0.362726	0.717019	0	0	0	0.136838	0.226391	0.52704	0.091031	0.195201	0	0.219079	0.207592	0.583862	0.068936	0.403719	0	0	0.254812	0	0.05813	0
RAMP2-AS1	5.79271	3.1509	12.8499	0.445042	0.474948	1.23758	5.21688	0.57546	2.09153	2.93486	1.13966	4.00657	8.32001	1.81588	1.13191	2.52292	1.42782	0.950608	3.24604	2.79219	3.65198	1.09201	0.971433	1.68836	1.04285	0.334686	4.13305	11.0436	0.299675	0.835669	2.28203	0.983477	0.185197	0.808676	0.518463	1.50896	0.932556	0.791324	1.20719	1.9027	2.42456	1.0086	2.3172	2.49617	0.612899	0.556518	0.592169	0.58415	1.05373
LINC00824	16.1567	1.22839	0.872865	0.490235	0.543772	0.903999	6.69364	0.330549	1.01422	3.17072	1.33338	12.538	2.16801	0.252317	0.325472	0.565968	0.477887	0.374346	1.49179	2.81511	0.779088	0.393264	0.273925	1.37064	0.363644	0.199212	0.831156	2.54605	0.182702	0.948009	1.00692	0.746802	0.076573	0.384834	0.423186	0.209386	0.641279	0.392954	0.304049	0.704769	1.52562	0.295718	1.10089	0.557924	0.267353	0.700652	0.553815	0.24547	0.671433
AL008633.1	0	0	0	0	0	0	1.50413	0.261894	0	0	0	0	0.296245	0.17265	0.436288	0	0	0	0.135525	1.04166	0	0	0	0.434643	0.047726	0	0	0	0.044961	0	0	0	0	0	0	0	0.0662	0	0	0	0	0	0	0	0	0	0	0	0
AC027682.5	1.45267	0.055063	0	0	0.252052	0.037363	0.645369	0.041038	0.163622	0.400059	0.939686	0.543194	2.06942	0.456049	0.09513	0.226751	0	0	0.525228	3.18631	0.193367	0.095289	0.019651	0	0.0645585	0	0.080418	1.01699	0	0	0	0	0	0	0	0.065308	0	0	0	0.093434	0	0.085207	0	0.127293	0	0.078642	0.253531	0	0.210382
ERICH3-AS1	0.284937	0	0.03202	0.009517	0.017799	0.155196	1.08134	0.018601	0.049548	0.113785	0.075445	0.092377	0.277848	0.010495	0.117783	0.052024	0	0.042114	0.17858	0.120837	0.053817	0	0.0130505	0.035092	0.036532	0.015926	0.176394	0.252385	0.006028	0	0.007827	0.028188	0.010685	0.008803	0.044958	0.029499	0	0.009283	0.035958	0.041161	0.226502	0.009968	0.006521	0.042131	0.006338	0.00409	0.00986	0.069107	0.043017
LINC00243	6.1833	0.733481	0.59276	0.031477	0.10497	0.524829	2.23949	0.75895	0.453875	0.787853	0.400358	0.366851	1.33933	1.24897	0.667813	0.540821	0.105078	0.5219	0.98238	0.703985	0.347007	0.126388	0.273399	0.329234	0.112989	0.05543	0.293485	0.888505	0.060017	0.274846	0.150071	0.17154	0.102968	0.014193	0.115149	0.073296	0.285058	0.465838	0.189192	0.26995	0.657139	0.054267	0.139711	0.161051	0.141307	0.110917	0.543932	0.111679	0.381071
AL606534.1	0	0.699264	0.638776	0.103356	0.985236	0.639552	0	0.286196	1.27682	0.245125	1.64914	0.063851	1.15664	0.736806	1.11137	0.886517	0.540165	0.704866	1.45139	0.575816	0.507912	0.185818	0.304177	0.68436	0.317582	0.113878	1.09211	0.693008	0	1.01711	1.08831	0.433288	0.164525	0	0.222934	0.134871	0.113268	0	0.718718	0	0	0.048269	0	0.377318	0.194072	0.035988	0.04305	0.35822	0.402254
INO80-AS1	1.83199	0.1406	1.50932	0.29908	0.50845	0.33838	0.996717	0.610745	0.478071	0.859509	0.742737	0.199259	0.94164	0	0.861105	0.404518	0.104236	0	1.05483	0.730177	0.239592	0.181394	0.192135	0	0.028955	0	0.703138	0.982433	0.065386	0.391272	0	0.119377	0.288638	0	0.101239	0.175095	0.142051	0.14157	0	0.185566	0.140124	0.358986	0.328287	1.0638	0.061535	0.138229	0	0.069196	0.126196
LINC02679	4.94887	0.140846	0	0.207356	0	0.327918	4.6223	0	0.343607	1.06317	0.156317	0.739857	0	0.706292	0.376978	0.206302	0	0	0.258136	2.27948	0.239395	0.114678	0.176428	0.274762	0.257991	0	0.214043	0.511983	0	0	1.08034	0	0	0.458239	0.326166	0	0	0	0	0.949573	0.432366	0.297279	0.270858	0	0.198756	0.595045	0	0.083374	0
AC092384.3	0	0.286454	0.201554	0.072463	0	0.033118	0.149989	0	0.07579	0.291463	0.031198	0	0.801759	0	0	0.074588	0	0	0.487327	0.09355	0.005457	0.009567	0.061652	0.005731	0.08707	0	0.179292	0.100235	0	0.070179	0.009659	0	0	0	0	0	0.077345	0	0.021526	0.012138	0	0	0	0	0.012213	0.009201	0	0	0.165282
AC005884.2	0.269441	0	0	0	0	0.884937	3.75253	0	0	0	0	0	0.569035	0	1.27419	0.290872	1.28348	0	0	0	0.10707	0.338759	0.099855	0	0.0713605	0.194897	1.37241	0	1.64655	0	0.577469	0	0.80024	0	1.15372	0	0	0	0	0	0	0.267524	1.09469	1.81778	0.108048	0.536854	0	0	0
AL035078.2	0	0	0	0	0	0	0	0	0	0	0	0	0	0	0	0	0	0	0	0	0	0.217768	0	0	0	0	0	0	0	0	0	0	0	0	0	0	0	0	0	0	0	0	0	0	0	0	0	0	0
AC093903.1	0	0	0	0	0	0	0.925781	0	0.138086	0	0.136059	0	1.20585	0	0	0	0.120974	0	0.198669	0.31469	0.197696	0	0	0	0	0	0.403311	0.163498	0	0	0	0	0	0	0	0	0	0	0	0	0.200373	0	0	0.24105	0	0.080521	0	0	0
AC068389.1	132.25	4.2003	1.93074	0.583261	2.01673	0.759831	26.3313	1.00992	1.66875	3.17536	3.00673	0.161213	3.84763	0.270899	3.89411	2.01993	0.351505	1.92262	3.5701	5.55331	0.87302	0.245533	0.827716	4.80813	0.670579	0.322723	2.2954	2.03491	0.843797	0.477246	1.76627	2.31395	0.258919	0.217937	0.542424	0.053966	1.33491	0.962817	0.119327	1.7116	3.8513	0.669933	1.39477	4.08236	0.4033	0.3295	0.394689	0.856486	1.32995
AC093536.2	0.623776	0.020521	0	0	0	0.010664	0.548517	0.043196	0.040641	0	0	0	0.129481	0.058782	0	0	0	0	0	0.181105	0.025508	0	0	0	0.028277	0	0.024094	0.157036	0	0	0	0	0	0	0	0	0	0.015213	0	0	0	0	0	0	0	0	0.033901	0	0
AC090124.1	0	0	0	0	0	0	0.240219	0	0	0	0	0	0	0	0	0	0	0	0	0	0	0	0	0	0.0185	0.044243	0	0	0	0	0.292113	0	0	0	0	0	0	0	0	0	0	0.052425	0	0	0	0	0	0	0
AC089998.4	32.4866	1.48639	3.01881	0.374296	0.995578	0.760252	11.7467	0.148878	1.28606	4.53069	2.59152	0.493037	1.03262	0.262132	1.45821	1.46613	0	0.981357	2.39604	2.04462	0.505333	0.628516	0.387014	1.17067	0.161476	0.150514	1.50009	1.56199	0.716981	0.553375	0.669715	0.473955	0.286555	0.371476	0.731851	0	0.746109	0.180086	0.554352	1.0364	1.52586	0.284334	1.91163	1.33106	0.406283	0.482221	0.423858	0.606923	3.17481
LINC02457	1.69951	0	0	0	0	0	0	0	0.418195	1.13309	0	0	0	0	0	0	0	0	0.203087	0.104467	0	0.201017	0	0	0	0	0	0.304863	0	0	0	0	0	0	0	0	0.111947	0	0	0	0	0	0	0	0	0	0	0.032993	0
LINC01587	0.497184	0.308488	0.121344	0	0	0.080707	0.519054	0.119016	0	0.154852	0.169467	0.047265	0.620208	0.175942	0.554868	0	0.127709	0	0.343564	0.345837	0.157228	0.292586	0.0706745	0.35362	0.198302	0.071414	0	0.987264	0.227938	0.269002	0.286399	0	0.106554	0	0.117246	0	0.038954	0.046968	0	0.179102	0.128955	0.076009	0	0.193062	0	0.146894	0	0.114265	0
AC084757.3	0.506359	0.162122	0.499268	0	0.304783	0.236243	0.383788	1.38752	1.19712	0.677234	0.211093	0.306337	0.194056	0.313117	0.283035	0.557163	0.299253	0.417028	0.963814	0.492082	0.073744	0.482162	0.174668	0.080264	0.131791	0.0324175	0.444258	0.449845	0.097793	0	0.308587	0	0.221881	0.127788	0.023373	0.167643	0.455023	0.14818	0.454983	0.142821	0.054959	0.241172	0.117285	0.192526	0.038854	0.202435	0.255159	0.410308	0.42098
AL162399.1	74.8918	0	0	0	1.65915	0.716756	10.4441	0	1.00975	0	0	0	0	0	0	0	2.23802	2.11791	0	0	0	0	0	2.15823	0	0	0	0	0	0	0.657549	0	0	0	0	0	1.41732	0	0	0	0	0	0	1.63257	0	0	0.493515	0	0.488211
LINC01375	0	0	0	0	0	0	0.12006	0	0.008002	0	0	0	0	0.027159	0	0	0	0	0.052188	0.019902	0.003744	0	0	0	0	0	0	0.019579	0	0	0	0	0	0	0	0.02197	0	0	0	0	0	0	0	0.044722	0.01563	0	0	0	0
AL035420.1	4.06191	0	0	0.256805	0	0.044636	0.49578	0	0.294118	0.482978	0.459568	0.43369	0.352708	0.293906	0	0	0.085338	0	0.137608	0.313003	0.12982	0	0.0555005	0.327689	0.0556535	0.056103	0.483164	0.967893	0.042039	0.31072	0	0.133755	0	0	0	0	0.059753	0	0	0.976503	0.419706	0.078094	0.094129	0	0	0	0	0	0.565883
AC092140.1	0	0.488897	1.72246	0.395076	0.239883	0.150499	0.980668	0	0.103778	0.216709	0.195599	0.073449	0	0	0.231245	0	0.068974	0	0.35304	0.30014	2.48582	0	0	0.097595	0	0	0.385737	0.471186	0	0	0	0	0	0	0	0	0.042119	0.132303	0.237534	0	0	0.050611	0	0	0.044988	0	0.051521	0	0
AF287957.1	0.700369	0.333024	2.08889	0.246434	0.079976	0.086017	0.354629	0.097243	0.401327	0.202864	0.313109	0.211422	0.33688	0.176615	0.408539	0.409224	0.24759	0.388601	0.421701	0.306069	0.215097	0.581301	0.0338485	0.111791	0.202076	0.109278	0.398997	0.439973	0.094703	0.057642	0.424302	0.067216	0	0.929147	0.374734	0.075545	0.345455	0.352147	0.211659	0.332089	0.170349	0.395801	0.079708	0.05817	0.245119	0.216958	0.066664	1.11333	0.583604
BX324167.2	0.030383	0.040303	0.113437	0.008401	0.024617	0.019219	0.170841	0.015954	0.052101	0.237078	0.064073	0.101734	0.730292	0.008392	0.090868	0.014948	0.008327	0	0.086891	0.111079	0.077713	0.019295	0.0163565	0.006419	0.013303	0.0076515	0.17983	0.229315	0.005698	0.071512	0	0	0.015437	0.008942	0.006557	0	0.009875	0.025112	0	0.012275	0.011478	0	0	0	0.023708	0	0.010489	0.011412	0.05962
AC004882.3	0	0	0	0	0	0	0	0	0.268414	0	0	0	0	0	0	0	0	0	0	0	0	0	0	0	0	0	0	0	0	0	0	0	0	0	0.178793	0	0	0	0	0	0	0	0	0	0	0	0	0	0
AC140658.2	0	0	0	0	0	0	0	0	0	0	0	0	1.01443	0	0	2.37308	0	0	0	0.21947	0.013744	0	0	0	0.105465	0	0	0	0.270519	0	0	0	0	0	0.299011	0	0	0	0.502962	0	0	0	0	0	0	0	0	0	0
AC007406.4	0.150006	0	0.891924	0	0	0.021771	0	0	0.384623	0	0	0.0403	0.639338	0	0	0.042101	0	0	0.064789	0.275629	0.026153	0.293595	0	0.028322	0.0078555	0.026044	0.048142	0	0	0	0.048258	0	0	0	0	0	0	0.050689	0	0.06284	0.046758	0	0	0	0	0.078239	0	0	0
AL078590.2	1.80084	1.09039	0.186205	0.126496	0.314175	0.457356	2.49835	0.267578	0.547076	4.08804	0.929458	0.969623	2.35112	1.15494	0.977306	1.08608	0.659325	0.487184	1.54413	0.901233	0.211833	0.271754	0.602372	0.334669	0.662932	0.755509	0.421764	1.89371	0.238079	0.269614	1.18696	0.169	0.342163	1.06204	1.44649	0	0.891142	0.759995	0.98509	0.416496	0.819126	1.23908	0.108826	1.26269	0.284582	0.821505	0.249512	0.147397	0.635678
AL022724.2	0	0	0	1.08232	0	0.307373	0	0.601213	0.042817	0	0.353799	0.500362	0	0.23687	0.327216	0.374051	0.245354	0.597747	0.116975	0.111454	0.129967	0	0.140689	0	0.533448	0.527279	0	2.95417	0	0.43751	0.950416	0.146075	0	0.370216	0.870951	0	0.127488	2.57591	0	0.859281	0.870566	0.214053	0.244953	0.406602	0.486096	0.472832	0	0	0.067399
AC002558.2	28.5198	1.61075	2.19524	7.12529	2.07142	2.61437	6.01425	0.445321	2.19999	4.94306	2.8666	1.72744	3.8799	0.652863	3.78336	1.89364	2.67611	1.23848	4.19287	3.01394	1.15094	1.76571	0.71626	0.891853	0.47878	0.221363	2.33708	3.46758	0.410696	3.39318	1.49112	0.344047	0.131945	0.342689	1.43135	0.42707	0.525702	1.76099	1.70638	2.62872	1.46351	0.280867	1.63495	2.5204	0.902479	0.783462	0.872391	1.00047	3.46304
AL161668.2	1.09241	0	0	0	0	0	1.17737	0.203592	0	0	0	0.238972	0	0	0	0	0	0	0.137363	0	0	0	0	0	0.019245	0	0	0	0	0	0	0	0	0	0	0	0	0	0	0	0	0	0	0	0	0	0	0	0
AC005757.1	18.6459	1.53924	2.23796	0	0.507255	0.641195	4.31819	0.189887	1.17346	1.43203	1.68111	0.75296	1.44657	3.2868	2.27974	0.290569	0.91061	0	2.54542	3.82037	0.557638	1.46872	0.0458065	1.13323	0.14313	0.0994235	0.659587	3.91175	0.136432	0.531496	0.45501	0.080956	0.430664	0.199894	0.416289	0	0.334276	0.077712	0.526277	0.564363	0.934412	0.161039	0.480863	1.38394	0	0.175873	0.397878	0.188946	0.762644
AC112236.2	0	0.058131	0.632063	0.449221	0.439755	0.137502	0.2005	0.071624	0.613213	2.29879	0.342662	0.850967	0.041932	0.369944	0.450589	0.27627	1.00449	0.339505	0.224791	0.050573	1.08336	0.357121	0.450954	0.412471	0.855441	0.244291	0.333224	1.35576	0.165242	0.309863	0	0.074714	0.167586	0.205477	1.05926	0.097593	0.34924	0.362618	0.286507	0.853127	0.335051	0.923097	0.122972	0.258908	0.767718	0.180588	0.1397	0.333304	0.121987
AC106820.5	0.55273	0.580656	1.12515	1.84787	1.48041	0.504693	0.244538	0.197208	0.313917	3.94365	0.772864	0.435114	0.668018	1.19393	1.58838	1.36088	0.292407	0	1.84048	1.79085	0.321764	0.521379	0.336792	0.647745	0.306651	0.471183	1.06822	2.21207	0.210387	0.704436	0.665389	0.47569	0	0.399478	0.789744	0.524682	0.271923	0.565354	0.177654	1.46638	1.66152	1.22833	0.087145	0.209471	0.207375	0.201486	0.517897	0.302024	0.540478
AL139240.1	0	0	0	0	0	0.048793	0	0	0.567923	0.46619	0	0	0	0	0.264889	0	0	0	0.460776	0	0.028672	0	0	0	0	0	0.218159	0.138126	0	0	0	0	0	0	0	0	0	0	0	0	0	0	0	0	0	0	0	0	0.397647
AP002856.1	0	0	0	0	0	0	0.218301	0	0	0	0	0	0	0	0	0	0	0	0	0.094199	0	0	0	0	0	0	0	0	0	0	0	0	0	0	0	0	0	0	0	0	0	0	0	0	0	0	0	0	0
AL358876.2	0.668825	0.170945	0.343241	0	0	0.056357	1.80874	0	0.210561	0.780919	0.49931	0.083719	0.898347	0	0	0.137189	0.171583	0.036531	0.18015	0.444779	0.02627	0.140221	0	0.075733	0.176776	0.0374495	0.19537	0.282795	0.200093	0	0.051993	0	0	1.41351	0	0	0.093197	0.191519	0	0	0.099739	0.086682	0	0.512369	0	0.235344	0	0	0.152207
AC138028.1	1.31611	0.074991	0.234271	0.064014	0.077743	0.185776	1.48258	0.34172	0.371588	3.02423	1.32576	0.46461	1.14954	0.16066	0.159309	0.151302	0.02344	0.024778	1.04644	1.72413	0.255977	0.135732	0.031469	0.07388	0.028234	0.014625	0.37464	1.10533	0.083155	0.062586	0.20563	0.053263	0.035044	0.093151	0.182212	0.077157	0.298773	0.105353	0.069702	0.088102	0.45971	0.150684	0.162404	0.342072	0.048559	0.137353	0.206359	0.129384	0.114464
Z94160.1	0.695293	0.012273	0	0	0	0.007935	0.143056	0	0.024258	0	0.015911	0	0	0	0	0	0	0	0.048243	0	0.01089	0	0	0.04726	0.0036825	0.0072335	0	0	0	0	0	0.067112	0	0	0	0	0.01123	0	0	0	0	0	0	0	0	0	0	0.043104	0
SNAI3-AS1	2.50123	3.4021	7.95623	2.9299	2.28071	1.65194	2.71197	3.13948	2.75248	5.05059	3.66766	2.90174	9.73267	6.96623	7.20695	4.79006	0.821212	4.14903	6.71884	9.22037	1.80199	7.19054	2.22153	2.1075	3.36911	2.27339	2.90459	10.0122	3.1547	1.97407	5.12622	2.08166	0.470007	4.03146	5.53529	5.20148	3.99764	3.43669	5.20799	4.61067	11.4353	6.3118	3.56307	10.5107	1.74508	5.07829	2.69503	2.10312	6.83996
AC025434.1	0	0	0	0	0	0.106183	0.614071	0	0	0.561704	0.514	0.120099	1.09468	0	0	0	0	0	0	0.383001	0.292561	0	0.073494	0	0	0	0.219927	0	0.052527	0	0	0	0.230183	0	0	0	0	0	0	0	0	0	0	0	0.051137	0.064196	0.167772	0.059267	0.234514
AC104785.1	0	0.29676	0.527156	0.393572	0.39113	0.642481	1.00629	0.755519	0.440922	0	1.27411	0.224083	0.131513	1.06915	1.05204	0.68103	0.13819	2.01706	0.754917	0.553489	0.264151	0.41212	0.420043	0.648586	0.995213	0.769289	0.934232	0.679797	0.036657	2.42057	1.20462	0.847608	0	0.905203	0.525349	0.885362	0.182874	1.11077	0.245053	1.12273	0.633964	0.238713	0.467916	1.59807	0.5708	0.344422	0.053688	0.538426	1.01093
AC007376.2	0.143713	3.83113	0.52496	0.086079	0	0.556941	0.241112	0.566275	0.620819	0.387239	2.35275	0.285479	1.57554	1.5377	0	3.08285	0.27476	0	0.765283	2.93507	1.62563	5.25933	0.316696	0.074083	1.11988	0.283853	0	0.882597	0.62053	0.400651	0.70007	0.820182	0.118781	1.32452	0.415697	0.76455	0	0.528174	0.177451	0.63177	0.78876	1.40357	0	4.16389	0.13608	0.593095	0.323747	2.59921	0.803827
AC068898.1	0	0	0	0	0	0	0.590603	0	0	0	0	0	0	0	0	0.206635	0	0	0	0	0	0	0	0	0	0	0	0	0	0	0	0	0	0	0	0	0	0	0	0	0	0	0	0	0	0	0	0	0
AC012291.2	0.473171	0.096104	0.718329	0.257135	0	0.054615	0.44127	0	0.164364	0.624051	0.48514	0.118417	0	0	0	0	0	0	0.498907	0.291296	0.12212	0	0.047819	0	0.028073	0	0.115227	0.527461	0	0	0	0	0.099737	0	0.09253	0.140366	0.144493	0	0	0	0	0	0	0.414058	0	0	0.188334	0.231962	0.098984
ZBED3-AS1	9.36977	2.51485	4.77483	1.3359	2.01692	1.18803	6.6499	1.93643	3.80809	3.24083	2.6928	7.37185	3.9203	3.32017	5.20288	6.0609	2.53397	5.72244	3.43229	5.82416	3.60384	2.02461	1.09693	1.37016	2.44794	7.05096	2.74005	3.45372	4.39667	1.39469	2.00577	3.93046	0.32975	1.52477	1.84539	2.27349	2.21659	3.09224	1.149	1.53766	4.02926	5.36963	2.24245	3.67391	2.04642	10.7307	3.17782	2.19281	3.42278
AC009511.1	0	0	8.50849	0	0	0	0	0	0	0	0	0	0	0	0	0	0	0	0	0	0	0	0	0	0	0	0	0	0	0.502903	0	0	0	0	0	0	0	0	0	0	0	0	0	0	0	0	0	0	0
LINC00387	0	0	0	0	0	0	0.352564	0	0	0	0	0	0.114768	0	0	0	0	0	0.144223	0	0.026625	0	0.142077	0	0	0	0	0	0	0	0	0	0	0	0	0	0	0	0	0	0	0	0	0	0	0	0	0	0.260875
AC002480.2	2.16596	0.132724	0	0	0	0.082815	0.468263	0.115027	0.309935	0	0.097078	0.602847	0	0.239255	0	0.184924	0	0	0.126516	0.116935	0.045036	0.113171	0.283071	0.274261	0.0418305	0.092759	0	0.229622	0.037861	0	0.277701	0	0	0	0	0.29378	0.062666	0	0.239753	0.133525	0.068485	0	0	0	0	0.173147	0	0.169133	0
AC005019.2	0.284268	0.119546	0	0	0	0.075448	1.29814	0	0	0	0	0	0	0	0	0	0	0	0	0	0	0	0	0	0.059616	0.255495	0	0	0	0	0	0	0.359975	0	0	0	0.203902	0	0	0	0	0	0	0	0.163928	0	0	0	0
AF111169.3	2.20097	0.627535	0.584691	0.092386	0.608849	0.57898	0.156048	0.433948	1.17117	1.95613	0.129263	0.043349	2.45288	1.00141	0.540844	0.679354	0.124436	0.089055	3.25927	3.06314	1.73603	0.725194	0.420461	0.034242	0.282635	0.308063	0.296593	4.85523	0.147521	1.24878	0.98668	0.151328	0.151473	0.30688	0.337338	0.560641	0.22489	1.19706	0.223348	1.18129	0.211906	0.77791	0.137134	0.57125	0.229433	0.348149	0.451947	0.269878	0.935576
AC106053.1	0.269219	0.115452	0.842132	0	0	0	0.252495	0	0.077823	0	0	0	0.165455	0	0	0	0	0	0	0	0	0	0	0	0.029153	0	0.496174	0	0	0	0	0	0	0	0	0	0	0.220888	0	0	0	0	0	0	0.078087	0	0.260015	0	0
AL162726.1	0	0	0	0	0	0	0	0	0	0	0	0	0.108069	0	0	0	0	0.37559	0	0	0	0	0	0	0	0	0.228183	0	0	0	0	0	0	0	0	0	0	0	0	0	0	0	0	0	0	0	0	0	0
AC104445.1	0	0	0	0	0	0	0.541103	0.110532	0	0.163598	0	0	0.124244	0	0	0.121133	0	0	0	0	0	0	0	0	0	0	0	0	0	0	0	0	0	0	0	0	0	0	0	0	0	0	0	0	0	0	0	0	0
AC005208.1	0.26864	0.103299	0.175003	0	0	0.045374	0	0.036491	0.02425	0	0.122825	0	0.210101	0	0.101189	0.085129	0	0	0.142472	0	0	0	0	0.084648	0	0	0	0.129452	0	0	0.072571	0	0	0	0	0	0	0	0	0	0.077334	0	0	0	0	0	0	0	0
LINC01719	23.6572	4.55702	3.24211	1.72018	4.51365	4.29653	2.87484	1.2614	9.51143	14.5616	14.7973	2.4005	5.12251	1.64018	11.965	1.38174	2.28984	8.06574	2.28793	3.54285	1.56549	2.62814	1.42258	2.19853	2.17	1.3927	10.72	6.10149	0.917412	1.36802	3.91581	1.86295	0.251411	7.26721	3.0009	0.236147	0.568679	0.66906	1.41897	4.76487	1.33192	3.88529	0.514474	1.55166	1.17789	1.48173	1.64355	1.70326	1.98845
AC018809.2	9.13963	1.15091	2.43637	0.797515	1.86262	1.4229	3.54051	3.87684	1.72998	3.90065	4.40642	1.45999	2.70111	1.00021	1.01104	1.05139	0.623445	16.8626	2.72406	3.72253	2.62349	2.24036	0.593916	0.730601	0.547826	0.516339	1.25561	3.1514	0.834172	1.44367	1.47899	1.45452	0.156969	0.656486	0.903729	0.611993	1.19653	0.834019	1.21507	1.68135	2.37076	0.990001	0.693387	1.26767	0.336451	0.97584	0.570928	0.733706	1.7279
AC092834.1	0	0	0.631635	0	0	0	0.191877	0	0	0	0	0	0	0	0	0	0	0	0	0	0.029389	0	0.142654	0	0.251296	0	0	0	0	0	0	0	0	0	0	0	0	0	0	0	0.178348	0.097445	0	0.201778	0	0	0	0	0.265142
FAM226B	0	0.135551	0.892871	0	0	0.01064	0.352819	0.026812	0.151032	1.33714	0.044508	0.04254	0.287646	0.019418	0	0.050058	0	0.070808	0.032766	0.132215	0.029493	0	0.166068	0.021211	0.056616	0	2.19764	0.025812	0.010712	0	0	0	0	0.023123	0.015259	0	0	0	0	0	0	0.033479	0.02027	0	0	0.014227	0.070925	0.03499	0
L34079.3	0	0.068731	0.137532	0	0.648337	0.078928	0.145315	0	0.12465	0	0	0	0.79944	0	0.105776	0	0	0	0.843251	0.159016	0.090886	0.25053	0	0	0.037903	0	0.27207	0.233293	0	0	0	0.550043	0	0.10757	0.397144	0	0	0	0	0	0	0.096544	0	0.293355	0	0	0.074808	0	0
LAMC1-AS1	0.518961	0.508221	3.31241	0.117801	1.28584	0.51654	0	0.284978	1.60918	0.998134	1.27953	0.180503	1.69028	0.659474	0.881216	1.03947	1.25831	0.11196	4.16171	1.35515	0.457403	0.697704	0.450655	0.74368	0.267788	0.107322	2.51203	2.52627	0.079634	0.269677	0.475438	0.310251	0	0.296519	0	0.330532	0.122732	0.354034	3.26041	0.138311	0.135116	0.37292	0.09644	1.51051	0.090138	0.28579	0.370668	0.385013	0.087619
AL606834.1	5.37772	1.88521	2.40086	0.590357	2.61124	1.9734	2.33098	1.44203	2.83906	0.928808	3.48027	0.726307	0.854594	1.93823	4.73419	2.12822	0.372719	1.54865	2.90932	1.72822	0.789082	1.46941	2.81447	0.958183	2.30275	0.807898	2.15452	1.48673	0.944457	1.29013	3.52056	1.7753	0.50139	1.57997	2.03081	1.23082	0.859336	0.566434	3.72741	2.30756	0.998166	0.496495	1.033	5.05984	2.52866	0.663771	2.2484	2.24982	1.23214
LINC02405	4.22364	1.6667	0	0.02666	0.088595	0.010885	0.367062	0	0.044386	0	0.047423	0	0	0.134006	0.030646	0.762028	0	0	0.033815	0.190956	0.452595	0.030437	0	0.19291	0.383777	0.467035	0	0.084416	0.412193	0	0.069085	0.038308	0	0.135689	1.01835	0.532868	0.184906	0	0.161807	0.101812	0.469002	0.140425	0	0	0.053062	0	0.084103	0	0
AC073655.2	4.09929	1.17914	2.58503	0.936316	1.00754	1.69575	2.14474	0.838911	1.58909	4.50148	1.92981	1.62225	2.52806	1.78758	2.03814	2.24846	0.951977	2.82679	4.58621	6.94302	4.0695	0.447042	1.15389	0.877783	1.20712	0.404376	2.30412	7.64081	0.804946	2.60001	0.720716	0.446502	0.279847	0.815616	1.16442	1.1099	0.715532	0.274394	1.5562	1.81735	1.44316	2.52921	1.20899	1.14794	1.70234	0.707348	1.43769	0.513331	3.38909
AC025857.2	3.79617	9.13878	12.9178	4.20227	3.93316	4.15868	18.356	15.2378	23.0597	3.91996	35.0254	33.829	6.54468	9.64678	4.64673	11.1394	7.21199	4.53837	21.9748	7.19073	3.28117	1.98244	1.87185	0.485183	6.30845	8.53002	14.5958	26.79	3.39075	0	2.63229	6.89249	2.34974	3.21256	0.175989	4.43499	9.614	2.6107	8.52077	2.21932	3.13423	3.4189	0.489427	4.51241	0.705972	3.27169	2.84689	3.05904	6.19175
AC008946.1	52.0681	3.29336	3.1884	2.37462	12.0242	3.63229	24.1932	6.51345	6.99999	9.79205	2.27372	1.40818	10.4425	3.60244	4.29473	3.78841	0.626651	0.364892	5.38691	8.17758	1.82184	2.44614	1.40856	2.90912	2.08661	1.74077	9.07238	9.41176	0.903227	3.59055	10.4134	4.38513	0.941145	1.57374	1.03022	3.81195	1.93607	2.74845	3.15225	3.11328	6.63285	1.63736	2.23173	4.93469	1.82184	0.684887	1.60649	3.27618	4.83922
LINC00362	0	0	0	0	0	0	1.77439	0	0	0	0	0	0	0	0	0	0	0	0	0	0.054592	0	0	0	0	0	0	0	0	0	0	0	0	0	0	0	0	0	0	0	0	0	0	0	0	0	0	0	0
AC015712.6	4.61651	1.06059	1.75209	0.435281	0.166005	0.155374	1.27199	0.031745	0.341207	0.255128	0.198518	0.259226	0.430409	1.33832	1.97089	1.58651	0.331558	0.056207	0.157674	1.56669	1.20306	0.123173	0.31989	0.17386	0.653375	0.0526455	0.398316	4.73573	0.025786	0.226846	0.455196	0.190001	0.01472	0.881784	0.03669	0.093801	0.050611	1.62589	0.065494	0.63114	1.40786	0.643353	0.110246	6.52319	0.01958	0.518342	0.386242	0.160432	0.076586
H1FX-AS1	2.46297	1.78763	3.09253	0.328263	2.42923	1.50303	7.43982	0.546238	6.32773	3.72445	1.78684	2.52124	2.94276	1.14819	2.95762	2.29255	4.7453	1.04518	5.65554	3.54505	1.90576	2.22392	3.58326	9.04738	2.24945	1.19866	3.02456	7.19045	1.92183	1.645	2.85625	2.70959	0.297658	3.64411	3.69453	1.1663	1.15676	6.18971	1.19406	2.45073	2.38463	2.24708	8.03844	3.80993	0.867484	1.01102	1.83202	1.82049	0.817282
AP000692.1	16.9799	2.53667	2.03203	0.405377	2.55872	1.34011	5.86121	1.68535	1.32096	3.95084	2.28929	1.18133	1.68739	0.65812	1.12795	2.82772	0.575769	0	2.82556	2.89367	0.731788	2.06953	0.183227	1.13469	0.30769	0.182918	0.895192	4.29101	0.119937	0.679471	2.32684	0.916455	0	0.273179	0.89206	0.40341	2.52346	0.521987	2.15168	0.598448	2.26182	0.929877	0.865814	1.72029	0.752904	0.469957	0.482038	0.122525	2.08205
AC092140.2	0	0	1.67619	0.197543	0	0.627149	0.56821	0.417274	0.482815	1.05894	0.196851	0.367583	1.63509	1.95019	0.618075	0.320615	0.701015	0	1.14625	0.434371	0.249544	0.125526	0.170551	0	0.258684	0.0508975	0.785569	0.895724	0	1.47169	0.902381	0.316788	0	0.190377	0	0.421648	0.290043	0.069018	0	0.176903	0	0.28413	0.489628	0.280598	0.487634	1.28872	0.610095	0.236113	0.786716
PEX5L-AS1	0	0	0	0.071784	0	0.024454	0	0	0	0	0.057094	0	0	0	0.155928	0	0	0	0	0	0.022022	0	0.013203	0	0	0	0.106226	0	0	0	0	0	0	0	0	0	0	0.038065	0	0.079848	0.036239	0	0	0	0.028028	0	0.039451	0	0
AC013472.2	0.144618	0.919442	0.114148	0.070185	0	0.086772	0.305434	0.712635	0.233846	0.51782	0.342143	0	1.21604	0	2.24087	0.824897	0.36127	1.51922	0.422492	0.188413	0.199539	0.280867	0.191739	0.105271	0.336554	0.336916	0.308418	1.1423	0.502484	0	0.438969	0.215094	0	0.364614	0.461708	0.459362	0.426087	0.513241	0.15792	0.443845	0.778464	0.152914	0.220399	0.479806	0.150137	0.220451	0.939069	0.30758	0.443263
LINC02118	0.231147	0	0	0	0	0	0.666812	0	0	0	0	0	0	0	0	0	0	0	0	0.145962	0	0	0	0	0	0	0	0	0	0	0	0	0	0	0	0	0	0	0	0	0	0	0	0.239443	0	0	0	0	0.262239
MIR205HG	9.51735	3.83618	5.08794	0.735036	1.47494	1.72647	6.61688	1.47323	5.23401	4.55547	3.31936	12.7598	6.1385	1.31698	4.13639	2.24121	0.618395	2.98047	4.72568	4.1229	2.82934	2.215	3.01743	1.93922	0.693689	1.21722	2.08139	5.87405	1.28915	3.56333	2.29477	1.28757	0.585843	3.73113	1.68437	1.56692	1.95195	1.1141	2.15197	4.17685	6.37633	1.033	2.03165	3.86869	1.34232	1.84506	1.70713	1.32999	1.89953
AC118755.1	2.36727	0	0	0	0	0	0	0	0.464255	0	0.841091	0	0	0	0	0	0	0	0	0.515278	0.614014	0	0.07967	0.695429	0.08843	0.164569	0.458827	1.42172	0	0	0	0	0	0	0	0	0.428733	0	0	0	3.06337	0	0	0	0	0.738567	0	0	0
AL445489.1	0.102084	0	0	0	0	0.066883	0.262801	0	0.073077	0.422443	0.050034	0.155763	0.061775	0.048458	0	0.059497	0.049355	0	0	0.071692	0.053468	0	0.0662965	0	0	0	0	0.412317	0	0.123061	0	0	0	0	0.029247	0	0.115299	0	0	0	0	0.042207	0	0	0.023271	0	0.092435	0	0.039143
AP001021.1	0	0	0	0	0.166992	0	0	0	0	0	0	0	0	0	0	0.214673	0	0	0	0.193229	0.079644	0	0	0	0.202955	0	0	0	0	0	0.632072	0	0.212947	0	0	0	0	0	0	0	0	0	0	0	0	0	0.127899	0	0
AL355103.1	0.539547	0.134461	0.262671	0.095086	0.516561	0.143254	0.477615	0.141762	0.233425	0.369333	0.225191	0.182422	0.401254	0.066201	0.237143	0.197803	0.022195	0.414413	0.269331	0.27652	0.112422	0.052129	0.0435325	0.177399	0.0629495	0.040374	0.281586	0.369349	0.062775	0.18657	0.096283	0.043133	0.021229	0.014986	0.12561	0.050853	0.128663	0.049175	0.136369	0.193213	0.081176	0.057401	0.050875	0.05436	0.108845	0.072311	0.040387	0.349581	0.086082
AC079779.3	0.522386	0	0.087744	0	0	0	0.429428	0	0	0	0.073267	0	0	0	0.082048	0.067515	0	0	0	0.10199	0	0	0.008498	0	0	0	0.068161	0	0	0.476597	0	0	0.015419	0	0	0.071895	0.140717	0	0	0	0.01968	0	0.229282	0	0	0.115892	0	0	0
USP30-AS1	0.698888	0.713406	1.28539	5.25737	1.61911	0.176027	0.09085	0.090283	0.724223	0.775584	0.170612	0.843629	0.306174	0.900884	0.527028	1.61664	0.926667	0	0.384472	0.148002	0.228621	0.352883	0.743123	0.064908	0.699012	0.241458	0.285294	0.490456	0.069093	0	0.401138	0.045682	0.428934	0.163082	0.263129	0.741696	0.373719	0.864805	0.126463	0.728781	0	0.733552	0	0.19564	0.024002	0.26858	0.200636	0	0.121791
AL078581.4	0.233566	0.496948	0.7855	0.058659	0.066124	0.477998	0.24566	0.027096	0.442653	0.871421	0.231463	0.170208	0.430064	0.157838	1.49936	0.357903	0.120111	0.051009	0.134131	1.02913	0.232885	0.270735	0.010469	0.667225	0.020635	0.059513	0.42208	0.600501	0.168768	0.123644	0.095195	0	0.068731	0.219175	0.245792	0	0.10643	0.173728	0.246396	0.472433	0.120847	0.196422	0.276402	0.225887	0	0.098602	0.041453	0.048208	0.04219
AC007347.1	2.61882	0.162077	2.61323	0.389099	0.238119	0.764028	0.428892	2.74088	0.604136	0.245171	0.502195	0.544634	0	0.55366	0.565097	0.525263	0	0	1.05212	1.57319	0.843831	0.256146	0	0	0	0	0.240239	2.84344	0	0	0.375225	0	1.29829	0	0.116304	0	0.557733	0.932329	0	0	0.483892	0	0	0.293048	0.103706	0.848688	0	0.442545	1.73462
AC226119.1	0	0	0.355079	0	0.079042	0.12271	0.127493	0.360788	0	0	0.092568	0.214204	0	0	0.130102	0.605005	0	0	0.490609	0.132117	0.028659	0	0.24507	0.149041	0.073138	0.044124	0	0	0.07444	0	0	0.378342	0	0.227394	0.240235	1.40113	0	0	0	0.395489	0	0	0.226568	0.171416	0.249352	0	0.149496	0	0
AL353689.2	0	0	0	0	0	0	0	0	0	0	0	0	0	0	0	0	0	0	0	0	0	0	0	0	0	0	0	0	0	0	0	0	0	0	0	0	0	0	0	0	0	0	0	0	0	0	0	0	0
AC067968.2	0	0	0	0	0.106268	0	0.565403	0	0.193483	0	0.098426	0	0.215962	0	0	0	0.077233	0	0.240889	0.085841	0.06766	0	0	0	0	0	0.497216	0.2642	0	0	0	0	0	0	0.058559	0	0	0	0	0.140404	0	0	0	0.135534	0	0.043831	0.114446	0	0.166125
AP000692.2	0.477187	0.357972	0.404478	5.65945	1.15953	9.53496	0.608256	0.037651	0.265463	1.08145	0.437712	1.36086	1.08939	0.584183	0.122072	0.525967	0.164355	0.459227	1.28645	0.625283	0.231211	1.04146	0.355368	0.513321	0.402209	0.475135	0.42475	0.728943	0.26044	1.02299	0.979099	0.047953	0.115429	0.144139	0.717815	0.341234	1.50331	0.734385	0.678546	0.805746	0.119072	0.573591	0.379297	0.562858	0.321585	0.564863	0.416735	1.40473	0.390128
AC100830.3	0	0	0	0	0	0.065736	0	0	0	0	0	0	0	0	0	0	0	0	0.171617	0	0	0	0.0411015	0	0.001105	0.023526	0.397989	0	0	0	0	0	0.046591	0.010487	0	0.132364	0	0	0	0.692084	0	0.235243	0	0	0	0.049227	0	0.000512	0
LINC01831	0	0	0.163015	0	0	0	0	0	0	0	0.098426	0	0	0	0	0	0	0	0	1.6258	0	0	0	0.108661	0	0	0	0	0	0	0	0.256744	0	0	0	0	0	0	0	0.152669	0	0	0	0	0	0	0	0	0.093602
AL138789.1	0.333319	0.382269	0.482683	0	0.148015	0.355268	0.222335	0.257536	0.594479	0.18431	0.700385	0.463663	0	0.204405	1.21804	2.30484	0.070545	0.299843	1.18184	0.087444	0.245404	0.394324	0.105054	0.4221	0.455852	0.231124	0.286515	1.19162	0	0.358056	0.231177	0	0	0.074316	1.50472	0	0.135848	0.079351	0.130513	0.074058	0.099416	0.715553	0	0.423552	0.192442	0.024914	0.091499	0.026868	0.057728
AL591242.1	0	0.172	0.548456	0	0	0	0	0	0.170423	0	0.557349	0	0	0	0.299673	0.268341	0	0	0	1.5555	0.143184	0	0.029756	0	0.050055	0.179836	0.338719	0	0	0	0	0	0	0	0	0	0	0.15104	0	0	0.122689	0	0	0.312318	0	0	0	0	0
AC010173.1	1.03648	0.435978	1.21074	1.07302	0.933922	1.68416	0.538727	1.03268	1.82807	0.903127	0.514587	1.0229	0.600128	1.05869	4.42957	1.76156	0.669175	3.22531	0.772153	2.61978	0.200392	0.766208	0.377368	0.477219	1.59254	0.560904	0.32036	2.36513	0.654894	0.271547	3.16683	0.80344	0.562839	1.09185	1.38973	0.443728	0.859533	0.976907	0.253167	3.18557	2.03218	3.71132	0.235472	2.09742	0.367691	1.11133	2.26216	0.720979	1.49186
LINC00336	0.629497	0.116267	0.176776	0.026521	0.106787	0.119187	0.637655	0.050543	0.261367	0.358362	0.130986	0.025289	0.241541	0.12266	0.078374	0.037363	0.060649	0.187022	0.583424	0.342371	0.108371	0.0679	0.0378885	0.057519	0.01193	0.009484	0.179932	0.388955	0.021977	0.033988	0.158247	0.033406	0.00688	0	0.009107	0.01476	0.052544	0.089496	0.0969	0.182651	0.131415	0.028787	0.065796	0.199217	0.019676	0.065042	0.028783	0.032048	0.087924
LINC01515	46.7543	11.0898	12.5144	1.32122	18.0357	8.78292	34.839	7.98705	29.5713	22.5044	10.1116	16.8419	25.4444	1.83092	4.09603	8.18454	7.55494	5.22988	10.0658	19.3539	33.2301	8.98853	5.19259	10.8784	4.43644	6.25669	8.22307	31.8675	4.24934	2.8807	9.78553	4.13108	1.07664	1.11544	2.16508	9.29601	2.3157	11.8014	15.2117	19.8648	9.20405	2.49489	5.98507	12.1223	1.0396	4.87012	2.94215	3.43084	10.6465
LINC02502	0	0.055447	0.597819	0.089852	0	0	0	0	0	0	0.145487	0	0.063994	0.119834	0	0.170258	0	0.075179	0	0	0	0	0.0173415	0	0.121035	0	0.953767	0.228205	0	0	0	0	0	0	0	0	0	0	0	0	0	0.099327	0	0	0	0.038997	0	0	0
AC023389.2	20.7876	1.8984	2.93305	0.48305	2.397	0.845846	8.06869	0.626854	1.9032	3.86327	0.994882	0.670663	1.99651	0.914581	1.49862	1.8759	0.4667	1.92412	2.52806	4.33343	0.996501	0.837312	0.232706	0.943609	0.254903	0.187054	0.829368	1.8746	0.268322	0.821005	1.14917	1.6048	0	0	0.420245	0.496827	1.20347	1.34861	1.75041	1.30609	2.06649	0.127939	1.70708	1.74657	0.823707	0.890682	0.546565	0.290807	2.84091
CECR3	0.250119	0	0.055002	0	0.035821	0	0.054653	0.009229	0	0	0.015115	0.014775	0.035047	0	0	0	0	0	0	0.042008	0.011105	0	0	0	0	0	0.032177	0.603356	0	0	0	0	0	0.015097	0	0	0.011806	0	0.038411	0.043654	0.158223	0.012563	0	0.064666	0	0.011028	0	0	0
AL449423.1	0.323032	0	0.179628	0.570826	0	0.26223	0.204177	0.191111	0.165871	1.58319	0.167378	0.443432	0	0.291357	0	0.420579	0	0	0.881495	0	0.25641	0.674178	0.0480315	0.135376	0.190066	0.028187	0.117237	1.5242	0.08882	0.284884	0.266956	0.318311	0	0.827443	0.92723	0.605791	0.322686	0.134276	0.511325	0.299002	0	0.695323	0.244814	0.630114	0	0.301436	0.321187	0.279909	0.223121
AC107463.1	31.1772	0.552171	0.832992	0.199576	1.66081	0.743212	11.0175	0.282254	0.652756	3.91823	1.33545	0.852888	3.92727	0.195882	1.10929	0.724477	0.759188	0.084181	2.4504	2.39953	3.6055	0.61837	0.1359	0.775974	0.430565	0.09816	0.81037	1.7287	0.171477	1.19073	0.322571	0.234159	0.247247	0.497002	0.349534	0.14628	0.548367	0.358103	0.028111	0.525633	0.619688	0	0.189198	0.898147	0.196741	0.366273	0.144308	0.802483	0.871369
AL024497.1	0	0.277237	0.535777	0	0.168084	0.082691	0.30506	0.107101	0.465227	0	0.367586	0	0.331137	0.528329	0.362534	0	0	0.130797	0.08337	0	0.059753	0.092133	0.326385	0	0	0	0	0.622953	0.128649	0	0	0	0	0	0	0.305756	0.262417	0	0	0.346155	0.192495	0	0	0.583208	0	0	0.155806	0	0.347447
AC026202.2	0.65709	1.52138	1.24928	0.141707	2.05735	1.35761	2.02983	0.257685	1.15174	2.54847	1.49087	0.460753	2.5245	0.997994	0.35171	1.28274	0.053976	0.702565	0.877521	1.75682	0.520048	2.50857	0.364648	0.752659	0.55256	0.397244	0.165501	1.42856	0.250058	1.34823	1.03289	1.09041	0.191447	0.906602	1.25749	0.851655	0.726199	0.158307	0.447735	0.800639	0.640846	0.96345	0.224382	1.25506	0.230748	0.621627	0.622778	0.55617	0.528844
LINC01419	0.372119	0.339159	3.24358	0.063666	0.630665	0.076564	0.372428	4.33884	0.793935	0.571244	0.46117	0.29939	1.157	0.101494	0	0.291398	0.586984	0	0.167131	0	1.44797	0.094575	0.0071745	0	2.3006	1.86962	0.16567	0.515162	0.32036	0.371991	0.129987	0.034745	0.298749	0.395936	2.56009	0.212582	0.08965	0.082133	0.819051	0.976021	0.135296	0.629433	0.068023	0.136362	0.09036	0	0.214781	0.06781	0.169664
LINC01213	4.88429	0	0	0	0.125448	0.099277	2.37383	0.135728	0.220891	0.120865	0.295277	0.386106	0	0.198511	0.602388	0.134904	0	1.84836	0.292679	0.426238	0.112569	2.24769	0	0.546148	0.251122	0.245739	0	0	0.047461	0	0.59787	0.689382	0.387322	0	1.21338	0	0.059501	0.067902	0	1.18726	0.066662	0.154354	0.305696	1.38808	0.29445	0.222681	0.298241	0	0
AL160411.2	2.47919	0	0	0	0	0	0	0	0	0	0	0	0	0	0	0	0	0	0	0	0	0	0	0	0	0	0.22316	0.141432	0	0	0	0	0	0	0	0	0	0	0	0	0	0	0.121211	0	0	0	0	0	0
LPP-AS2	2.17511	0.970641	5.2129	3.56223	1.69591	1.25278	1.58843	1.73128	3.14153	1.81552	1.35541	4.36103	2.07608	1.16199	0.999689	2.95096	1.73878	1.47759	2.09188	1.66882	1.37032	6.4995	2.06609	0.565515	2.22822	1.01196	2.24753	2.69137	0.538245	0.626354	2.79986	1.13159	0.226556	0.977361	3.26775	1.16795	1.11953	0.555552	2.12653	3.30063	1.32832	3.09124	0.394901	2.20908	0.733562	1.51436	2.07109	1.21551	1.85757
AC010632.2	9.61604	0.351507	0.872171	0.244032	1.17304	0.327729	3.0824	0.24049	1.07735	2.09046	1.22667	0.246698	1.96773	0.302661	0.921632	0.263569	0.049265	0.220224	1.56262	1.09274	0.428262	0.250646	0.17749	0.486617	0.198345	0.114239	0.863818	1.85814	0.238195	0.288562	0.44274	0.505504	0.161145	0.28943	0.30407	0.411669	0.618804	0.190798	0.423515	0.608628	1.16683	0.232375	1.38412	1.07917	0.224887	0.218586	0.225347	0.164802	0.730237
PLUT	1.63982	0	0	0	0	0.005306	0.68491	0.01997	0.032367	0	0	0.010579	0.011613	0.009916	0	0	0.009892	0	0.015834	0.028002	0.012419	0	0	0.042804	0	0	0.066664	0.039025	0	0	0	0.027251	0	0	0.007489	0.013971	0	0	0	0	0	0	0	0	0	0	0	0	0
AC007383.2	5.30946	15.5821	17.8023	15.7629	13.8123	7.3605	4.92613	2.26844	16.0484	3.70736	5.87938	8.36164	4.78359	6.50824	29.8866	6.84762	1.76653	3.8995	6.72961	4.65617	3.48867	22.1317	8.04835	11.4833	8.03237	5.45878	8.5678	8.30431	2.80534	3.90858	5.60375	4.32273	0.445059	4.91412	4.10296	4.77264	3.09573	4.2697	3.62735	13.1156	1.06885	6.92807	1.81197	8.25053	2.52614	2.43069	5.29141	2.83468	2.69953
AC112219.1	0.214839	0.032306	0	0	0.32498	0	0	0	0	0	0	0.073134	0	0	0	0	0	0	0	0	0	0	0	0.03722	0	0	0	0	0	0	0	0	0.038883	0	0	0	0	0	0	0.05776	0.114819	0	0	0	0	0	0	0	0
AC007255.1	0.074157	0.068162	0.765125	0	0	0.070691	0.218553	0.029511	0.110274	0.511215	1.3402	0.023216	0.226468	0.245924	0.973791	0.322831	0.043477	0.449565	0.176642	0.09297	0.040272	0.058374	0.109827	0.40092	0.13128	0.037416	0.103326	0.195705	0.449921	0	0.026698	0.041787	0	0	0.126837	0.045056	0	0.079424	0	0.060857	0.032582	0.530318	0	0.123946	0.082914	0.33155	0.035383	0	0.158094
LINC01855	0	0	0	0	0	0	0.504991	0	0	0	0	0	0	0	0	0	0	0	0	0	0	0	0	0	0	0	0	0	0	0	0	0	0	0.10799	0	0	0	0	0	0	0	0	0	0	0	0	0	0	0
LINC02247	0	0	0	0.194604	0.041473	0.02119	0	0	0.070642	0	0	0	0	0	0.09968	0	0	0	0	0	0	0	0.0171635	0.023374	0.006359	0	0.235619	0	0	0	0	0	0.024828	0	0	0	0	0.117943	0	0	0	0	0	0	0.019432	0.083394	0	0.057697	0
AL132822.1	0.693442	0.538776	0	0	0.262416	0	0.809008	0	0.116364	0.555367	0.196851	0	0	2.29811	0.127878	2.09402	0.406913	0	0.545089	0.114033	0	1.28328	0.129307	0.432391	0.602152	0.52623	2.50299	1.85278	0.852119	1.47169	6.08427	0.739173	0.058399	0.417459	0.087119	3.84207	0.258338	1.34643	4.72508	1.59212	0	0.080541	0.734442	5.35851	0	12.28	1.08695	2.57243	2.94253
AC015917.2	0	0.321865	0.426528	0.218295	0.335935	0.616885	0	0.215153	0.222083	0	0.200404	0.095739	0.781884	0.343012	0.28927	0.620077	0.5581	0.310317	0.332947	0.15511	0.124534	0.911119	1.15599	0.809231	0.753367	0.58975	0.259801	0.178564	0.39845	4.72906	0.926323	0.262806	0.391773	0.740655	0.912423	0.380663	0.222859	0.312256	0	0.914956	1.10931	0.53581	0.633231	0.850773	0.718569	0.685184	0.389569	2.13237	0.76393
AL360295.1	0.876847	0	0	0	0	0	0.362023	0	0.016661	0	0	0.084269	0	0	0	0	0	0	0	0.022596	0.00817	0	0	0	0.016019	0	0	0	0.007754	0	0	0	0	0	0	0.020686	0	0.014604	0	0.122856	0.065734	0	0	0	0	0	0	0	0.030882
AC103769.1	20.4768	1.12268	4.2012	0	1.92049	0.735177	10.9023	1.02519	2.5944	2.20258	2.31516	0.284585	4.54817	1.07366	1.17637	1.73468	8.0642	0	4.36676	6.04371	0.888871	0.312058	0.538118	1.15148	0.454966	0.254352	2.32157	24.7964	0.962336	0.82097	3.66668	0.371632	0.49178	0.817787	0.301037	0	2.16783	1.98459	0.974386	4.9699	9.45623	1.77579	0.305486	1.94241	0	0.663472	0.372791	0.351384	1.42297
AP001434.1	50.7208	0.945195	18.8934	4.15421	5.32871	3.77926	0.875318	0.576402	1.28905	0.794799	4.02261	5.60025	0.253889	1.04353	1.0988	1.5592	12.3998	25.0356	1.07256	13.1796	1.33638	54.9693	1.63685	0	2.55578	2.5232	0.247368	3.09786	2.00655	5.12438	2.49577	3.43707	0.361499	0.184555	0.136455	0	6.58723	9.79365	77.7915	4.91229	2.52906	3.82149	0	0.579299	1.2841	1.16324	0.84505	3.52522	5.12185
SEMA3F-AS1	0.844644	0.599032	0.91354	0.106718	0.452389	0.719527	2.84203	0.620953	2.41239	2.61704	0.964706	0.723251	3.34813	0.481152	1.68476	0.357641	0.572476	0.286841	3.08662	2.71111	1.42027	0.221563	0.402907	0.296573	0.33924	0.113503	1.04418	4.33137	0.42993	0.343183	0.830974	0.741981	0.048185	0.109754	0.452903	1.01957	0.737771	0.418007	0.828127	0.807536	0.361566	0.290448	0.201212	0.361229	0.323269	0.367752	0.32631	0.432207	0.440019
AC009093.10	0	0.031434	0.123745	0.03096	0.143744	0.224725	0.130444	0.066949	0.2693	0.421419	0.106019	0.281176	0.45303	0.06542	0.058941	0.136086	0.105808	0	0.661407	0.485126	0.183894	0.08058	0.096182	0	0.057389	0.036443	0.12447	0.419388	0.01178	0	0.038109	0	0	0.071975	0.040055	0.029143	0.028008	0.062865	0	0.184062	0.162693	0.170745	0.018653	0.056765	0	0.019288	0.058331	0	0.044728
AF131215.3	0	0.110895	0.252135	0	0	0.06529	0.809977	0.430692	0.035885	0.611794	0	0	0	0	0	0	1.9315	0	0.09725	0.187902	0.053572	0.092133	0.0285155	0.05579	0	0	0.141099	0	0	0	0	0	0.033617	0	0	0	0	0	0	0	0	0	0.128809	0.22581	0	0.493567	0	0.177128	0.488911
AC092958.1	2.24818	0.154439	0.165437	0.706529	0.191434	0.021614	0.916971	0.246392	4.23523	2.1259	0.224955	0.406073	0.372078	0.294769	5.16712	0.324958	0	0.087234	1.8532	0.277137	0.039515	0.089291	0.0473165	0.130328	0.012523	1.10785	0.299883	13.4441	0.021603	0.330121	0.018856	0.030354	0.080392	0.190655	0.061786	2.08199	0.267883	0.009753	1.15283	1.40718	0.848249	0.010616	1.4028	0.088153	0.115099	0.185818	1.18207	3.84697	1.25451
AC006974.2	0.274937	0	0.050615	0	0	0.026754	0.4919	0	0	0	0	0	0.119909	0.076361	0	0	0.07641	0.09033	0.041526	0	0.019886	0.07747	0.0125535	0.05882	0.013587	0	0.115262	0.138075	0	0	0.059461	0	0	0	0	0	0	0	0	0	0.021016	0	0	0	0	0	0	0	0.051299
AC025576.1	0	0.358577	0	0	1.48771	0	0.334328	0	0	0	0	0	0	3.35897	0.892206	0.194714	0.848735	0	0	0.449969	0	0.476506	2.47061	0.600422	2.77176	1.36112	0	0	4.03724	0	1.53958	1.16715	0.169826	0.453186	0.41067	0.914063	1.27012	0.840508	0	0	2.03617	0	1.43955	3.70506	0.707475	1.26047	1.42475	4.48639	0
AC005046.2	4.74784	1.95447	7.5805	2.0275	2.83419	6.07663	6.87931	3.98503	5.14624	4.35185	5.88538	2.75972	4.45848	4.21898	15.8159	5.50143	2.38476	14.5691	13.9934	8.02549	8.0958	4.63459	2.15327	2.73762	1.31309	1.4987	1.95909	9.30029	0.793384	8.19351	9.09653	1.60294	0.297081	0.787108	0.867128	4.12367	4.18509	0.458966	9.37674	2.84024	12.8436	0.529211	3.1372	6.42642	2.94693	0.445781	2.89478	1.10613	4.33524
AL603840.1	32.8821	1.41696	3.26108	0.788615	1.38584	1.78127	8.01731	1.35526	2.33837	4.33974	1.96821	4.31311	3.91638	1.19687	2.049	2.60387	1.14334	0.912301	3.244	3.55323	1.52943	1.02854	0.482486	0.583355	0.558326	0.365031	2.57347	4.64913	0.339529	1.36195	1.18721	0.568568	0.322072	0.47606	2.43213	0.56273	1.11794	1.16081	1.77123	1.39115	1.80283	0.98863	0.23296	1.44533	0.547066	0.995957	0.887561	0.747523	1.99284
AL606834.2	1.84918	1.45869	3.91728	0.546395	2.61294	2.44214	2.71408	0	1.328	0.638893	1.27953	1.29769	1.51171	0.949238	2.4723	3.10083	3.2553	3.02062	3.26115	3.11933	1.07913	2.67399	2.45311	1.41259	1.55175	1.93683	1.38744	3.14574	1.54817	2.94339	3.75992	2.53431	0.659459	0	3.48158	1.92945	2.52854	2.20009	5.02039	1.94593	1.07419	1.32187	0.122407	5.75286	1.02837	2.64684	1.58457	3.51654	3.4091
AC006435.2	24.5252	0.489144	2.27752	0.038468	0.756323	2.72113	10.8531	0.634923	2.21984	6.28432	2.50818	0.880676	9.34702	1.14013	2.76538	2.58692	1.36545	1.12911	9.65319	4.42933	9.13782	0.898768	1.09291	3.01952	0.602846	0.312255	1.72403	7.61725	0.311694	1.82148	2.4484	3.02572	0.049646	0.131877	1.22541	1.15446	1.62248	0.529499	2.07287	1.02088	1.20516	0.611463	1.03454	4.35313	0.523861	1.54574	0.523585	0.743967	3.17137
AP001266.2	1.75857	0.175583	0.59465	0	0	0.754391	0.175134	0.203592	1.02123	0.9335	1.21205	0.617334	0.793241	0.194953	1.39067	0.141071	0	3.83621	0.696738	3.51847	1.88223	0.290357	0.093484	0.198884	0	0	0.46998	2.87165	0	1.77187	0.103331	0.088742	0	0	0.1824	0	2.52826	0.534249	0.812686	1.20562	0.936132	0.501466	0	0.541455	0.100934	0.066222	0	0.147452	0.496122
AC107214.1	2.63549	2.04202	4.24749	1.95229	3.18877	1.27701	2.83564	0.581786	3.88165	1.42263	1.40558	2.5705	0.749898	0.913325	8.77474	1.98999	0.221192	0.100853	0.888416	1.53174	0.93407	0.971216	0.983878	1.42687	1.50293	0.672057	0.680358	2.64706	0.953777	0.238658	2.45755	0.293462	0.469276	1.59245	1.23285	0.922843	0.388246	1.50702	0.406047	1.81078	0.642367	1.77761	0.78007	1.91799	1.36843	0.562619	1.21786	0.770641	0.966345
AC091944.1	0	0	0	0	0	0	0	0	0	0	0	0	0	0	0	0	0	0	0	0.160396	0.031207	0	0	0	0	0	0	0	0	0	0	0	0	0	0	0	0	0	0	0	0	0	0	0	0	0	0	0	0
LINC02630	2.21915	0.109045	0.53537	0.049252	0	0.302871	0.935419	0.130155	0.314731	0.671347	0.653727	0.082651	0.270424	0	0.226842	0.149121	0.038414	0	0.36445	0.863799	0.098671	0.232197	0.0487295	0.083016	0.05881	0	0.041291	0.832874	0.036035	0.12213	0.210321	0.033802	0	0.0815	0.096467	0.048691	0.057198	0.135436	0.214702	0.062935	0.366956	0.172086	0.232739	0.060715	0.01963	0.080527	0.074603	0.206087	0.120982
AL389885.1	13.007	1.85613	3.0815	1.04392	0.654205	0.704192	3.85277	1.31743	0.833678	1.46981	4.93483	0.495645	1.51548	0.684734	2.30118	2.31249	4.91273	0.770148	2.72173	1.31091	0.544858	1.1475	0	0.339282	0.209288	0.160121	0.45262	2.05727	0.29364	2.4684	0.612736	0.122879	0.088155	0.531279	0.321338	0.663021	0.610103	0.096208	0.563053	0.893395	0.967081	0	1.22236	1.33853	0.224611	0.236352	0.318531	0.154336	0.790652
AC007383.3	6.50576	0.537219	3.23708	2.74864	1.81683	1.00152	0.102927	0	0.392489	0	0	2.85118	0	0	2.9126	0.879373	2.13395	0	0	0	0	2.06071	0.0172395	0	0.138866	0.0597335	0	0	0.110676	1.46622	0.300222	1.25313	0.249138	0	0	0	0	0.632925	0	0.481116	0	0	0	0	1.19453	0.049005	0	0	0
AC079031.1	1.26251	0	0	0	0.048602	0	0.195145	0.015808	0.029774	0.490299	0	0	0	0	0	0.021738	0	0.174984	0.039978	0.092492	0.008283	0	0.0162325	0.015128	0	0.007215	0	0.087378	0	0	0	0	0	0	0	0	0	0.118494	0	0	0	0	0	0	0	0	0	0.054029	0.020045
CFLAR-AS1	41.9844	5.65304	4.97221	0.640053	2.86709	3.01833	23.7416	1.71254	5.4379	11.5653	7.38304	14.7934	12.5138	2.46336	4.83851	4.54792	1.63012	0.789885	7.13607	13.0171	4.26046	3.1797	1.14612	2.37734	1.07839	0.725508	6.68231	12.7513	0.994553	1.84696	3.48053	2.9366	0.401268	0.836267	1.80853	1.65352	2.86555	2.12263	2.59044	4.64237	8.95458	1.96774	1.87207	6.03943	0.455895	1.43708	0.717772	1.47908	3.68485
AC011603.4	0	0.833167	3.08719	0	0	0	1.19877	0.939772	0	0	0.572466	0	0.425457	0	1.29523	0	0.221107	0	0.710109	2.57775	0.518629	0.167672	0.811225	4.26797	0.270002	0.435049	0	0	0.236103	0	0	0	0.215053	4.6e-05	0	0	0	0	2.2757	1.45175	0.640843	0	11.0024	2.04496	0	0	0	0.511578	0.726563
BIRC6-AS1	0	0.166342	0	0	0	0.208275	1.01621	0	0.276995	0.234873	0.425185	0.191756	0.756826	0.050418	0.105204	0.085129	0.177763	0	0.481273	0.249251	0.226911	0	0.0254615	0	0	0	0.248272	0.299711	0	0.732055	0.226108	0	0.152197	0	0.083963	0	0.040494	0	0.239277	0.282356	0	0	0	0.084406	0	0	0.045031	0	0
ETS1-AS1	0.214194	0.037208	0	0	0	0.010308	0.196686	0.027276	0.031692	0	0	0	0.022607	0	0	0	0	0	0.097024	0.081537	0.005017	0	0	0	0	0.012331	0	0	0.01027	0	0	0	0.011825	0.025303	0	0	0	0.017144	0	0	0.047083	0	0	0	0	0	0	0	0
AL358394.3	21.1584	0.914534	1.46212	0	0.714356	1.61896	13.8539	1.91778	1.62278	6.38565	1.81377	0	4.10942	1.07595	4.56919	0.285154	0	0.459949	0.45514	1.66673	1.8263	0.629802	0.159869	1.39483	0.045967	0.150933	2.45904	4.66356	0.199068	0	3.48806	0.608643	0.145983	1.47292	0.743436	0	0.973281	1.93332	0.757402	4.71354	2.26348	0.820095	1.00863	0.881886	0.574089	0.228492	0.655923	0.796619	3.27215
AC068721.1	0.114538	0	0	0	0	0.028059	0.208917	0	0	0	0	0.061743	0	0	0	0	0	0	0	0	0	0	0	0.060815	0	0	0	0	0	0	0	0	0	0	0	0	0	0	0	0	0.05426	0	0	0	0	0	0	0	0
AP003175.1	6.53396	0.38452	0.695425	0.080399	0.246386	0.274168	2.97965	0.217816	0.517055	0.940207	0.576478	0.3464	1.1223	0.138467	0.4722	0.283692	0.251822	0.235303	1.04039	0.987081	1.00532	0.240876	0.124042	0.434594	0.125476	0.139237	0.589728	0.927971	0.149102	0.26107	0.402128	0.343719	0.064759	0.135203	0.460438	0.061601	0.215302	0.153084	0.173678	0.428075	0.594071	0.192736	0.262333	0.317599	0.131019	0.145842	0.196853	0.195095	0.567786
AL139354.1	11.8614	0.110895	0.239674	0	0	0.378117	5.10649	0.177128	0.277412	0.205732	0.843929	0.64185	1.02918	0.117554	1.05204	0	0.125689	0	0.842896	0.313734	0.09228	0.091838	0.017726	0.161266	0.116224	0	0.222331	0.479027	0	0	0.397719	0	0	0	0	0.100395	0.044832	0.049716	0.201446	0.449515	0.74553	0	0.144814	0	0	0.042531	0.207863	0.11197	0.134761
LINC01712	0.339575	0	0	0	0	0	0	0	0	0	0	0.032485	0	0	0	0	0	0	0	0	0	0	0	0	0	0	0	0.034884	0	0	0	0	0	0	0	0	0	0	0	0	0.019794	0	0	0	0	0	0	0	0
AC005381.1	0.845584	0	0.66171	0.162396	0	0	0.164981	0	0.079882	0	0	0	0	0	0	0	0	0	0	0.131357	0.012199	0.069964	0.028995	0	0.0426935	0	0.181261	0	2.07596	0	0	0	0.039386	0.606168	0	0	0.421558	0	0	0.623677	0	0	0.02889	0	0.25961	0	0.042518	0	0
LINC01559	0.322089	0	0.729322	0	0.309841	0.010528	0.251658	0	0.073991	0.666048	0.151303	0.066318	0.308388	0.029668	0.189079	0.012978	0.68417	0.068104	0.016235	0.090881	0.01226	0	0.008715	0	0.0944155	0.0062775	0.145285	0.012835	0.010348	0	0	0.009142	0	0	0.053104	0	0.053976	0.024894	0.359311	0	0.04782	0.351965	0.031275	1.59277	0.163159	0.401442	0	0.034486	0
Z97989.1	0.731252	1.63685	2.70427	0.536884	0.834768	0.622826	0.997621	0.403822	0.937115	1.36151	0.75532	1.13351	3.60661	0.542369	1.675	1.2921	0.3941	0.446164	0.960777	1.15232	0.52972	0.934009	1.62898	1.51955	0.74108	0.428754	1.55512	3.61365	0.086006	1.37732	2.08524	1.29012	0.062971	0.59949	1.55496	0.200467	0.411674	1.05666	1.06053	0.86186	0.443294	0.482706	0.187126	0.891292	2.3005	0.405779	0.483268	1.41061	1.95647
LINC00311	12.49	1.69355	0.539937	0.347468	0.873261	0.480698	6.07665	0.318064	1.57939	2.27419	1.32705	0.231017	1.90417	0.385142	1.19067	0.71603	0.075328	0.263808	1.79959	2.30444	0.998756	0.046045	0.228111	0.761977	0.217535	0.138645	0.577071	1.23615	0.348342	0.646338	1.32597	0.236029	0.067215	0.110959	0.207556	0.186872	0.547748	0.312467	0.451016	0.625672	2.7599	0.217232	1.09348	1.50853	0.228852	0.630687	0.377074	0.363691	0.265429
AL358613.2	0	0	0.25031	0	0.081273	0.033701	0	0	0.660074	0	0	0	0	0	0	0	0.129767	0	0	0.106593	0	0.444327	0.170011	0	0.05652	0.107806	0	0.207105	0.79089	0	0	0	0	0	0.045862	0	0.26916	0.268756	0	0.090119	0	0.205164	0	0	0	0.127436	0	0.240599	0.047694
PCBP2-OT1	1.28659	0.473435	1.68079	0.272695	0.617294	1.13589	1.85554	0.28039	0.736447	5.31163	3.7676	0.570212	1.29419	0.146692	1.35304	0.944881	0.302495	0.060944	1.91806	3.16007	0.416914	0.37628	0.238387	0.586786	0.400305	0.541563	0.305074	2.989	0.174266	0.77861	0.511842	0	0.134329	0.458503	0.685022	0.470931	0	1.22895	0.592481	0.808235	0.051656	1.95798	0.05528	0.367374	0.592022	0.341338	0.157226	0.060751	0.662331
LINC02173	0	0	0	0	0	0	0.279007	0	0	0	0.098426	0	0	0	0	0	0	0	0	0	0	0	0	0	0	0	0	0.188033	0	0	0	0	0	0	0	0	0	0	0	0	0	0	0	0	0	0	0	0	0
LINC00437	0	0	0	0	0	0	0	0	0	0	0.070882	0	0	0	0	0	0	0	0	0	0	0	0	0	0	0	0	0	0	0	0	0	0.076126	0	0	0	0	0	0	0	0	0	0	0	0	0	0	0	0
AC011815.2	5.47969	0.5479	0.571552	0.080791	0.299908	0.201314	1.51857	0.073231	0.489693	0.879573	0.246214	0.152328	0.554262	0.142759	0.287745	0.375542	0.117914	0.034811	0.375475	0.661101	0.525144	0.211707	0.124659	0.572564	0.050927	0.234284	1.99473	1.06748	0.059548	0.054087	0.117462	0.087982	0	0.06981	0.049865	0	0.116597	0.094651	0.087573	0.185475	0.009814	0.123676	0.046226	0.247918	0	0.018457	0.116901	0.160803	0.051229
LINC02827	0.172293	0.055266	0.53882	0.020379	0	0.197589	0	0.012674	0.033004	0.740045	0.029229	0.029893	4.5789	0	0.048856	0	0	0.078091	0.122309	0.149314	0.177151	0.091838	0.0140735	0	0.019524	0.038885	0.217684	0.24414	0	0.053331	0.01046	0	0	0	0.006811	0.012238	0.097523	0	0	0.043469	0.030496	0.070748	0	0.013978	0.048558	0	0.0098	0.028275	0.051524
AC122683.1	0	0	0.098914	0	0.949544	0.027234	0	0.176137	0	0.362083	0.126778	0	0	0	0	0.072705	0.051669	0	0.0848	0	0.014061	0.177227	0	0	0.0285955	0	0.058575	0.21748	0	0	0	0	0.027968	0	0	0	0	0	0	0.180167	0.134046	0	0	0	0.026828	0.115413	0	0	0
AC009955.4	0	0.609916	1.48731	0.268707	0	1.29819	5.68496	0.183669	1.05964	8.24573	0.205655	0	5.97215	0	1.65225	0.182153	0.068191	0.56126	2.4615	2.41202	1.22148	0	0.857962	0.349713	0.0909865	0.710716	1.15779	8.50113	0	1.53255	0.824395	0.428863	0	0	0	0.354801	0	0.447939	0.780477	0.151598	0	0.124633	0	0	0.399047	0.17629	0.137575	0.167278	0.080908
AL357936.1	0	0	0	0	0	0.085078	0.188372	0.251174	0.151265	1.34198	0	0	0.90487	0	0	0	0	0	0.161521	0.668693	0	0	0	0	0.009624	0.01752	0.303932	0.732285	0	0	0	0	0	0	0	0	0	0.145117	0	0	0	0	0	0.090476	0	0.052918	0	0	0
AC015540.1	0	0	0	0	0	0	0.742402	0	0.138086	0	0	0	0	0	0	0	0	0	0.224207	0	0	0	0	0	0	0	0	0	0	0	0	0	0	0	0	0.217785	0	0	0	0	0	0	0	0	0	0.14991	0	0	0.131119
LPP-AS1	0.679957	0	0.62647	0	0	0	0.208196	0	0.109029	0	0	0	0	0	0	0	0	0	0	0.251784	0	0	0	0	0	0	0	0	0	0	0	0	0	0	0	0	0	0	0	0	0	0	0	0	0	0	0	0	0
AL049794.2	0	0.585277	1.15389	1.21135	0	0.07289	0	0	0	0.75457	0.510221	0.13776	0.504876	0.279742	0	0.873888	0.926078	0	0	0.196432	0.041344	0.385844	0.027442	0.114631	0.531983	0.583889	0.325022	0.406206	0	0	0.155355	0	0	0.150201	0	0	0.235244	0	0	0	0.135485	0.411426	0	0.252933	0.079157	0.212435	0.264373	0	0.131119
LINC02293	0	0.55494	0	0	0	0	0.714766	0.105674	0.985384	0	0	0	0	0	0	0.173855	0.158761	0	0.812322	0.080844	0.069194	0	0	0	0.541771	0	0.255989	0	0.250781	0	0.127607	0	0	0.135202	0	0	0	0	0	0	0	0	0	0.271068	0	0	0	0	0
AL512306.2	2.56034	0.470578	0.408116	0.14982	0.192975	0.184462	1.9617	0.113659	0.230516	0.396936	0.46959	0.10129	1.65671	0.217642	0.188439	0.430105	0.039084	0.19007	0.482521	1.25173	0.699252	0.117991	0.181478	0.096651	0.12311	0.0666905	0.552598	0.642825	0.115872	0.037973	0.228931	0.100873	0.039273	0.107229	0.1027	0.029593	0.174157	0.290515	0.034404	0.114223	0.257644	0.175922	0.064979	0.119484	0.018557	0.106517	0.143682	0.10334	0.119164
AC073314.1	0.050433	0.062419	0	0	0	0.019707	0.097976	0.056646	0.019585	0.028506	0.036714	0	0.013872	0.035565	0.110402	0.012391	0.035725	0.097227	0.100866	0.033759	0.012537	0	0	0	0.019715	0	0.072532	0.032655	0.039534	0.07994	0	0.037158	0	0	0.165302	0	0.040424	0.046383	0	0.099129	0.021723	0.021465	0.067254	0.018343	0.039126	0	0.022653	0.06117	0
LINC02082	3.61593	0.201303	0.895742	0	0.159015	0.122806	0.456874	0.06217	0.294132	0.290512	0.229429	0	0.740048	0.217461	0.978599	0.149943	0.135662	0	1.00552	0.590161	0.202798	0.088129	0.188047	0.185133	0.134664	0.104414	0.204203	0.524631	0.046857	0.155676	0.05574	0	0	0	0	0.333847	0.094935	0.111415	0	0.078015	0.278694	0	0	0.413709	0.282415	0.029857	0.115936	0.155496	0.198337
SMIM2-AS1	5.77355	3.59678	0.930366	0.556258	1.37539	0.47077	1.01523	1.53086	1.37257	0.87826	1.47419	1.67952	1.9469	0.91635	0.783988	2.33904	1.20686	0.651964	0.43211	1.12553	3.16492	1.29668	1.18933	0.195715	1.68533	2.28891	0.475284	1.45112	0.228202	0.797329	2.65854	2.66062	0.095555	0.828756	0.594865	0.48882	0.232183	0.466587	1.94527	0.367689	2.06679	1.51605	0.877244	1.84173	0.726202	1.09663	1.70594	1.6386	0.791853
AC008277.1	0.06698	0	1.48023	0	0	0	0.821184	0	1.79632	0.716685	0.537907	0	0.023125	0.024187	0	0.103836	0	0	0.552677	0.641524	0.039058	0	0.151076	0.264543	0.009817	0	0.151866	0.980627	0.175846	0	0	0	0	0	0.184756	0	0	0	0	0	0.799498	0	0.143704	0.495926	0	0.041528	0.378369	0	0.229757
AC105150.1	0	0	0	0	0.22658	0.09011	0.439989	0.03958	0.19313	0.327147	0	0	0	0	0.107755	0	0	0	0.092511	0	0.050135	0	0	0	0	0	0	0.082672	0	0	0	0	0	0	0	0	0.144071	0	0	0	0	0	0	0	0	0	0	0	0
AC062015.1	0	0	0	0.344977	0	0.479571	0.29742	0	0.013887	0.095009	0	0.45966	0.42926	0	0.07818	0	0	0.152959	0.289144	0.036677	0.020497	0	0	0	0	0.014923	0.08531	0.319633	0	0	0.059034	0	0	0	0.516118	0	0	0.023676	0	0.247165	0	0.022413	0	0	0.090408	0.113923	0	0	0
C1orf229	2.67638	0.277528	0.703148	0.656873	0.102983	0.167918	1.28605	0.22658	1.00065	0.732449	0.29711	0.113712	0.269108	0.833735	0.471074	0.24607	0.358994	0.128839	0.459625	0.598403	0.462329	0.088269	0.254991	0.1946	0.1775	0.061968	0.673929	0.548694	0.126536	0.334056	0.41703	0.203363	0.079389	0.1315	0.123615	0.187391	0.264541	0.268147	0.170193	0.42148	0.305144	0.132912	0.17553	0.165421	0.111484	0.127654	0.200653	0.13666	0.220539
AC127894.1	0.922576	0.043598	0.170584	0.121573	0.142842	0.113886	1.17783	0.147726	0.226718	0.560035	0.440063	0.328387	1.21267	0.130193	0.616963	0.184464	0.089683	0.05218	0.209536	0.62137	0.269582	0.143363	0.0216155	0.050717	0	0	0	0.602208	0.040829	0.262098	0.241554	0.193617	0	0.095947	0.085707	0	0.224681	0.272155	0.655786	0.279776	0.24241	0.0362	0.051265	0.157243	0.093267	0.091483	0.244385	0.027244	0.144509
AC026585.1	0	0.074255	0.165954	0	0	0	0	0.064355	19.8949	0	0.295277	0	0	0	0	0.527507	0.789251	0	0.35537	0.103114	0.1306	0	0.21247	0.108098	0.323927	0	0	0.579761	0.047371	0	2.37896	0	0	0.168168	0.673616	0	0.063768	0.130668	0	0	0	0.416107	0.238202	1.10939	0.048763	0.059062	0.28329	0	0.130374
AC027682.3	1.29179	0	0	0	0	0	0	0	0	0	0.316123	0	0	0	0	0	0	0	0	0	0	0	0	0	0	0.98371	0	0	0	1.49636	0	0	0	0	0.564738	0	0	0	0	0	0	0	0	0	0	0	0	0	0
AL589743.2	0.101776	0.692639	0.866117	0.046408	0.297958	0.095915	1.20918	0.489687	0.699386	0.116394	0.618381	0.208862	0.442652	0.071467	0.790083	0.911541	0.026838	0.258788	0.566728	0.736128	0.18521	0.469266	0.122382	0.212297	0.0955115	0.014959	0.268527	0.382355	0.024171	0	0.025889	0.108816	0.023593	0.071803	0.110608	0	0.018235	0.043278	0.907098	0.125648	0.106099	0.042993	0.184653	0.072859	0.031644	0.008631	0.02039	0.086485	0.02598
AC018752.1	2.11233	0.503164	13.4113	3.14456	1.51275	1.07513	2.02739	0	0.651455	1.80101	2.39276	5.14081	2.80486	1.22203	1.8257	4.71964	13.1006	0.977496	4.349	0.960924	3.91125	0.8332	0.286349	0.316104	0.584986	1.5513	1.69834	4.4794	0.24462	0	2.3846	0	0	0	3.27278	0	0.326101	0.410206	4.34017	2.12283	1.73093	3.75809	0	0	0.679819	2.90549	2.12779	0	4.88211
LINC00398	0	0	0.245907	0.216452	0	0.139199	0.060655	0.401492	0.187475	0.637665	0	0	0.345186	0.062639	0.131566	0.036355	0	0.034737	0	0	0.028394	0.223349	0.018597	0.026848	0.386221	0.0707475	0	0.630595	0	0	0.072379	0.325728	0	0.032655	0.02327	0.036949	0	0	0	0.140203	0.182119	0.67166	0	0	0	0.087784	0.034203	0.079725	0.222498
LINC01926	38.165	0	0	0.118344	0	0.048216	0	0	0.053784	0.390251	0.492128	0	0.558585	0	0	0.261242	0.201114	0	0	0.132334	0.025385	0	0.496163	0.108661	0	0	0	0.260837	0.139333	0	0.217783	0.461148	0	0	0.061564	0	0.072429	0	0	0.157539	0	0	0	0	0	0	0	0	0.09005
AC108125.1	25.8716	1.96039	0.921411	0.727916	1.56614	0.784939	8.57476	0.777025	2.09617	4.42215	2.16646	0.083458	3.87968	0.233475	2.35744	1.17445	0.332943	0.410623	1.7621	1.80996	1.6377	0.355547	0.508014	0.941652	0.359224	0.02949	1.87179	4.11938	0.308594	3.98883	4.17933	1.11546	0.396585	0	0.698954	0	0.592602	0.05814	2.00572	3.00792	0.722823	0.231862	0.933608	1.79996	0.214464	0.637171	0.32281	0.408336	1.21215
AC006460.1	1.49379	0.434306	0.815497	0.07504	1.7523	0.349656	2.89012	0.389828	1.21624	1.10036	2.27388	0.092858	1.91253	0.188795	0.089237	0.600583	0.101077	1.13917	1.62083	1.49094	0.200529	1.37454	0.31886	0.720639	0.214729	0.068488	0.359244	0.506354	0.047304	0.973643	0.143646	0.109407	0	0.316696	0.617971	0	0.600795	0	4.60862	0.884513	0.123158	0.095705	0.058314	0.478288	0.031648	0.110359	0.217326	0.1004	0.973595
LINC01809	3.74459	0	0	0	0	0	4.93722	0	0.247035	0.251275	0.2313	0.43369	0	0.221129	0	0.254509	0	0	0.314957	0.559908	0.119101	0	0	0.158052	0	0.0742415	0	0	0	0	0	0	0.106256	0	0	0	0	0	0	0	0	0	0	0.272095	0	0.252303	0.189188	0	0
LINC00266-4P	0.156681	0.168015	0.182952	0	0.554457	0.091789	1.83696	0.190169	0.669288	0.61042	0.333925	0	3.29057	0.221772	0.484602	0.234302	0.264607	0	0.576651	0.803623	0.11444	0.889922	0.178868	0.650602	0.153099	0.482631	0.497737	1.39076	0.049879	0	0.460799	0	0	0	0.067755	0.093211	0.201634	0	0.27269	0.320095	0.187555	0	0.136743	0.135883	0	0	0	0.233704	0.058169
NXT1-AS1	0	0.113515	0.249889	0.383508	1.55655	0.185227	0.078026	0.148387	0.065474	0.478696	0.333543	0.089141	0.292896	0	0.126408	0.652466	0.168203	0	0.506619	0.17318	0.227734	0.250337	0.153935	0.089137	0.196042	0.129496	0.568961	0.771356	0.042695	0	0.491744	0.183824	0	0.044658	0.171521	0.111727	0.031342	0.114508	0	0.063581	0.070573	0.138797	0.08268	0.202202	0.084361	0.029061	0.227756	0.087731	0
AC010478.1	0	0.096768	0.832305	3.26602	0.016684	0	0.150324	0.019031	0.412797	0	0.010472	0	0.191795	0.629919	0	0.168516	0.021756	0	0.127027	0.185742	1.11759	0.052696	0.750939	0.060893	0.13526	0.431196	0.172278	0.042492	0.107358	0	1.43433	0.187164	0.102495	0.649461	5.72448	0	0.311218	0	0.263967	0.016384	0.84252	0.199397	0.004289	0.067875	0.352005	0	4.2069	0.204557	0.047351
AP003071.3	0	0	0	0	1.04906	0.19871	0	0	1.11726	1.47021	0	0	0	0.451853	0.830098	0	1.49857	1.56039	2.22388	0	0	0.245461	3.67058	0.23066	0	0.029423	0.467437	0.645895	0	0.551685	0.229043	0	0.219335	0	0	0	0.755843	0	5.26267	0	0.158525	0	0	0	6.41175	0	0.416062	1.25056	0.849955
KRTAP5-AS1	1.41637	0.069623	0.700646	0.238053	0.096229	0.351022	0.268362	0.043476	0.596576	0.271092	0.168191	0.287348	0.605778	0.178448	0.341136	0.750314	0.021374	0.3463	0.581467	0.440066	0.103195	0.098352	0.140713	1.31219	0.076409	0.049262	0.552851	1.07585	0.055352	0.273711	0.236881	0.0151	0.029679	0	0.587009	0	0.075056	0.395825	0.19483	0.591938	0.028334	0.188026	0.074632	0.087362	0.020421	0.046844	0.1275	0.067885	0.525151
LINC01220	0.230873	0.401909	0.46494	0.611441	0.234724	0.144551	3.34212	5.15507	0.373379	0.064874	0.653476	0.631138	0.301195	3.83145	0.69329	0.293518	0.194695	0.198026	0.7349	0.520683	0.1079	1.04999	0.244437	0.751391	0.816812	0.637158	0.042748	0.050297	0.302291	0.118467	1.98418	0.290706	0.051235	0.73646	0.030401	1.68497	0.267018	2.31625	0	0.605818	0.033958	1.513	0.178073	1.46752	0.956205	0.168171	0.276945	0.252743	0.136688
AC096576.2	1.71943	0	0.061557	0	0	0	0.358606	0	0.044102	0	0	0	0.308388	0.030642	0	0.051736	0	0	0	0	0	0	0	0.042867	0.0191095	0	0	0	0	0	0	0	0	0	0.027309	0	0	0	0	0	0.024094	0	0	0	0	0	0	0	0
AC103982.1	0.527374	3.01898	6.3114	4.72286	2.91527	7.66638	1.67846	3.45187	14.3568	15.6759	0.438456	3.97524	5.75173	0.780606	3.36654	4.39277	2.92577	10.4562	2.21859	0.218837	0.372061	0.108884	1.56437	1.5793	2.025	0.510955	1.57102	1.54608	0.068579	5.97762	1.09389	0.587073	0.042005	0.479484	1.17393	2.62337	0.8628	2.08545	1.57153	0.353136	3.99204	0.071209	0.159786	0.135534	3.16988	0.056833	0.071651	2.98825	7.5781
SEPTIN4-AS1	9.22314	5.63938	0.703007	1.31833	2.45965	1.85457	3.13654	6.77309	0.908595	8.04526	1.43236	3.40731	2.30814	7.79786	5.03465	5.03461	5.96385	4.10048	3.69304	13.7095	7.50954	1.80076	1.4565	0.255509	3.13626	3.35734	0.598711	8.49436	0.728555	0.159299	0.751386	5.79423	0.681155	4.06091	23.0158	1.67328	2.00678	7.39212	0.564348	3.20161	2.27226	4.59641	0.036753	7.60677	1.5196	3.27076	5.24091	3.19251	0.851669
ABALON	0.463764	0.597405	1.39199	0.41839	1.04365	0.904786	0.094968	0.167774	0.870631	0.353963	0.911049	0.670455	0.462437	0.364807	0.741034	1.29503	0.14121	0.474018	2.00762	0.73052	0.316134	0.516425	0.667631	16.1113	0.977595	0.988977	0.389785	0.81888	0.13619	1.33991	0.184359	0.341893	0.258116	0.242226	1.28069	0.383224	0.973425	1.13831	0.639657	0.685057	0.227645	1.30055	0.093334	0.178469	0.296845	0.425342	0.390617	0.156871	0.494151
AC128685.1	12.6208	0.48117	2.02199	0.559904	0.803798	1.20788	11.5767	0.464444	1.44618	4.31356	1.83549	0.395627	3.15221	0.487958	0.940301	0.879818	0.367126	5.94099	2.97669	2.97087	0.9438	0.554587	0.32411	0.75461	0.424342	0.0740705	2.42911	3.35011	0.269467	1.13423	1.06438	0.650085	0.144107	0.541897	0.926475	0.427276	1.69667	0.589757	0.841462	1.45802	1.14274	0.408794	0.588624	1.56702	0.140337	0.895759	0.599643	0.345083	1.26556
AC083843.2	0.148756	0	0	0.046753	0.160978	0.036622	0.069283	0.051734	0.038783	0	0.122198	0	0	0	0.111171	0.182863	0	0	0	0	0.009734	0	0.0092595	0	0.158986	0.066399	0.396318	0.095517	0.019435	0	0.124832	0	0	0.262818	0.130001	0	0.026669	0	0.100303	0	0.029405	0.030071	0	0.059289	0	0	0	0.040721	0
AL354674.1	1.52794	0.291707	0.685679	2.43795	1.38908	74.0209	0.361161	0.314917	0.744685	1.95687	1.24725	2.72043	0.532684	0.932094	0.234059	0.309617	2.31568	0.064852	0.144902	0.28499	1.2506	0.079756	0.100014	0.28643	0.169592	0.106068	1.10464	1.02652	0.04909	2.70551	0.390814	0.082353	0	0.248436	2.02543	0.064931	0.103853	0.158576	0.40088	2.18042	0.563744	0.164485	0.030344	0.094152	0.173935	0.560515	0.186676	1.02259	0.302546
AP000866.5	2.50084	0.268364	0.197879	0	0	0.044792	0.32033	0.610775	0.226181	0.126516	1.32171	0.318501	0.502055	1.26452	0.491728	0.448541	0.203456	0	0.65304	0.688735	0.094694	0.15147	0.721269	0.841124	1.02821	0.2266	0.271688	0.850773	0.129181	0	0.108353	0	0	0	0.427746	0.131083	0.060858	0.218634	0	0	0.070247	0.158967	0.282646	0.348006	0.109028	0.116376	0.075139	0	0.228626
LARGE-IT1	0	0.396611	0.373254	0	0	0.115752	0	0.042173	0.084081	0.213439	0.882737	0	0.079688	0	0	0	0.064057	0	0.33575	0.581096	0	0	0.05142	0	0.0162945	0.050914	0	0.092507	0	0	0	0	0.036531	0	0	0	0	0	0.220963	0.111316	0	0	0	0.135534	0	0	0	0	0.133416
AL353801.1	0.189569	0	0	0	0	0.100258	0	0	0.162917	0.665814	0	0	0.116214	0	0.172486	0.172639	0	0	0	0	0	0	0.0956375	0	0	0	0.205274	1.40152	0	0	0.106156	0	0	0	0	0	0	0.182742	0	0	0.259666	0	0	0	0	0	0	0	0.266723
AC116612.1	0	0	1.2936	0	0	0	0	0	0	0	0	0	0	0	0	0	0	0	0	0	0.276232	0	0	0	0	0	0	0	0	0	0	0	0	0	0	0	0	0	0	0	0	0	0	0	0	0	0	0	0
UBXN10-AS1	4.5846	0.466064	0.378748	1.13448	0	0.199335	0	0	0.052017	0	0.098426	0.189841	0	0	0	0	0	0.907675	0.707526	0	0.261205	0.386709	1.325	0.084525	0.39062	0	0.506719	0	0	0	0.109449	0	0	0	0	0	0	0	0	0	0.084802	0.079592	0	0	0.097527	0.064474	0	0	0
AC011611.2	0	0	0	0	0	0	0	0	0.247793	0	0	0	0	0.292058	0	0	0	0	0	0	0.085974	0	0	0	0	0	0.165391	0.42467	0	0	0	0	0	0	0	0	0	0	0	0	0	0	0	0	0	0	0	0	0
ARHGAP29-AS1	0.29237	0.335144	0.58817	0	0.326813	0.01931	0.770874	0.056811	0.163662	0.385112	0.322194	1.33871	0.285575	0.156213	0.221026	0	0.041263	0	0.184467	0.640589	0.277691	0	0.07429	0	0.054336	0.037594	0.137473	0.052898	0.022938	0	0.14634	0	0	0.042204	0.050845	0.147527	0.034332	0.055633	0	0.189038	0	0.03217	0.196125	0.063243	0.017228	0.058977	0.034779	0.037996	0.09729
LINC01362	0.559434	0.111394	0.197577	0.045029	0	0.104174	0.621839	0	0.238302	0.340515	0.281668	0.124315	0.347147	0.117474	0.173527	0.159552	0.03507	0	0.195569	0.416522	0.166002	0.075517	0.0049605	0.06716	0.0143055	0.084659	0.077172	0.403879	0.025593	0.05467	0.061614	0.01578	0.061273	0	0.101006	0	0.051277	0.043341	0.048277	0.170576	0.053874	0.07193	0.01827	0.260727	0.01761	0.130069	0.075014	0.084783	0.129165
AC008378.2	0	0	0	0	0	0.272987	0	0	0.101902	0	0.295277	0	0	0	0.13735	0	0.199434	0	0.131402	0.217671	0	0	0	0	0	0	0	0	0	0	0	0	0	0	0	0	0	0	0.261142	0.146743	0.300855	0	0	0	0	0	0	0	0
PABPC5-AS1	0	0	0.631635	0.833078	0	0	0.342465	0.284506	1.23937	0.707485	1.06159	0	0	0.423325	0	0.771362	1.62963	0	0.416054	0	0	0.464636	0.075437	1.43501	0.219472	0	0.094261	1.42066	0	0	0.453883	0	0	0	0.143025	0	0.136021	0	0	0.302763	0	0.25705	0	0.185753	0	0	0.163368	0	0
THSD4-AS1	1.1874	0.144285	0.426938	0	0.116796	0.068768	0.557885	0.036176	0.450671	0.55927	0.281704	0.117479	0.461067	0.080871	0.486804	0.203806	0.415011	0.07612	0.092829	0.252801	0.212392	0.218524	0.056743	0.314301	0.0178265	0.060713	0	0.521003	0.197254	0.177196	0	0	0	0.055257	0.10902	0	0.052548	0.120906	0.564587	0.107917	0.020956	0	0.130288	0.124968	0.149346	0.054352	0.061333	0.066374	0.074672
AC132938.4	18.3492	6.08754	7.73331	3.68682	6.45154	13.8695	11.127	6.33958	10.3765	12.7652	13.7066	5.69889	6.82351	12.3384	13.0548	6.0993	7.91787	8.61811	7.29068	13.6596	6.03011	3.74768	3.68205	2.06531	9.57329	5.10155	6.12398	15.9221	4.96328	6.01585	6.85551	7.78496	1.98252	7.67514	11.6246	4.63466	11.3279	4.03832	6.91278	4.82801	9.01462	12.9628	1.21751	12.6588	7.25581	19.2492	5.996	4.07319	10.5324
AC011442.1	0.92144	0.318857	0.477324	0	1.10736	0.80897	2.63745	0.309416	0.92103	8.42548	2.3466	0	1.90362	0.88063	1.0462	0	0.247786	0.731988	1.73972	2.36386	0.347238	0.177679	0.201503	0.330074	0.12547	0	0.355325	4.31219	0	0.670691	0	0.200781	0	0	0.211154	0	0.156054	1.05316	1.48045	0.386933	0	0.192088	0.126825	1.08126	0	0.217135	0	0	0.803729
ARHGEF7-AS2	0	0	0.536293	0.02451	0	0.025583	0	0.116862	0	0	0	0	0	0.061824	0	0	0	0	0.039433	0.074539	0.031441	0	0.0315845	0	0.023042	0.0399575	0.155554	0.031697	0.015347	0	0.038628	0	0.010004	0	0	0	0	0	0	0	0	0	0	0	0	0	0	0.079694	0
NUP50-DT	14.7553	8.21828	3.74371	3.16548	8.84644	5.17664	9.13903	5.98146	6.82575	7.81504	10.4853	18.8284	7.5832	6.20352	23.7552	7.6613	5.87973	5.48813	6.15252	11.0381	4.66719	8.89911	4.11435	4.53449	9.41507	7.56693	2.44509	7.20364	4.50185	1.92997	6.77981	7.58284	1.51257	5.39147	7.43128	6.95643	15.1367	6.14559	4.2432	3.75048	13.2317	10.4782	1.95524	7.15929	3.03014	1.70598	6.33395	4.31536	6.91338
AC007569.1	1.42291	0.349138	0.134189	0	0	0.978173	1.32293	0.232283	0.845209	0.120217	0.427367	0.145213	0.478879	0.884517	0.283402	2.94836	0.207742	5.63238	1.85787	3.59599	1.21989	0.985621	0.35986	0	0.219943	0.027429	0.063209	2.59534	0.029843	0	0.063785	0.428255	0.073487	0	0.116621	0.432238	0	0.391376	0.156867	1.87349	1.22909	0.311049	0.058939	0.589042	0	0.339895	0.261414	0	0.049369
AC007114.2	9.55608	0.508855	0.358002	0.099426	0.429337	0.256472	2.0448	0.239639	0.281759	0.761808	0.579466	0.161209	0.570183	0.063665	0.325085	0.165071	0.073475	1.97068	0.452838	1.00538	1.09691	0.065702	0.110156	0.395845	0.078581	0.0813135	0.285181	0.399385	0.058406	0.152433	0.226942	0.151548	0.113821	0.0696	0.079171	0.059142	0.211597	0.101932	0.107489	0.211556	0.350864	0.044456	0.247832	0.306325	0.026194	0.100065	0.071668	0.038726	0.149151
AC010760.1	0	0.639298	0	0	0	0	0	0	0	0	0	0	0	0	0.216384	0	0.064345	0	0.09321	0	0	0	0	0	0	0	0	0	0.181	0	0	0	0	0	0.115235	0	0	0	0	0	0	0	0	0	0	0	0	0	0
AP002954.1	0	0.38528	0	0.156589	0.147798	0.297003	0.365661	0.571761	0.836005	0.398953	0.608684	2.87194	1.39759	0.625768	0	1.20847	0.218343	1.61598	1.19784	0.824655	0.663901	0.81663	0.603691	0	0.0251135	1.76643	0.308692	0	0	0	0	0	0.162289	0	0.121467	0.985552	0.299505	0.640322	0	0.338927	0.52252	0	0.113689	2.20347	0.116775	0.273703	0.362827	0.149274	0.175539
AL022069.1	7.46884	0.791428	0.997405	0.136038	0.660207	0.470294	3.80133	0.112017	0.715754	3.05759	0.838363	0.326511	1.48701	0.451713	0.65571	0.398855	0.249894	0.208342	0.975564	1.6884	0.559373	0.281523	0.188975	0.496222	0.10679	0.0647925	0.90614	1.68308	0.261178	0.539078	0.411671	0.439094	0.152282	0.260958	0.392707	0.23009	0.343794	0.320208	0.3319	0.547321	0.878563	0.194622	0.421713	1.29608	0.175412	0.314546	0.216468	0.227196	0.581267
AL162457.1	1.73347	0.069909	0.236394	0	0.082575	0.081768	0.826907	0.026137	0.224981	0.890566	0.084346	0.013849	0.397315	0.067741	0.079406	0.040899	0.062832	0.250314	0.195494	0.401181	0.092434	0.064972	0.0100325	0.075843	0.043222	0.015683	0.097716	0.48214	0.024339	0.112544	0.18755	0.172705	0.007471	0.046938	0.074107	0.032667	0.145135	0.08384	0.070342	0.119741	0.285982	0.053526	0.084289	0.229764	0.024935	0	0.089408	0.076263	0.25034
AC008662.1	0.493235	0.119066	0.38559	0	0	0.051149	1.87326	0.06623	0.054508	0.500728	0.352902	0	0	0	0.102703	0	0	0	0.090918	0.588523	0.137928	0	0.012613	0.520565	0	0.0870145	0.107262	0.755006	0	0	0	0.093153	0	0	0.041754	0	0.038537	0	0	0.163404	0.301119	0	0	0.094289	0	0.039289	0	0	0
AL357052.1	0	0.221789	0	0	0	0	0.216968	0.083764	0.059117	0	0	0	0	0	0	0	0	0	0.183793	0	0	0	0.0542805	0	0	0	0	0	0	0	0.152836	0	0	0	0	0	0	0	0	0	0	0	0	0	0	0	0	0	0
PPM1K-DT	0.450455	0.01825	0.201139	0.653163	0	0.071515	0.516713	0.046712	0.060938	0	0.134562	0	0.112803	0.083298	0.056587	0.113688	0.034429	0	0.064884	0.138959	0.026619	0.095198	0.378169	0.025979	0.057616	0.044153	0.180713	0.537641	0.019503	0.132975	0.38053	0.164571	0	0	0.076578	0	0	0.045123	0.05845	0.09727	0.128883	0.462817	0.061591	0.113374	0.093716	0.012743	0.062441	0.116804	0.290606
PRKCQ-AS1	12.0758	0.760283	14.5248	11.0452	6.86707	0.433506	11.5208	0.701589	1.81461	8.03111	2.0349	1.93549	2.6584	1.50322	1.25915	1.55644	0.57036	0.710706	2.37415	3.70905	15.4184	6.882	4.83613	3.19332	1.2968	0.722191	8.02424	3.35749	0.30096	0.475181	0.712676	6.37529	0.467839	0.562962	0.358135	6.50768	1.2369	3.8312	5.16594	0.714594	0.483887	1.56834	2.11287	7.58565	0.116248	9.88711	0.958821	4.89152	2.28416
LRRC8C-DT	8.54122	0.481107	3.2781	0.975608	1.19939	1.54472	2.03415	0.067864	7.62394	3.81513	0.602937	2.9333	3.30415	2.24285	0.385499	1.58455	1.07936	0.290878	2.15292	1.12107	1.0203	0.514718	2.0343	1.14917	2.06903	1.04924	1.1912	1.50636	1.24156	0.254611	2.45277	0.040063	0.086663	0.360149	0.448393	6.37959	1.05109	0.186221	0.575335	2.12935	0.101905	1.03171	0.181797	1.27292	0.686941	1.36051	0.502553	2.09124	0.318712
LINC00376	4.33792	0	0	0	0	0.053033	0.910416	0.282478	0.24124	0.075762	0.345208	0	0	0	0	0	0.109055	0	0.083982	0.246568	0.082929	0.091838	0	0.076292	0.0163825	0.0384315	0.230045	0.063137	0	0	0.135556	0	0	0.139809	0.042017	0.089894	0.586163	0.100535	0	0.094886	0.034997	0.155822	0	0.092907	0.032509	0.061334	0	0	0.055098
LINC02129	2.16513	0	0.112866	0	0	0	0.837253	0	0.058542	0	0	0	0	0.112502	0.093655	0	0	0	0.085716	0.156168	0	0	0	0.062636	0.042324	0.0617835	0.059156	0.074126	0	0	0	0	0	0	0	0.069108	0	0	0	0	0	0	0	0	0	0	0.050593	0	0
AC068985.2	0.942187	0	0.489866	0	0	0	1.17592	0.045024	0.071474	0.106141	0.155141	0.288871	0	0.437089	0	0.085129	0	0	0.113281	0.083729	0.150953	0.275515	0	0.096557	0.0595225	0	0.156306	0.085336	0	0	0	0	0	0	0	0	0.050481	0.109522	0	0.235207	0	0	0	0	0.041471	0	0	0	0.081583
PTOV1-AS2	3.18811	3.36505	12.7244	0.391548	3.94606	2.61644	15.5879	3.0391	7.47185	16.1263	11.7745	4.6602	19.5437	2.75867	4.27679	3.93484	3.64072	1.98404	16.4337	17.815	3.61126	2.55597	4.31151	5.78417	3.60127	1.39283	4.32698	26.5146	2.90748	1.78322	4.8638	3.33868	0.259571	3.35365	2.74766	2.1045	4.31832	3.27957	4.10916	3.28965	1.99872	2.8817	2.10726	2.37795	0.712969	5.50417	2.09993	2.29403	3.78778
ALKBH3-AS1	0.143874	0.516756	0.387831	0.331347	2.80175	1.18581	0.251116	0.442476	0.994699	2.27706	0.107582	0.15493	1.52303	0.313304	1.04804	1.13702	0.075806	0	0.858034	0.97584	0.52795	0.854087	0.415984	0.307702	0.615012	0.467848	1.25021	2.3438	0.578012	1.23478	1.66408	1.09054	0.064767	0.350233	0.599844	0.354671	1.9223	1.7604	1.21924	1.11102	1.72344	0.941783	0.248378	0.293017	1.44975	0.783144	0.420458	0.519782	1.00875
LINC00358	0	0.056542	0	0	0	0.029879	0.10884	0	0	0	0	0	0.135183	0	0	0	0.026893	0	0.199827	0.032722	0	0	0	0	0	0	0	0.105819	0	0	0.363478	0	0	0	0	0	0	0	0	0	0.084935	0	0	0.080908	0	0	0.022476	0	0
LINC02626	5.956	0.880536	1.67011	1.12881	0	0.082429	3.40401	0.469661	0.259041	0.314753	0.191157	0.157176	1.13082	0.640512	0.213436	0.461446	0	0	0.230551	1.31301	0	0	0.088734	0.379325	0	0.0671305	0.466636	0	0	0	0.338618	0.141472	0.178375	0	0	0	0.270269	0	0.510946	0	0.209356	0	0.365447	0	0	0.246661	0	0	0
AL590648.2	0	0	0	0	0.027804	0.013682	0.68292	0	0.026798	0	0	0	0	0	0	0.060046	0	0	0.039883	0	0.006732	0.0159	0	0	0.050854	0.009719	0	0.018008	0	0	0	0	0	0	0.008817	0	0	0	0	0	0	0	0	0	0	0	0.026059	0	0
AC007285.1	2.03563	0.80192	0.112588	0.259605	0.034306	0.32255	1.19727	0.778257	2.28006	0.82398	0.640458	0.114718	0.190788	0.223004	0.684578	0.38089	0.327898	1.12505	0.79506	1.36501	0.534546	0	0.228143	0.141981	0.56879	0.0106755	0.262739	0.826799	0.108103	0.432081	0.399141	0.036945	0.124665	0	2.11633	0.078132	0.327905	0.047983	0.168238	0.888292	0.573744	0.299479	0.062137	0.713293	0.957901	0.115406	0.09902	0.441019	0.679283
LINC02044	0.612256	0.050816	0.197881	0.148349	0	0.048857	0.503229	0.091828	0.088702	0.047789	0.264933	0.072727	0.014607	0.011132	0.083063	0.144548	0.022249	0	0.259046	0.172851	0.077253	0.22935	0.097115	0.084438	0.125076	0.029148	0.095537	0.268678	0.259804	0.037003	0.14146	0.042338	0.028423	0	0.025702	0	0.02885	0.076688	0.134021	0.15363	0.181181	0.082936	0.013139	0.164807	0.0119	0.201331	0.055239	0.094457	0.048919
AC245088.2	0	0	0	0	0	0	0	0.096695	0	0	0	0	0	0	0	0	0	0	0	0	0	0	0	0	0	0	0	0.195806	0	0	0	0	0	0	0	0	0.106704	0	0	0	0	0	0	0	0	0	0	0	0
AL121757.2	0.232321	0.31605	0.48288	0	0	0	0	0	0.138086	0.594064	0	0	0.319172	0	0	0	0	0	0.21508	0.328136	0	0	0	0	0	0	0.265312	0	0	0	0	0	0	0	0	0	0	0	0	0	0.306954	0	0	0	0	0	0	0.313038	0.45898
LINC00891	17.1619	1.65267	4.58658	0.575888	0.870663	1.10232	11.9607	0.971934	1.8567	3.37938	1.89918	1.3386	2.96418	0.822149	2.2486	1.859	0.604905	1.81954	3.27958	3.99256	1.73165	2.01693	1.85218	2.75	0.772642	0.863218	3.42721	3.6318	0.392896	1.06727	1.54764	0.868166	0.314131	0.653875	1.05888	0.666634	0.81098	0.511812	0.687388	1.53874	2.39835	0.890409	0.475767	1.94424	0.354404	0.800253	0.778565	0.874558	1.41939
USP3-AS1	1.51558	1.29477	4.2637	2.57657	1.82207	5.36131	2.2689	1.65891	3.74231	4.04497	7.49764	2.67727	3.55026	7.50648	5.33246	4.37983	1.37964	0.911495	3.60287	5.10482	1.26899	0.537852	0.693284	1.30064	1.77207	1.04289	1.56862	3.64362	1.90369	3.01662	1.0561	0.731747	1.04193	3.39849	6.81865	2.02636	2.01433	1.02126	1.70851	3.94257	2.11686	2.4059	2.17153	3.65491	1.7772	1.74487	1.87053	1.44708	2.05554
AC100774.1	0.046955	0.132607	0.376263	0.033905	0.263763	0.148278	0.764854	0.042388	0.313262	0.21104	0.253893	0.020935	0.173846	0.07214	0.265586	0.245554	0	0	0.390158	0.064724	0.023985	0.118836	0.155815	0	0.00706	0.092743	0.217787	0.183175	0	0.457646	0.031954	0	0.037341	0	0.090799	0.042148	0.0406	0	0.072912	0	0.099253	0	0.024519	0.125073	0.042247	0.025395	0	0.109789	0.056619
AC092660.1	0	0	0	0	0	0	1.26248	0	0	0	0	0	0	0	0	0	0	0	0.224207	0	0	0	0	0	0	0.053957	0	0	0	0	0	0	0	0	0	0	0	0	0	0	0	0	0	0	0	0	0	0	0
TBC1D8-AS1	0.512762	0.418106	0.78146	0.840708	0.291976	0.730981	0.546756	0.41125	0.64893	0.85678	0.304348	0.555546	0.396322	0.706468	0.637188	1.15135	0.548308	0.691504	0.687894	0.752415	0.492327	0.679945	0.305587	0.1015	0.494408	0.337494	0.605104	0.907117	0.24256	0.028857	1.28401	0.061105	0.084633	0.77532	0.956451	0.261703	0.172541	0.278477	0.235949	0.757052	1.16072	0.976072	0.06364	0.508054	0.703121	0.385226	0.296652	0.325259	0.202414
AL596218.1	7.15221	0	0.112842	0.083929	0	0.015745	0.505172	0	0	0.161474	0.096288	0.033475	0	0.35651	0	0	0	0	0.15163	0.045652	0	0	0.0201195	0.120362	0	0	0.330461	0.048481	0	0	0	0	0.078368	0	0	0	0	0	0	0	0.075237	0	0	0	0	0	0.094157	0	0
AL353600.1	0	0	0	0	0	0	2.90849	0.227605	0.379251	0	0.3084	0	0	1.1919	0	0	3.19717	0	1.35288	0	0.312139	0	0.617053	0.439218	0.36943	0	2.00804	1.25798	0.466306	0	0	0	0	0	0.380832	0.288418	0	0.767563	0	1.10966	0	0	0	0	0	0	0	0	0
AL023803.2	11.5901	4.01522	2.63734	0.633596	1.45001	1.29486	6.7908	0.571947	1.74336	1.98972	4.03474	1.12163	2.91995	0.632221	2.00288	2.84821	0.374655	0.396998	3.60963	2.19453	4.96867	0.89995	0.748631	2.87957	1.1403	0.652667	1.37925	2.91179	0.726204	0.579588	2.47712	0.594718	0.327565	0.58526	0.214621	0.460438	2.22603	2.23874	0.48887	1.15365	2.39186	0.913951	1.02417	1.15371	1.15986	0.618556	1.06985	0.483058	1.40911
AL122008.4	0	0	0	0	0	0	0.252495	0	0	0	0	0.121343	0	0	0	0	0	0	0	0	0	0	0	0	0	0	0	0	0	0	0	0	0	0	0	0	0	0	0	0	0	0	0	0	0	0	0	0	0
AL133396.2	0	0.104696	0.238844	0.377655	0.309841	0.12881	1.1633	0	0.535902	0.302653	0.283804	0.360296	0.133293	0.351797	0.7236	0.195931	0	0.35055	0.573727	0.917189	0.181812	0.529056	0.080536	0	0.21458	0.131085	0.649647	1.91991	0	0	0	0	0	0	0.568668	0	0.321624	0	0.35966	0.192731	0.534626	0.607349	0.26404	0	0.135169	0.442046	0.10231	0.064157	0.235136
AL133492.1	3.11338	0.220013	0.40381	0.36128	0.423645	0.191126	1.18942	0.359981	0.241659	0.335538	0.513171	0.090001	0.355253	0.103289	0.529475	0.234347	0.053475	1.53489	0.517345	0.742865	0.810995	0.136898	0.085359	0.319999	0.147751	0.0750615	0.323252	0.528394	0.083418	0.091324	0.284052	0.346764	0.040694	0.070584	0.089492	0.174133	0.168167	0.042102	0.032595	0.204585	0.237473	0.159129	0.16051	0.662749	0.058094	0.070138	0.193816	0.08563	0.255039
AC025431.1	0.063546	0.024844	1.44531	0.033601	0	0	0.066614	0	0	0	0	0	0.129902	0	0	0	0	0	0	0	0.009892	0	0.013573	0	0	0	0	0.05052	0	0	0	0	0	0	0	0	0	0	0	0	0	0	0	0	0	0	0	0.028785	0
LINC00535	3.50138	0.368312	0.476288	0.017418	0.158082	0.170082	1.20015	0.121992	0.237658	1.23942	0.261276	0.254629	0.49103	0.194964	0.438806	0.100747	0.044343	0.259269	0.664369	0.944651	0.268889	0	0.591941	0.318082	0.0813445	0.055692	0.711462	0.725446	0.024782	0.412407	0.317638	0	0.008976	0.033419	0.138083	0.061424	0.650543	0.060402	0.198294	0.389583	0.240914	0.101268	0.123996	0.099818	0.06007	0.033896	0.014275	0.026778	0.304474
AL022326.1	1.87543	0.039375	0.083251	0	0.222514	0.186064	0.996262	0.117952	0.230369	0.372227	0.239559	0	0.26019	0	0.108757	0.160644	0.038366	0	0.324572	0.349386	0.081677	0.018314	0.0073835	0.125481	0.043911	0.0056965	0.314174	0.621616	0.020965	0.096012	0.366048	0	0	0	0.024956	0.044237	0	0.152741	0.20953	0.120765	0.482211	0.063407	0	0.077245	0.036567	0.05937	0	0.06461	0.062216
AC010999.1	1.45293	0.407806	0.779385	0	0	0.569188	2.26535	0.139569	1.04367	1.41812	0.630818	0	3.38801	0.537741	0	0.726098	0	0	1.61978	1.00895	0.290134	0.21943	0	0.140019	0.405918	0	1.49723	2.778	0	1.08411	0.550804	0	0	0	0.119759	0	0.354164	0	0.60735	1.25193	0	0.175649	0	0	0	0.108281	0.14167	0.619253	0.153999
LINC01150	8.3293	1.67765	1.00081	1.94352	2.01208	1.78995	6.76538	1.66173	3.43726	4.38696	4.28062	4.97553	2.80443	5.68172	2.8502	3.30003	1.64295	3.02069	4.76501	4.90653	3.88553	1.13345	1.94385	0	2.15507	1.07749	1.24598	8.68131	0.554545	2.63262	4.07404	0.141721	0.368905	0.446351	0.721305	2.17054	2.17383	2.8884	1.57067	4.93849	1.92603	1.89795	0.889482	3.79272	0.544645	1.51279	2.41381	1.0457	5.1735
AL353680.1	1.93573	0	0	0	0	0	0	0	0	0	0	0	0	0	0	0	0	0	0.485644	0	0	0	0	0	0	0	0	0	0	0	0	0	0	0	0	0	0	0	0	0	0	0	0	0	0	0	0	0	0
AC011901.1	0	0	0.643826	0	0	0	0.976319	0	0	0	0	0.422263	0.723557	0	0	0	0	0	0	0.871755	0.220762	0	0	0	0	0	0	0	0	0	0	0	0	0.089772	0	0	0	0	0	0.187115	0	0	0	0	0	0	0	0	0
AC005534.1	0	0	0	0	0	0	0.418671	0.04517	0.372831	0	0.459746	0	0.257378	0	0.452665	0.078089	0	0.065089	0.171286	0.22719	0.194018	0.183677	0.126243	0.300646	0.271587	0.0299515	0.848259	0.330729	0.101592	0	0.060154	0	0	0	0	0	0	0.105293	0	0	0	0	0.113237	0.091808	0	0.150106	0	0.028632	0.489277
AC068789.1	0	0	0	0	0	0	0	0	0	0	0	0	0	0	0	0	0	0	0	0	0	0	0	0	0	0	0	0	0	0	0	0	0	0	0	0	0	0	0	0	0	0	0	0	0	0	0	0	0
AC092376.1	0	0.129661	3.94092	0	0	0.082189	0.865915	0.126447	0.72368	2.24423	0	0	0.548933	0	0.2214	0	0.192933	0	0.230289	0	0.035973	0	0.222768	0	0.163705	0.515728	0	0	0	0	0	0	0	0.296694	0	0	0.177551	0.212532	0	0.286085	0.937706	0.232974	0	0	0	0	0.112801	0	1.43412
AP001160.4	0	0.440679	0.259795	1.47347	0	1.85289	4.79741	0.721674	2.15991	3.31889	5.27799	0.37571	5.01582	0.761265	1.68993	1.86711	0.414448	0	5.82937	4.52448	1.00723	1.46473	0.432434	0.789406	0.390107	0	4.29762	2.75558	0.815159	0.751421	1.37552	0.482395	0	0.571132	1.88065	0.219277	0.786504	0.421197	0.392556	0.209251	0.429829	0.250083	0.429816	3.26514	0.944905	0	0.593665	0.173096	2.49127
LINC02476	3.61705	2.8033	0.562864	0.037694	0.435944	0.15634	4.38836	3.0253	0.413681	1.25585	0.724224	0.070004	1.4124	1.04555	0.187737	1.52503	0.20889	0.200252	0.846541	0.706105	2.91143	0.142942	0.0441065	0.146612	3.49216	0.842508	0.263503	0.708844	2.16433	0.200775	0.427615	0.19949	0.155576	0.62859	7.52143	8.31117	0.492628	0.141959	0.535681	1.72749	0.473688	0.514375	0.206316	0.214193	0.119783	0.202733	0.944035	0.178294	0.711305
U73166.1	5.11417	0.452547	3.81475	0.530718	1.45762	1.62816	2.83411	0.756255	1.03444	5.21347	1.57842	0.795428	5.40559	1.22703	2.4385	5.29136	1.33027	0.079419	7.46176	5.99933	1.66759	0.741902	0.748514	0.380466	0.361117	1.13024	0.771628	8.23262	0.936723	2.0646	1.92583	2.22615	0.219051	1.2645	3.0113	0.123826	0.835962	1.93704	1.07795	1.96828	4.09898	1.23274	1.41263	2.06291	0.592015	0.981528	1.11407	1.27748	1.62396
AC244100.3	2.10167	0.05333	0	0.060769	0.044705	0.130368	0.661997	0	0.054229	0.134483	0.036202	0.05462	0.388937	0.050054	0	0.059992	0.050349	0	0.054542	0.183339	0.092271	0.115061	0.1255	0	0.0086435	0	0.305558	0.123914	0.030797	0.294898	0.182768	0.014464	0	0.019139	0.116826	0.253811	0.052699	0.065102	0	0.21337	0.306504	0	0.067992	0.099765	0	0.049317	0.059123	0	0
LINC02663	5.01558	0.251582	0.668045	0.564408	0.183692	0.164992	6.80802	0	1.2513	0.417656	0.764628	10.688	0	0.480384	0.437741	0	0	0	2.30224	0.971582	0.570045	0.413273	0.029728	0.637974	0.105132	0.118053	0.316515	0.90015	1.2228	0	0.587809	0	0.201341	0	0.361825	0.310139	0	0	0	0	0.310341	0.156302	0	0.502719	0	0.116616	0	0	0.387076
LINC00896	0.267081	0.146057	0.022607	0	0.212642	0.041275	0.02471	0.078416	0.286473	0.075963	0	0	0.039072	0.171364	2.45651	0.179192	0.118137	0	0.300757	0.7899	0.411385	0.01385	0.04294	0.647446	0.321516	0.0595835	0	0.23223	0.219634	0.033341	0.188443	0	0.12034	0.496787	0.084609	0.197689	0.015033	0.105599	0	0.157244	0.493134	0.146293	0.396879	0.710211	0	0.028252	0.276746	0.016964	0
AC023509.3	0.569142	2.09849	5.17427	0.889552	0.903418	0.976567	1.22706	2.36576	1.61658	2.96847	0.327238	1.38351	1.4746	2.93945	6.01981	1.51147	2.00154	1.21133	4.3958	2.35909	1.5381	0.774624	1.74425	2.7888	3.85391	2.24519	1.2258	4.51378	7.29235	2.12079	3.56185	2.10796	0.569683	7.24031	3.11894	3.26844	3.32738	2.76106	0.606564	4.08774	3.37408	10.7625	5.17218	3.9383	1.15807	5.45578	1.96425	5.53375	1.26906
AC114810.1	0	0.258	0.620829	0.363404	0	0.385091	0.177544	0.271455	0.052982	1.03977	0	1.18804	0	0	0	0.402511	0.406913	0	0.43546	0.730917	0.594422	0	0.474743	0.325982	0.191654	0.295222	0.199228	1.24959	0.391247	0.293449	1.68063	0.104731	0	0.204255	0.397398	0	0.196283	1.16288	0.590634	0.164233	0.221015	0	0	0.172676	0.492008	0.606892	0.654042	0.484328	0.34203
AC244205.1	0	0	0	0	0	0	0	0	0	0	0	0	0	0	0	0.268914	0	0	0	0.07017	0	0	0.363683	0	0.031865	0.101583	0	0	0	0	0	0	0	0	0	0	0	0	0	0	0	0	0	0	0	0	0	0	0
AC068733.1	0.14772	0	0.088518	0.012401	0	0.011065	0.127751	0.020008	0.011226	0.189079	0.050424	0	0	0.030913	0	0	0	0	0	0.050893	0.016481	0	0	0	0	0	0.02418	0.032163	0	0	0	0	0	0	0.015763	0	0	0.018631	0	0	0	0	0	0	0	0	0.022071	0	0
AC007557.2	0	0	0	0	0	0	0	0	0.615039	0.968571	0	0	0	0	0	0	0	0	0	0	0	0	0	0	0	0	0	0	0	0	0	0	0	0	0	0	0	0	0	0	0	0	0	0	0	0	0	0	0
AC019163.1	0	0	0	0	0	0.079613	0.149118	0.051746	0	0	0	0	0	0	0	0	0	0	0	0.235345	0	0	0.16862	0	0	0.035679	0.15192	0	0.399928	0.213114	0	0.070164	0.359799	0.54606	1.53464	0.541901	1.52934	0.802343	0.438057	0.123528	0.346892	0.634616	0	0	0.044179	0.279241	0	0	0
AL691515.1	4.71546	0	0.796547	0	0	0.173616	1.29516	0.196155	0.160474	0.808671	0	0	0.046583	0	0.089743	0.255386	0	0	0.28201	0.622785	0.131192	0	0.110685	0.195468	0	0	0.187827	0.917656	0.028318	0.230633	0.081486	0	0.112673	0.193457	0	0	0	0.036052	0.538384	0	0.289225	0.0443	0	0	0	0.066122	0	0	0.075585
AC004988.1	3.86811	1.59145	0.183208	1.09963	1.8162	0.202194	1.85864	0.160327	0.479231	1.13961	0.82041	3.17363	0.744935	0.49417	0.648911	0.704657	0.535686	1.13529	0.911028	1.42433	1.56001	0.799861	0.220972	0.479941	0.480117	1.14898	0.410008	0.764597	1.10636	0.422052	0.570348	0.560874	0.065829	0.247793	0.136899	0.149054	0.728027	0.096127	0.211783	0.780464	0.570205	0.915047	0.418161	0.83603	0.123744	0.274054	0.973872	0.668859	0.442596
AC019064.1	0	0	0.32543	0	0	0	0	0	0	0	0	0	0	0	0	0.117559	0	0	0	0	0	0	0	0	0	0.0511615	0.087854	0	0	0	0	0	0	0	0	0	0	0	0	0	0.050018	0	0	0	0	0	0	0	0
AC137894.1	0	0.223869	0.722381	0	0	0.674628	1.02465	0.306484	0.394771	1.45401	0.142914	0.645936	6.55992	0	0	0.077526	0	0.150708	0.867546	0.521342	0.364975	0.101091	0.227387	0.131869	0.0788245	0.127751	0	3.08294	0.042163	0.736987	0	0	0	0	0.274339	0.074804	0.240075	0.316339	0.372767	0.406113	0.100878	0.084024	0	0.125002	0.180981	0.297671	0	0.199132	0.537386
AC135050.5	1.54686	0.417917	1.43476	0.983929	0.467578	2.50952	3.63906	0.944589	3.54793	7.77415	2.02344	1.82303	4.96087	1.43062	8.29783	1.56126	1.56248	0.10076	5.86953	5.20333	2.18853	1.41952	0.588105	1.0861	0.675564	1.07516	3.41888	4.69905	0.07913	1.82732	1.06816	0.222323	0	0.845773	0.952361	0.763593	0.702869	1.35191	1.40375	1.07333	0.739459	0.569664	0.167998	0.813204	0.17387	0.939068	0.426055	0	0.356915
AC016747.3	2.56413	1.9718	1.64948	0.682538	0.477024	2.15414	3.78726	0.456356	3.21724	4.87408	4.67198	0.702168	2.06146	0.793998	4.22976	2.3117	1.30777	3.99721	5.59151	2.88591	2.13769	1.19694	0.744459	0.406018	0.273807	0.133921	2.64874	5.21011	0.141504	1.0979	0.614898	0.339456	0	0.125436	0.539874	0.252016	0.621143	0.375725	1.75771	1.78601	2.04951	0.569115	1.00139	2.61216	0.241101	0.559799	0.401172	0.510567	1.97415
AL121772.2	0	0.1505	0	0	0	0.118363	0	0	0.653563	0.411201	0.476907	0	0	0	0.262545	0	0	0	0.66141	0.265868	0	0	0.075993	0.162991	0.0752135	0	0.455156	0.917792	0	0	0.406829	0	0	0	0.271054	0.984597	0.147994	0.37377	1.60948	0	0	0	0	0	0	0	0	0	0
B4GALT4-AS1	2.20628	0	0	0.098393	0	0.10577	0	0	0.069752	0.556155	0.2601	0	0.914502	0	0.113235	0	0	0	0	0.165075	0.016567	0.235618	0	0	0	0	0	0	0	0.223668	0	0.337768	0	0	0	0	0	0	0	0	0.045902	0	0	0	0	0	0	0.079439	0.215486
AC241644.2	0	0	0.18888	0	0	0	0	0	0.130686	0	0	0	0	0	0	0	0	0	0	0.201288	0	0	0.094265	0	0	0	0	0	0	0	0	0	0	0	0.133894	0	0	0	0	0	0	0	0	0	0	0	0	0	0
AL353751.1	1.88868	0.267133	0.228708	0.202494	1.18488	0	3.58958	0.337338	0.841889	0.486286	0.826628	0	0.328849	0	0	0	0.067072	3.23462	0.284667	0.906332	0.164045	0.421635	0.610521	0	0.185848	0.248294	0.442175	0.150976	0.503136	0.564509	0.126163	0	0.191638	0.762632	1.38592	1.84282	0.711205	0.394501	0.894155	1.32847	1.31321	0.29296	0	0.43402	0.30018	0.921184	0.420239	0	0.468045
LINC01844	0.129333	0.045329	0	0	0	0.024345	0.288049	0.074883	0	0.052695	0.073331	0.074733	0.111262	0.024917	0	0.025571	0	0	0.108248	0.138088	0.006136	0.138302	0.0414675	0	0.0103505	0.159567	0.111389	0.247719	0.200285	0	0.088426	0	0	0.054861	0	0	0	0.04806	0.099977	0	0.028516	0.067106	0	0.019819	0	0.017827	0	0	0
AC012499.1	0	0	0.652768	0	0.486414	0	0.855656	0	0.117355	0	0.087049	0	0.585026	0.133207	0	0	0	0	0	0	0.02341	0.117328	0	0	0	0	0	0	0	0	0	0	0	0	0.043745	0.172992	0.100773	0	0	0	0	0	0	0	0	0	0	0	0.059561
PRC1-AS1	1.35476	0.201946	0.841451	0.211232	0.082908	0.669233	0.787249	0.280839	0.898495	3.79954	1.04906	0.268806	1.32001	0.16204	0.566713	1.85691	0.034847	0.102702	0.754052	2.11604	0.413585	0.028856	0.223242	0.210958	0.492719	0.17004	0.438578	2.92584	0.163953	0.19401	0.506454	0.422095	0.013343	0.104971	1.09394	0.199416	0.320117	1.08648	0.503978	0.069613	0.115912	0.234814	0.307902	0.324966	0.461335	0.23206	0.598775	0.047734	0.429543
AL021391.1	0	0.427907	0.252447	1.11376	0.709355	0.743472	0.35854	0.550264	0.266296	0.394367	0.197714	8.61821	1.5227	0	0.200601	0.244495	0.642229	0.392114	0	0.305947	0.246663	0.42147	0.110035	0.186784	0.045701	0.151556	1.03075	0.293836	0.040461	0.343253	0	0.118994	0.132805	0	0.408707	0	1.26929	0.081608	0	0.650708	0.531813	0.067606	0.069932	0.249982	0	1.28925	0.135335	0.187698	1.5333
AC145146.1	0	0	0	0	0	0	0.701805	0	0	0	0	0	0	0	0.787635	0.25716	0	0	0.32403	0	0	0	0	0.162991	0	0	0	0	0	0	0	0	0	0	0	0	0.126758	0	0	0	0	0	0	0	0	0	0	0	0
LINC01928	1.38498	0	0.15517	0	0	0	0	0.335444	0	0	0	0	0	0	0	0	0.081533	4.03411	0	0	0	0	0	0	0	0	0	0	0.333222	0	0	0	0	0	0	0	0.053465	0	0	0.137707	0	0.066706	0	0	0	0.049651	0	0	0
AC013402.3	0	0	0	0	0	0	0.362836	0	0	0	0	0	0	0	0	0	0	0	0	0	0	0	0	0	0	0	0	0	0	0	0	0	0	0	0	0	0	0	0	0	0	0	0	0	0	0	0	0	0
LINC01997	0	0.095232	0	0	0	0	0.241834	0.210346	0	0	0.119227	0	0.114238	0	0	0	0	0	0.224207	0.138605	0	0	0	0	0	0	0	0	0	0	0	0	0	0	0	0	0	0	0	0	0	0	0	0	0	0	0	0	0
SALRNA3	7.49777	0.238143	1.25734	0.433848	0.082513	0.228943	2.72931	0.069782	0.774398	1.34944	0.367442	0.446585	1.93816	0.036687	0.044764	0.440772	0.213448	0.035235	0.714162	1.53011	0.601254	0.142977	0.071986	0.192794	0.056166	0	0.677874	1.08495	0.081389	0.334229	0.432352	0.134099	0	0.145222	0.244247	0.157836	0.285285	0.068345	0.243962	0.251296	0.77479	0.067305	0.12251	0.423247	0.075415	0.141009	0.311608	0.07009	0.34257
ARHGAP27P1-BPTFP1-KPNA2P3	1.59138	2.37581	6.39196	0.480845	1.15105	2.36001	6.74562	1.65403	5.46162	11.087	1.81739	4.30516	10.6677	4.07304	2.87136	3.67635	0.917182	2.15251	10.6737	9.27577	4.9481	2.34988	4.15837	2.30908	2.46447	1.84394	3.93012	19.6275	2.09668	1.42829	5.37973	3.05144	0.333733	2.41542	1.87011	2.44208	4.0723	2.66689	1.14378	2.61548	1.74013	1.89507	0.459925	4.58539	0.886931	4.27737	2.12565	2.50228	2.29652
AC103564.1	0.465688	0.08296	0.189817	0.512865	0.586232	0.168453	0.123109	0.634411	5.78534	0	0.090074	0.082057	0.555915	0.212689	0.596966	2.69938	0	0.139977	0.657872	0.109583	0.370156	0.722103	0.270414	0.143166	0.133098	0.0757445	0.075208	0.996246	0	7.87232	0.307467	0	0	0	0.175433	0.85909	0.165266	0.216556	0.435004	0.27042	0	0.150283	0	0	0.193049	0.441022	0.147381	0.058486	0.927054
AC005076.2	0.321355	1.25369	2.05004	0.826568	0.534674	1.19505	0.894074	1.10541	1.22108	2.60462	1.93006	2.43199	0.890905	1.28409	2.79278	3.13582	1.10321	2.76284	0.833977	0.340961	2.48949	4.02739	1.51294	3.06927	3.25535	3.54197	1.08371	1.45835	1.07126	5.32225	2.51528	0.291226	0.196486	4.67924	1.19194	1.81094	1.18991	0.639444	1.97131	2.40286	2.1052	2.9055	1.72321	1.60037	1.28181	1.9405	1.13303	2.85506	0.560963
AC008619.1	0.971378	0.127697	0	0	0	0	0.241438	0	0	0	0	0	0	0	0	0	0	0	0	0.090291	0.017135	0	0.162505	0	0.0334335	0.028977	0.06831	0	0.057502	0	0	0	0	0.059681	0	0	0	0	0	0	0.051831	0	0	0	0	0	0	0.032879	0
AC021355.1	0	0	0	0	0	0	0.25913	0	0	0	0.019747	0	0	0	0	0	0	0	0	0	0.00455	0	0	0	0	0	0	0.023567	0	0	0	0	0	0	0	0	0	0	0	0	0	0	0	0	0.033855	0	0	0	0
RSF1-IT2	7.85272	0.463088	0.684803	0.098393	0.365537	0.747985	4.55088	1.52102	1.12418	1.19806	1.39678	0.18127	1.44012	0.419866	0.23238	0.103758	0	0.605117	2.29698	1.05234	0.297933	0.221118	0.339454	1.18595	0.333271	0.283569	1.6335	1.98692	0.184689	1.51526	0.389655	3.86338	0.198026	0	1.018	0.150108	0.260858	0.499514	0.723477	1.57068	1.08293	0.119197	0.856629	1.91616	0.05392	0.30096	0.056484	0.277844	0.310216
AL139161.1	0.77288	0	0	0	0.147727	0.157049	0.332012	0	0.095684	0.67189	0	0	0	0.128104	0	0.120805	0.857954	0	0.206308	0.25187	0	0.222984	0.0229095	0	0.0352825	0.0254285	0	0.121937	0	0	0.099293	0	0	0	0.030791	0	0	0	0	0.140096	0	0.038727	0	0.152087	0.022249	0	0	0	0.042552
AC005100.1	0.077923	0.16163	0.101718	0.119955	0	0.035887	0.068636	0	0.02623	0.176364	0.598417	5.43593	0.09102	0.068937	0.05097	0.407175	0.228214	0	0.027979	0.347746	0.094405	0.053634	0.181115	10.1405	0.408657	0.0684245	4.00502	0.084976	0.072201	0	0.573199	0	0	0.489512	0.226602	0.028658	0	0.121985	0	0.117164	6.0114	0.083672	0.036605	4.45395	0	0.160492	0.028586	0.020406	0
AC100791.2	1.1365	0.745791	0.247443	0	0	0	0.533621	0	0.062712	0	0.065798	0.256556	0.134394	0	0	0.223474	0.063916	0	0	0	0.811826	0	0	0.315039	0.298741	0	0.061178	0.307913	0	0	0.51301	0.214941	0	0	0.039876	0	0.043982	0.054623	0	0.090184	0.152842	0.248179	0	0	0.2102	0	0.264656	0.256855	0
AL445531.1	6.07626	0.375597	1.09473	0.259517	0.15808	0.526153	2.99422	0.07352	0.952325	1.53825	0.44017	0.269696	1.4467	0.231477	0.768019	0.460401	0.208476	0.749735	0.955275	1.36249	0.243411	0.917986	0.276807	0.171847	0.125265	0.13708	0.400613	1.43616	0.126926	0.644625	0.594025	0.362257	0.068156	0.135389	0.970083	0.424392	0.374265	0.113926	0.359979	0.61671	1.01819	0.26744	0.237287	0.593521	0.592217	0.410293	0.213079	0.60214	1.20847
AC131235.4	0.164368	0.554473	2.85229	0.68875	0.174351	0.507934	1.00894	0.099219	0.311687	0.428055	0.19585	0.147633	0.635157	0.249818	0.420817	0.936417	0.348231	0	1.74578	0.261575	0.471372	0.373317	0.27406	0.756684	0.528583	0.163463	0.450507	0.576837	0.284008	0	1.18816	0.319508	0	1.41225	0.42431	0.389835	0.054871	0.16728	0.537976	2.39058	0.056477	0.481279	0.263111	0.936612	0.341344	0	0.593902	1.39821	0.107833
AC233701.1	0.023453	0	0.02353	0	0	0.003336	0.023422	0	0	0.029846	0	0	0	0	0	0	0	0	0	0.033474	0.014327	0	0	0	0	0	0.007178	0.018737	0	0	0	0	0.003476	0	0	0	0.005971	0	0	0	0.040291	0.006072	0	0	0	0	0.011031	0	0
AF127577.1	4.17373	1.68633	11.9435	0	0	3.13931	7.65837	4.07744	5.64789	1.52701	4.12401	8.60471	4.09472	23.3562	7.86004	0	7.96234	7.43979	11.5581	7.67413	1.92192	0	11.4839	3.98915	15.8529	10.8038	9.36669	4.24525	5.99033	4.13907	17.8937	9.692	4.4595	28.4579	6.42539	13.0289	7.26346	10.7129	10.1614	12.9978	4.165	3.76492	8.75962	16.4799	10.1261	3.46755	10.4661	27.0421	7.30132
AC008250.2	0	0	0	0	0	0	2.70319	1.45042	0.434303	0	1.19638	1.75644	1.40243	1.22203	0.456425	0.368468	0	0	0.543624	0.974087	0.748963	0	0	0	0.57325	0	0.431019	2.2397	0.241466	0	0	0	0	0.811173	0	0.450907	0	0	0	0	0	0	0	1.89034	0	0	0	0	0
LINC00426	33.9865	4.82316	6.91167	1.32467	2.96	2.57275	16.9498	2.78363	5.89973	12.6126	5.93157	2.1237	11.1302	2.55713	5.571	5.23051	3.23184	1.13986	6.94371	10.9593	3.40463	1.26139	1.58703	2.78045	1.69682	0.443906	4.92886	9.81283	1.06179	3.82141	2.9048	1.38783	0.382997	1.5561	1.43212	0.68901	2.61053	2.14585	3.55578	4.08634	6.12706	1.98528	2.33904	8.46096	0.95584	1.76548	1.92771	2.43939	3.81967
AC021683.3	4.91055	0.472532	3.31877	1.5047	0.556224	0.421466	2.79051	0.050816	1.31662	7.36744	0.7359	0.171965	1.07181	0.446866	1.79121	0.154904	0.023015	0.012491	0.850896	1.04186	0.401599	0.118409	0.658729	0.175002	0.202818	0.144471	3.47286	1.27472	0.097469	0.107438	0.180066	0.103305	0.037448	0.164575	0.898293	0.188525	0.511079	0.244106	0.548053	0.191442	0.453388	0.011887	0.124669	0.564125	0.598666	1.72086	0.18064	0.149528	0.941325
AC022098.1	5.7111	1.99469	8.84843	1.00579	1.97602	4.1129	5.37597	1.42012	4.48196	12.217	2.8871	4.57749	9.34844	2.72759	2.95344	3.10649	1.63409	3.15394	4.95596	9.81375	4.92265	5.13481	2.21382	2.09109	2.35092	1.8271	5.16629	16.7855	2.80615	2.3066	4.90142	3.34533	0.908168	1.4158	3.78939	3.32892	4.0094	5.86444	4.6413	5.03348	5.42075	4.1847	1.78565	5.3607	1.83491	3.26228	1.67808	1.96148	3.93575
AL137224.1	0	0	0	0	0	0	0	0	0	0	0	0	0	0	0.368542	0	0	0	0	0	0.071724	0	0	0	0	0	0.138271	0	0	0	0	0	0	0	0	0	0	0	0	0	0	0	0	0	0	0	0.124004	0	0
AC124254.2	0.617343	0.089352	0.445482	0	0	0.124672	1.37534	0.064139	0.09228	1.54091	0	0.366386	0.281146	0.157448	0.172798	0.280895	0.122727	0	0.528761	0.198263	2.55286	0	0	0.067247	0.091053	0	0.437284	1.38712	0.19642	0.252346	0	0.230128	0	1.03096	1.14631	0	0.1505	0	0	0.135169	0.130374	0.066604	0	0	0	0.162733	0.152568	0.318359	0
AL162274.1	3.08871	0.968336	0.856229	0.20609	0.707806	1.02098	2.73205	0.445462	1.2692	3.41787	4.63319	1.38873	0.821724	0.340862	1.16475	0.704792	0.502637	1.45176	2.32555	1.28135	0.360374	0.369181	0.524276	2.13672	0.446712	0.670373	0.634824	1.5003	0.361275	0.319531	0.488628	0.466863	0.021426	0.277184	0.364616	0.272569	0.467762	0.326119	0.813734	1.25142	0.752432	0.15479	0.582883	1.32476	0.285152	0.511312	0.283616	0.379089	0.508319
FAM27C	6.28784	0.206485	0.640401	1.06445	3.31078	2.13101	2.98705	0.49393	0.740616	5.07943	1.01555	0.420782	0.99079	0.251681	1.90371	0.578608	0.270914	1.01119	2.16458	2.48987	0.865628	1.01863	0.83724	1.17011	0.197301	0.888515	1.3015	1.71642	0.102099	3.00908	1.12556	0.667716	0.106073	0.45412	0.169113	0.251472	0.511501	0.508166	0.451708	0.481226	3.90295	0.494679	1.48147	1.46568	0.481613	0.169973	0.284364	0.238975	1.85759
LINC01711	11.939	12.4921	0.585986	0.03263	11.5911	0.921862	0.359759	9.03781	1.67944	1.15098	1.37262	3.76024	2.24514	0.484873	0.760448	1.70335	3.20172	3.98162	15.4095	1.04793	0.108137	2.29508	0.380246	0.064472	1.32703	0.184255	0.037894	3.29458	0.762726	0.506924	1.6305	0.518793	1.52752	1.50246	0.021869	0.329217	5.80932	1.90459	12.3731	3.04806	0.365037	7.2815	0.033805	3.45202	0.168895	3.32045	1.22329	1.81244	3.52259
AC104574.1	0	0	0	0	0	0.020249	0	0	0	0	0	0	0.146288	0	0	0	0	0	0.063301	0	0	0	0	0	0.0272365	0	0	0.055621	0	0	0	0	0.061686	0	0	0	0	0	0	0	0.036933	0	0	0	0	0	0	0	0
AC005954.2	9.50472	3.40171	0.984835	0.204531	0.367078	0.288469	3.29854	0.101917	0.6476	2.37622	1.00702	0	3.36465	0	1.65691	1.81082	0.155529	0.267842	1.85207	1.82233	0.51515	0.403281	0.088708	0.321497	0.236444	0.271281	0.885767	2.41501	0.231447	0.809108	1.05187	0.761393	0.060659	0	0.26476	0.167414	0.366972	0.596251	1.80423	1.02956	1.00783	0.385839	0.265186	0.799795	0.297255	0.439348	0.314531	0.138328	1.01525
AL133304.3	0	0	0.752699	0.475566	0	0	0.165213	0	0.106196	0.443684	2.26379	0.093684	0	0.092834	0	0	0.096401	0	0.136256	0.257118	0.024879	0.140221	0.0768255	0	0	0.0409265	0.102112	0.381809	0	0.764861	0	0	0	0.089486	0	0	0	0	0	0.280344	0	0.085987	0	0	0	0	0	0	0
AC020978.7	51.7512	1.44964	3.78876	0.363219	1.51433	1.0481	7.19774	5.86791	1.79805	2.88889	6.91418	1.60091	3.36083	1.94208	1.13162	1.18046	1.44849	180.651	2.65249	5.11091	2.99384	1.10906	0.656261	0.454608	0.376085	0.407197	1.56912	3.60553	0.736273	1.14767	2.0984	0.619619	0.136075	0.396353	0.331798	1.4368	0.789559	0.574808	1.1188	1.77181	2.59742	0.466801	0.889606	1.05151	0.863671	0.443647	0.454848	0.984653	1.54515
AL033504.1	7.39672	1.4302	1.7821	0	0	0.288708	1.5621	0.701452	0	0.589935	0.146845	0	0.6717	0.476844	2.04235	0.182869	0	0	0.191294	0.471502	0.269427	0	0.165244	0	0.056747	0	0.589435	0.923049	7.33957	0.756245	0.540004	0.215313	0.035017	0.319233	0.54901	3.43369	0	0	0	1.68276	0	0	0	0.811401	0.51707	0.387444	0.160306	0.671072	0.07671
LINC01728	0	0	0	0	0	0	1.20146	0	0	0	0.096591	0	0	0	0	0	0	0	0	0	0	0	0	0.090462	0.0392455	0	0	0	0	0	0.35299	0.073109	0	0	0	0	0	0	0	0	0.068177	0	0	0	0	0	0	0	0.155524
AL161729.4	0.341036	1.02676	4.35052	1.55278	0.143669	1.32359	1.05506	0.690631	0.54973	4.92511	0.393702	0.37886	2.68059	1.55368	3.85679	2.77238	1.51378	0	0.891045	0.605382	3.18484	0.986361	0.663033	1.41259	2.80776	0.184364	2.94475	4.87759	0.687368	2.07607	5.32792	2.28189	0.044076	0.525699	0.821968	0.76992	0.6804	0.236672	0.293463	1.43934	0.150383	2.78037	0.319384	2.21287	0.934389	0.815551	1.34236	1.03999	0.39112
AC011595.1	1.59702	1.41807	1.1083	0.435157	0.703853	0.484964	1.82006	0.085566	0.741077	2.7144	1.3096	0.18332	2.02279	0.127774	0.823827	0.311673	0.087026	0.271179	1.19115	1.24994	0.266939	0	0.262642	0.424728	0.0857905	0.0480605	0.448803	1.5217	0.088481	0.90863	0.7063	0.506113	0.072188	0.231186	1.43074	0	0.680808	0.254167	0.765781	0.738996	1.15374	0.120133	0.09391	1.06061	0.200508	0.460299	0.207802	0.433303	0.253288
AC104116.1	0	0	0	0	0	0	1.63652	0	0	0	0.109428	5.73303	0	0	0	0	0	6e-06	0	0	0	0	2.14018	0	1.17349	0	0	0	11.0052	0	3.18459	5.85526	0.831412	30.5717	0	18.2615	7.58011	1.61546	0	0	0	0.558416	7.70681	2.82492	0.252171	5.88821	0.457382	5.27112	0
AL132709.7	0	0	0	0	0	0	0	0	0.034688	0	0	0	0.078912	0	0.096883	0	0	0	0.486002	0.091465	0.120115	0	0.102089	0	0.078794	0	0	13.1495	0	0	0	0	0	0	0	0	0	0	0	0	0	0	0	0.231424	0	0	0	0	0
AC147651.3	0	0	0	0.323026	0	0.060725	0	0	0	0	0	0	0.44757	0.233353	1.38796	0.177607	0	0	0	0.69298	0	0.330337	0.186294	0	0.0644585	0.0904745	0.363301	0.15951	0.134133	0	0.509431	0.428536	0	0	0	0.39374	0	0.258835	0	0	0	0	0	0	0	0	0.116023	0	0
SNHG22	57.0934	2.58391	3.27439	2.71889	0.431984	4.96591	10.8672	0.438261	2.47328	13.9616	2.16371	1.20099	11.9484	1.02778	2.14837	3.06963	2.05045	1.4968	2.24434	10.3667	1.11457	3.6112	8.3352	6.88046	6.20387	2.93605	10.5749	6.94178	0.517679	1.22953	1.8947	0.980529	2.00188	0	3.42004	0.186106	1.53452	0.97239	1.98005	2.67264	1.79112	0.718836	0.367221	5.11333	0.363045	0.703612	0.853098	0.590182	2.79926
AC010511.1	0	0	0	0	0	0	0	0	0	0	0	0	0	0.061519	0	0	0	0	0.103629	0	4.52065	0	0	0	0	0	0	0	0	0	0	0	0	52.514	0	0	0	0	0	0	0.0461	0	0	0	0.039421	0	0	0	0
AC110772.1	0	0	0	0	0	0.304476	0	0.351598	0.386095	0.753867	0.88583	0	0	0	0	0	1.72731	0	0.386699	0.12425	0.07321	0	0.237773	0	0.0410955	0	0.090187	0.243661	0	0	0.361902	0	0	0.151462	0.266949	0	0.067577	0.67028	0	0.269573	0	0.079096	0	2.23404	0.14294	0.06168	0	0	0.077139
LINC00706	0	0.110895	0	0	0	0	0	0	0	0	0	0	0.124152	0	0	0.085129	0	0	0	0	0	0	0.0273545	0	0	0	0	0.073879	0	0	0	0	0	0	0	0.075565	0	0	0	0	0	0	0	0	0	0	0	0	0
AL162742.1	0	0	0	0	0	0	0	0	0	0	0	0	0	0	0	0	0	0.151105	0	0	0	0	0	0	0	0	0	0	0	0	0	0	0	0	0	0	0	0	0	0	0	0	0	0	0	0	0	0	0.436614
LINC02357	0	0.032447	0	0	0	0	0.349752	0	0.026109	0	0	0	0	0.017168	0	0	0	0	0	0.022404	0	0	0	0	0.0153525	0.0108935	0	0	0	0	0	0	0	0	0.040181	0	0	0	0	0	0.012643	0	0	0	0.017966	0	0	0	0
AC026803.2	0.228167	0.139244	0.265821	1.14622	0.333986	0.588078	0.964558	0.124477	0.413259	0.539798	0.3341	0.130292	0.705297	0.268259	0.394673	0.5403	0.299739	0.451872	0.873959	0.397982	0.223944	0.31279	0.443769	0.299165	0.364615	0.267852	0.606876	0.415715	0.202693	0.514035	0.71556	0	0.019968	0.277883	0.57713	0.262029	0.333459	0.295877	0.363636	0.54641	0.192432	0.446173	0.135292	0.608945	0.099831	0.278698	0.257468	0.160465	0.329645
AC005597.1	0	0	0.271047	0	0	0	1.2907	0.129115	0.091421	0	0	0	0	0	0	0	0	0.708116	0	0.107558	0.080072	0.115571	0.04093	0.19553	0	0.0321965	0.16194	0	0.160338	0	0	0	0	4.24403	0	0	0	0	0	0	0	0	0.090138	0	0	0	0	0	0
AC068790.2	0.29936	0.862708	2.70573	1.3775	0.551863	0.935087	0.457913	0.041166	1.7767	1.86924	1.92117	0.498463	0.469125	0.989461	7.55175	1.29447	2.52895	1.18037	0.802889	2.14362	0.950853	0.113171	0.516845	1.08098	0.68333	0.185479	0.536046	2.17793	0.123017	1.54719	0.092976	0.202684	0.089988	0.760278	2.58552	0.258318	0.301328	0.458336	0	0.805498	0.227273	0.382833	0.26506	0.788641	0.23988	0.423973	0.425585	0.123453	1.41137
AC107398.4	0.135044	0	0.925779	0	0.079129	0	0.47797	0.22348	0.030941	0	0.098426	0.256964	0	0	0.083289	0	0	0	0	0.068178	0.031792	0	0.188139	0	0	0	0	0	0	0	0	0	0	0	0	0	0.050664	0	0	0.172415	0.052023	0	0.091214	0	0	0	0	0	0
AC026415.1	0	0	0	0	0	0	0	0	0.060598	0	0.098426	0	0	0	0	0	0	0	0	0.155315	0	0	0	0	0	0	0.113214	0	0	0	0	0	0	0	0	0	0	0	0	0	0.107456	0	0	0	0	0	0	0	0
MYCBP2-AS2	1.38688	0.670408	0.604923	0.153776	0	0.266293	3.39596	0.281797	0.06148	0.575111	0.479378	0.10609	0.841919	0	0.171489	0.340515	0	0	0.794148	0.79294	0.071854	0.161491	0.100648	0.551928	0.0895235	0	0.40363	0.77379	0	0	0.150397	0	0.071876	0	0.221962	0	0.140604	0.072609	0	0	0.075741	0	0.489628	0.870704	0.175994	0	0.07835	0	0.131119
LINC01908	6.66594	0.399747	0.284159	0	0	0.569722	1.61039	0.196688	0.400785	0.099228	0.384479	0	0.389132	0.070765	0.543363	0.465799	0.802444	0	0.383543	0.630008	0.244512	0.342207	0.221525	0.45699	0.255615	0	0.327227	1.44327	0.108161	0	0.144724	0.417117	0.036889	0.211744	0.253858	0.088529	0.098587	0.234853	1.26428	0.308509	0.421952	0	0.203272	0.605987	0.140683	0.090981	0.116519	0	0.297207
AC009948.2	0	0.573855	0.957341	1.09449	0.05464	0.079264	0.194321	0.161683	2.17842	1.06743	0	2.16051	0.561418	0.908879	5.01543	0.718156	0.07942	0	0.761797	1.25088	0.137844	1.26337	0.361472	0.063428	0.186683	0.387085	0.422898	0.187452	0.308231	0.11292	0.242589	0.097321	0.023826	0.455969	2.00208	0.994897	0.615586	0.315795	0.812029	4.59784	0.264153	0.787934	0.723653	2.71043	1.1964	0	0.026877	1.79794	0.627827
AC079465.1	1.00549	0.156149	0.796159	0.120321	0.313961	0.099365	0.568638	0.269775	0.410724	0.67733	0.2377	0.13599	0.53711	0.112239	0.284592	0.173792	0	0.293615	0.177898	0.24036	0.160195	0.165928	0.0821165	0.139231	0.104819	0.158874	0.54325	0.330408	0.110874	0.132611	0.116561	0.277352	0.0093	0.018856	0.12646	0.215975	0.105528	0.054635	0.096134	0.077109	0.578749	0.179346	0.018139	0.201357	0.163832	0.188388	0.032556	0.121396	0.488097
AL109914.1	0	0	0	0	0	0	0	0	0	0	0.564146	0	0	0	0	0.667226	0	0	0	0	0	0	0	0	0.147384	0	0	0	0	0	0	0	0	0	0	0	0	0	0	0	0	0	0	0	0	0	0	0	0
SCEL-AS1	0	0	0	0	0	0	0	0	0	0	0	0.193902	0	0	0	0	0	0	0	0.139267	0	0	0	0	0	0	0.187061	0	0	0	0	0	0	0	0	0	0	0	0	0	0	0	0	0	0	0	0	0	0
AL512330.1	0	0.328638	0	0	0.62054	0.071409	0	0.089845	0.431198	0	0.156873	0	0	0	0	0	0.588833	0	0.216751	0	0.091423	0	0.0689995	0.207349	0.263358	0	0	0.225514	0	0	0.674999	0.226899	0	0	0.074446	0	0	0.147944	0	0.228113	0	0.150759	0.345452	4.42731	0.213418	1.61375	0	0	0
AC007656.2	0	0	0	0	0	0	0	0	0	0	0	0	0	0	0	0	0	0.098494	0	0.105167	0.041522	0	0	0	0	0	0	0.205826	0	0	0	0	0	0	0	0.092525	0.11521	0	0	0	0	0	0	0	0	0	0	0	0
AC026427.1	1.5778	0	0	0	0.137988	0	0.239091	0	0.062246	0	0.152738	0.077982	0.180954	0.168431	0.562277	0	0	0	0.519245	0	0.071314	0	0.023034	0	0.035141	0.0970435	0	0.439883	0.044308	0	0	0	0	0	0	0	0	0.681603	0	0	0.407602	0.302234	0	0	0.042106	0	0	0	0
AC005550.2	0.222552	0.030496	0	0.015129	0	0.016424	0.340963	0.006413	0.041192	0.020169	0.241992	0.122525	0.220116	0.066546	0.014864	0.125935	0	0	0.208303	0.06317	0.07307	0.097909	0.0039115	0.037039	0.0188955	0.141371	0.116297	0.249559	0.022101	0	0.083158	0	0.136443	0.08759	0	0.023916	0.013385	0	0	0.249148	0.066251	0.015506	0	0.037762	0	0	0.044867	0.048149	0.065067
AL138831.2	0	0.247882	3.00766	0.224284	0.698826	0.176809	0.295801	0.182341	0.852644	0.811823	0.098426	1.02834	0.688519	0.656694	1.26544	0.491291	0	0.427141	0.759036	0	0.225675	0.542366	0.148582	0.189167	0.1805	0.216995	0.266613	1.62397	0.102209	0.856846	0.318655	0	0	0	0.617797	0.131025	0.237593	0.167252	0	0.579565	0	0.291843	0	0.319258	0.09794	0.267698	0.114173	0.195247	0.237185
AC109597.2	2.10581	0.095423	0.295116	0.045989	0	0.075229	1.19168	0	0.157735	1.49732	0.039447	0	0.275007	0.148567	0.104998	0.134041	0.075042	0	0.288177	0.218143	0.148141	0.104539	0.060167	0.076898	0.063883	0.117233	0.398245	0.413142	0.01907	0	0	0.063344	0	0	0	0.101432	0.214645	0	0	0.055174	0.034624	0.033932	0	0.172041	0.017538	0	0.106884	0.156898	0
AL450332.1	6.32089	1.28608	0.949807	15.3744	1.05485	4.53162	2.8374	0.211367	2.08341	1.01586	3.23824	4.75583	0.994269	1.25499	4.84335	2.09502	1.71622	0	0.451462	5.64738	0.943856	14.2216	0.648848	0.675007	3.44651	5.81005	0.539967	1.38395	1.96151	15.782	6.10328	8.80628	0.536286	10.4531	2.87977	0.160999	0.179787	0.374478	0.218399	1.54769	1.48935	4.35152	0.347159	18.6734	0.257503	3.86197	4.35115	0.815735	1.60433
AL121917.1	0.359056	2.06734	5.22643	1.20531	0.784188	0.901963	2.92773	6.84419	0.17855	5.1327	1.47561	0	0.082047	0.845346	3.03293	1.0004	0.073394	0	0.713084	0.196501	0.479569	0.277409	1.12703	0.896575	1.66705	0.043162	2.58069	4.68891	0.751815	2.322	0.500537	0.25319	0	0.647635	0	0.042991	0.215135	0.150431	1.86226	2.48616	0.614017	1.07674	0.204641	3.43517	1.31661	0.205976	0.284199	0.480067	0.985129
AL023803.1	3.39016	2.32496	0	4.46618	4.87733	0.274502	0.718034	0	0.489578	0	0.436415	0	0	0	1.05956	0.425644	0	0	0.601282	0	1.27992	0.48721	1.76061	1.86276	9.41382	2.88159	1.92863	0.488054	1.86522	0	1.96351	2.59642	0	16.4914	0	4.49324	4.29708	0	0	1.04625	0.711297	1.14903	1.64451	2.17676	0	1.5953	0.407955	1.0533	0.468284
AC138305.1	3.06124	2.87466	0	0.354983	0.976588	0.238529	0.585938	1.36334	3.17203	0.23286	1.70239	0.468848	0.276669	0.065733	0	1.45756	0	0	0.492772	0.099706	0.772464	1.1185	0.0383755	0.055805	0.520125	0.323765	0.210775	1.0764	0.413881	0.178261	1.18092	0	0.134231	0	0.042622	1.30004	0	0.242896	0.738841	0.388603	0.433687	1.28564	0.410889	1.23476	0	0.26654	0	0.781804	0.427854
AL049651.1	20.3949	1.16877	0.659856	0.194973	0.577957	0.467547	2.60818	0.092736	0.569195	2.0028	1.90053	0.203091	1.62755	0.43455	1.65007	0.278948	0.045641	0.325166	0.961064	0.846647	0.476673	0.299792	0.238626	0.464912	0.180335	0.111755	0.475604	1.50418	0.13605	0.391084	0.397529	0.343959	0.025464	0.189038	0.191194	0.096044	0.347421	0.145009	0.951033	0.89219	1.30045	0.222865	0.362365	0.339164	0.109598	0.139235	0.299252	0.136983	0.333158
AL031731.1	7.43871	0.278785	0.207684	0.131653	0.312789	0.256133	2.55901	0.113829	0.453772	1.63919	0.359163	0.040039	0.542174	0.05724	0.240181	0.163424	0.121306	0.024649	0.601207	0.462534	0.184633	0.125237	0.0387065	0.212158	0.081577	0.03843	0.328685	0.841262	0.125329	0.143265	0.244631	0.118675	0.02542	0.140924	0.10636	0.049135	0.152292	0.103914	0.144851	0.29815	0.271569	0.070867	0.124021	0.337736	0.090797	0.128296	0.091412	0.104669	0.223735
AL160408.6	0.319493	0	0	0	0.031569	0	0	0.090874	0	0	0	0	0	0.022302	0	0	0	0	0	0.032754	0.052252	0	0	0	0.028578	0	0	0.061093	0	0	0	0	0	0	0	0	0	0	0	0	0	0.078409	0	0	0.011359	0	0	0	0.021254
AC127537.1	0.567706	0.34878	0.351235	0.884663	0.710935	0.326407	0.173735	0.291736	0.396682	0.339722	0.534228	0.650914	0.111557	0.401735	1.61813	0.608656	0.314167	0.644428	0.603937	0.927604	1.37735	0.690797	0.239016	0.492449	0.409436	2.11341	0.591886	8.5242	0.231014	0.131523	0.975413	1.17327	0.075944	0.783225	0.098996	1.45538	0.303878	0.275886	0.388161	0.711618	0.087508	0.338839	0.430124	0.397286	1.14935	0.670634	0.807548	0.216557	0.442324
AC022441.2	0	0	0	0	0	0	0.251559	0	0	0	0	0	0	0	0	0	0	0	0	0	1.1914	0	0	0	0	0	0	0	0	0	0	0	0	0	0	0	0	0	0	0	0	0	0	0	0	0.085308	0	0	0
AC090136.3	0	0.054952	0.043896	0	0.186588	0.063931	0.045231	0.03135	0.078969	0.108297	0.012204	0	0.152392	0.011372	0.031895	0.154685	0	0.744432	0.250182	0.034759	0.003569	0	0.117599	0	0.158348	0.031145	0	0.315484	0	0.040344	0.01608	0	0.008508	0	0.148343	0	0.573107	0	0.449652	0	0.017312	0	0	0	0	0.008646	0.020648	0.069628	0.060808
LINC01628	0	0	0	0	0	0	0.240732	0	0	0	0	0	0	0	0	0	0	0	0	0	0	0	0	0	0	0	0	0	0	0	0	0	0	0	0	0	0	0	0	0	0	0	0	0	0	0	0	0	0
AC002401.2	0.190393	0.476158	1.68436	0.607824	0	0.640173	0	0.139569	0.324918	0.161914	0.118615	3.55613	2.02272	0.629905	0.852517	1.86001	3.30375	0	0.840173	0.682598	0.312068	0	0.0476825	1.83424	0.174519	1.36617	0.358696	0.797551	0	0	0	0.317652	0	0.096369	1.04182	0.102484	0.18731	0.228362	0.303675	0.530708	0.571745	0.496659	0	1.07534	0.2323	0.339873	0	0	0.397195
AL390726.3	0	0	0	0	0	0	0	0	0	0	0	0	0.230652	0	0	0	0	0	0	0	0	0	0.070999	0	0	0	0	0.340094	0	0	0	0	0	0	0	0	0	0	0	0	0	0	0	0	0	0	0	0	0.242822
AP002336.2	7.92202	0.369805	2.85528	0.68875	0.506603	1.48601	4.66299	0.520348	1.45789	7.75613	3.31282	0.236001	3.02856	0.717644	0.638673	0.714092	1.75614	2.12737	3.533	4.27689	1.31583	1.29068	1.47612	1.83109	1.43379	0.865453	2.34832	6.29573	0.978652	1.09808	2.80675	0.577099	0.711424	1.25263	1.26857	1.43648	1.3032	0.256907	1.46984	1.77989	1.51076	0.79881	0.653225	0.838489	0.927886	0.592645	1.32484	1.23706	1.96165
AP005436.3	0	0.187289	0	0	0	0	0.581698	0	0	0	0.913026	0	0.495064	0	0.65928	0	0	0	0.450961	0.656311	0	0	0	0	0.0558505	0	0	0.3729	0	0	0	0	0	0	0	0	0	0	0	0	0	0.320508	0	0.67767	0.275165	0	0	0.788622	0
AL031772.1	23.8571	5.05324	5.76405	2.34949	2.60167	4.85564	13.3133	4.47052	11.3828	8.08754	4.31258	6.04844	8.39711	2.12209	7.64328	5.7744	2.78215	2.3678	6.87438	11.1433	4.0287	5.16082	1.97922	1.90739	1.47122	0.863405	4.78933	10.7736	1.29447	2.87664	3.13103	2.91875	0.89267	2.09683	3.34774	2.1346	3.3241	2.55469	3.38139	4.08331	6.596	2.00617	1.59066	4.58031	3.26498	2.7139	2.17223	1.00608	5.33508
LINC00852	0.173617	0.479293	2.31658	0.174427	2.1871	0.8339	0.547382	0.690401	1.10793	1.98733	0.565928	1.95809	2.49577	0.928552	0.771342	0.738004	0.824745	2.11571	1.89337	3.02238	0.72976	0.833938	0.805844	0.196533	0.512837	0.327817	1.23046	1.9293	0.744509	1.93119	1.86224	0.606787	0.286473	0.308323	0.677793	1.15837	1.89598	1.12993	1.18852	0.938775	0.729491	0.526858	0.461763	0.38581	0.552672	1.51217	0.887751	0.559181	1.09641
AC100797.5	0.311655	0	0	0	0	0.025598	0	0	0	0	0	0	0	0	0.054523	0	0	0.252334	0.024462	0.021879	0.00795	0.016709	0.011006	0.035434	0.0088405	0.0046225	0	0.020169	0.012888	0	0.02059	0	0	0	0	0	0	0	0	0	0	0	0	0.050996	0	0	0	0	0
AL355096.1	0	0	0.184371	0	0	0	0	0	0	0	0.109104	0	0	0	0	0	0	0	0	0	0	0	0.025851	0	0	0	0	0	0	0	0	0	0	0	0	0	0	0	0	0	0	0	0	0	0	0	0	0	0
AC091564.3	0	0	0	0	0.740909	0	0	0	0	0	0	0	0.190384	0	0	0	0	0	0	0	0	0	0	0	0	0	0	0	0	0.079861	0	0	0	0	0	0	0	0	0	0	0	0	0	0	0	0	0	0	0
EDNRB-AS1	0	0	0	0	0	0	0.853189	0	0	0	0	0	0	0	0	0.340515	0	0	0.097214	0	0.056624	0	0.052697	0	0	0	0.065946	0	0	0	0	0	0	0	0.268706	0	0.119292	0	0	0	0.040967	0	0	0.108723	0	0	0.047865	0.195442	0.067321
PURPL	2.8353	0.17837	0	0.03737	0.206856	6.49166	2.74984	1.40433	0.549864	0.391974	0.655535	0.205449	0.921273	0.313463	0.398915	1.71231	0.122261	0	0.583371	0.512303	2.59527	0.171574	0.22566	0.368887	0.582395	0.172109	0.465165	4.98556	0.685101	0.282622	0.170695	0.212174	0.202351	0.075073	0.309396	0.191738	0.336409	0.086438	0.081062	0.770023	0.294384	0.111578	0.390457	0.329688	0.026908	0.023125	0.146146	0.254188	0.056902
AL161757.3	0	0.039386	0	0	0.129702	0	0.220716	0.028105	0	0	0	0	0	0	0.062153	0.05545	0	0	0.061802	0.053981	0	0	0	0	0	0	0	0.053495	0	0	0.135689	0	0	0	0	0	0	0	0	0	0	0	0	0	0	0	0	0	0
AC096736.3	0.092461	0	0	3.77995	0	0	0.41443	2.1507	0.086192	25.6147	0.314785	4.29387	0	0	0	0	0.06902	0	0.125254	0.488371	0.076119	0.071771	0.053016	0	0.052217	0.859524	18.6662	5.0193	0	0.309755	0	0	0.482108	0	0	1.07179	0	0	0.353329	7.85224	0.071137	0.145819	0	0	0	0.022789	1.27027	2.55619	0
LINC02666	0.11549	0.127766	0.333101	0.160905	0	0.088757	0.104537	0	0.119619	0.304351	0.088804	0.500134	0.995973	0.309597	0.418093	0.120846	0.056464	0.092181	0.259576	0.29032	4.52116	0.370865	0.28293	0.09582	0.077293	0.011775	0.275437	1.19053	0	0.54712	0.060018	0.048914	0	0	0	0.141837	0	0.401283	0.072995	0.419362	0.36894	0.050539	0.139407	0.084605	0	0.08969	0.027707	0.016055	0.16737
BARX1-DT	0.299922	0.205395	1.19708	4.97121	9.37062	1.47941	1.73148	0.778578	2.61888	5.25141	0.877689	4.87525	0.110457	0.019417	4.84354	0	0	3.21985	0	1.72472	1.13049	0.337727	0.124867	0.416976	0.153726	0	1.77045	2.99752	0.098363	2.74909	0	0	0	0.384376	0	0	0.350461	0	0	0	0.068544	0.039856	0.427317	0.480855	1.07669	0	0.601665	0	0
AC073115.1	5.37718	2.66665	0	0.295179	13.3516	2.40417	0	1.24907	1.13192	2.43593	0.929029	0.513059	5.04437	2.54338	11.1118	3.12658	0.290809	29.247	5.07155	1.74223	2.3593	1.90482	1.1621	0.14973	3.37359	5.46558	1.66403	5.47545	0.800947	0.411997	4.68655	1.12098	0.856573	1.21476	1.51316	1.80299	1.65278	1.08339	1.95895	5.88713	1.63977	5.81417	0	0	7.2997	0.927708	2.38813	0.124507	1.03315
AL162400.2	0	0	0	0	0	0	0	0	0	0	0	0	0	0	0	0	0	0	0	0	0	0	0	0	0	0	0	0	0	0	0	0	0	0	0	0	0	0	0	0	0	0	0.295715	0	0	0	0	0	0
AL139089.1	0.349067	1.44566	1.32491	0.509454	0.751754	0.950286	0.450635	0.214599	1.02784	0.859629	3.74624	0.674031	2.91514	1.22378	2.65298	2.27981	0.304623	0.417939	2.56909	1.93165	8.70742	0.935449	0.850205	2.36806	1.60946	0.849071	1.05748	3.07859	1.06034	0.173154	1.89337	2.5258	0.025836	3.84394	1.15515	0.144217	0.52323	1.17936	1.84104	1.06113	0.087388	0.360529	0.485713	3.07372	0.303338	0.65575	0.44635	0.549624	1.09117
AC009996.1	1.44919	0.88867	2.32846	0.189415	0.636146	1.26593	3.44979	0.736876	2.26681	1.16361	1.13198	0.449909	1.57337	0.394757	2.31083	1.97255	0.734694	1.74286	2.72594	2.28551	0.413826	0.55103	0.296455	0.568528	0.342586	0.149757	0.336665	2.22422	0.124176	0.860042	0.757697	1.29814	0.062582	0.248096	0.144628	0.585389	0.758999	0.786581	1.67516	1.39699	1.45297	0.253525	3.11273	1.02713	0.314392	0.378969	0.282096	0.520269	0.717904
HCG22	0.315822	0.425724	0.321736	0.952669	0.099961	0.026836	0.442119	0.18174	0.099119	0	0.595668	0.311972	0.405938	1.81839	4.98731	0.697494	0.070012	0	0.224668	1.37302	1.17347	0.232483	0.104709	0.038662	0.443313	0.650154	0.230752	0.206338	0.826398	0.084052	0.181708	5.29597	0	1.33261	0.082505	0.123548	0.331845	0	0.289434	0.46814	1.09398	0.773991	0	1.53995	0.299888	0.202046	1.26835	1.11293	0.082771
AC100861.2	0	0	0	0	0	0	0	0	0	0	0	0	0	0	0.018213	0	0	0	0	0	0	0.087309	0	0	0	0	0	0	0	0	0	0	0.140031	0	0	0	0	0	0	0	0	0	0	0	0	0	0	0	0
AC025031.4	0.147454	0.174277	0.548837	0.039608	0.204597	0.167673	0.201406	0.084902	0.204429	2.36918	0.143552	0.318525	0.113277	0.040687	0.428591	0.480304	0.076351	0.056781	0.169419	0.190724	0.155418	0	0.0675305	0.096628	0.200726	0.0737115	0.186531	0.287216	0.009535	0.106689	0.062388	0.054738	0.049197	0.133488	0.165335	0.067601	0.062465	0.086569	0.116724	0.033011	0.031525	0.087531	0.039471	0.190591	0.049413	0.041167	0.050254	0.036094	0.057547
AP000365.1	0.425214	0	0.181337	0	0	0.280687	0	0	0.723853	0.799516	0.708663	0	0	0	0.134443	0.230898	0	0	0.16905	0	0.324413	0.515863	0.0385875	0.48644	0.237963	0.0508975	0.509378	0.789988	0.041593	0	0.259158	0.185104	0.046361	0	0.166934	0	0	0.265348	0.284065	0	0.10146	0	0	0.189748	0	0.088317	0	0	0.17801
PRKAG2-AS1	1.17006	2.9394	8.99855	4.9775	0.542491	10.4824	3.31726	0.439186	0.411105	5.57296	2.98555	3.16588	0.105917	0.282426	5.33877	1.52745	0.535628	2.74183	1.6371	0.645488	2.62163	3.19265	3.34999	10.259	2.77421	2.29076	6.58184	1.73411	0.174579	1.2023	2.42285	2.27163	0.182748	0.773162	0.270036	0.835123	1.56242	0.984812	0.474903	3.4892	0.453233	1.63852	6.40223	1.07519	5.43792	3.43269	0.349715	1.4938	0.934474
ALMS1-IT1	4.24514	0.819811	0.688178	0.350735	1.26372	0.2961	2.33106	0.428609	1.84331	1.13357	0.500896	0.33548	0.583775	0.226089	0.8754	0.825397	0.113037	0.146462	0.607115	0.53746	0.388853	0.551453	0.484696	0.572205	0.619912	0.738078	0.669788	0.580678	0.666112	0.480044	0.299133	0.370142	0.140542	0.353071	2.18725	0.126691	0.300887	0.230434	1.04555	0.641158	0.274706	0.306132	0.633631	0.672829	0.408677	0.220403	0.656047	0.215762	0.471441
LINC01090	12.6129	0.154446	0.478617	0.193093	0.422065	0.288378	4.45686	0.114492	0.193987	1.09316	0.943299	0.102171	0.928621	0	0.643761	0.092043	0.075047	0	1.49954	0.90694	0.248617	0.224574	0.147811	0.459054	0.103053	0	2.18389	0.904491	0.232959	2.05063	0.166096	0.351722	0.032144	0.449711	0.299902	0.116311	0.347675	0.079497	0.197111	0.756713	0.848183	0.316823	0.595184	0.22665	0.387626	0.348088	0.248034	0.192696	0.233081
AL512408.1	1.35695	0.422918	0.686012	0.227106	0.459163	0.20467	0.367553	0.560218	0.695284	1.1243	0.204203	0.215131	0.122702	0.320265	0.946272	1.14859	0.753775	0.052048	0.523781	0.441966	1.31844	0.514034	0.47399	0.215358	1.04751	0.391198	0.161449	1.73287	0.534047	0.13484	0.448271	0.626108	0.104507	0.240023	1.20084	0.368319	0.625951	0.833581	1.32192	1.05917	0.373797	1.44942	0.073602	0.776611	0.543427	0.690697	0.613472	0.774851	0.39327
LINC01332	0	0	0	0	0	0	0.200249	0	0	0	0	0.477944	0	0	0.133638	0	0	0	0	0.124154	0	0	0	0	0	0	0	0.127757	0	0	0	0	0	0	0	0	0	0	0	0.174085	0	0	0	0	0	0	0	0	0
LINC00448	0	0	0	0.298611	0	0	2.30051	0	0.134686	0	0.116818	0	0.342181	0.324327	0	0	0	0	0.584983	0	0.086292	0.158814	0	0	0	0	0.544934	0.600886	0	0	0	0	0	0.298474	0	0	0	0.092	0	0	0	0	0	0	0	0.150129	0	0	0
AC104316.1	0	0.336256	0	0	0.864853	0.205077	0.618221	0.309098	0.168426	1.12666	0.740164	0.332997	0	0.353285	0.317878	0.257001	0.188701	0	0.731448	0.857875	0.123003	0.1862	0.105164	0	0.07003	0.0411975	0.143447	0.881892	0.030839	0	0.300485	0.060013	0	0	0.138978	0.175322	0.045092	0.392179	0.60894	0.112886	0.142803	0	0	0.108966	0.108049	0	0.052589	0.068127	0.213866
ANK2-AS1	0.28028	0.032933	0.431492	0.046409	0	0.023756	0.872477	0.014203	0.354529	0.658696	0.553745	0.155071	0.195634	0.088835	0.177793	0.158615	0.154875	0	0.253622	0.427329	0.105217	0.146033	0.026579	0.016966	0.022034	0	0.350223	0.217098	0	0.061877	0.075014	0.040319	0	0.066455	0.173667	0	0.046757	0.02931	0.058849	0.032894	0.137606	0.046955	0	0.483005	0	0.196625	0.025611	0	0.019292
AL359715.3	1.11486	1.24862	2.00213	0.54404	0.589699	0.947212	1.02392	0.662256	1.04361	0.865423	0.9087	1.27477	1.62098	0.246014	0.372196	2.015	2.00821	0.428586	5.46089	0.735705	0.249024	2.07247	0.527505	0.783108	1.03939	1.00511	1.32207	1.47128	1.31969	1.12941	1.19473	0.584353	0.135695	0.616578	2.57763	1.01109	0.414967	0.230555	0.085058	1.33518	0.619118	0.522524	0.935348	1.19607	0.785958	0.667095	1.34391	1.59782	2.67427
AC005220.1	0.566296	0.016791	0.374326	0	0.233444	0.050155	0.337328	0.085874	0.015774	0	0.013923	0	0	0	0.046972	0.039725	0.031814	0.16345	0.048807	0.252614	0	0.693086	0.078799	0.064905	0.217347	0.0578185	0	0.334312	0	0	0.098785	0.132584	0	0	0.28523	0.082686	0.169097	0	0	0	0.072744	0	0.011553	0.464049	0.030382	0.056562	0.027626	0.123784	0.194532
INTS6-AS1	39.865	2.71721	3.33622	1.77709	7.18269	2.80476	20.8463	4.15089	5.05945	10.3958	6.69011	5.23947	10.5307	1.41518	5.0886	4.43959	2.565	1.3016	8.97166	8.15139	3.11615	3.6335	2.8612	4.77353	2.03584	1.9128	8.17915	11.5351	0.657224	4.83268	3.07957	2.86215	0.303251	3.26799	2.93765	1.06883	2.18068	1.12599	2.40316	3.00801	4.34697	1.26579	1.77797	8.22208	4.32852	1.8448	1.64994	1.89777	3.24512
AC005962.1	0	0.055447	0.956098	0.196786	0.237386	0.724894	0.916206	0.667235	0.338264	1.37105	0	0.310309	0.62466	0.41106	0.315613	0.255386	0.071792	0.35134	0.76104	0.494155	0.130854	0	0.336352	0	0.094234	0.523274	0.292332	0.500686	0.228555	0.234329	0.329994	0.651842	0	0.089997	0	0.222951	0.350074	0.097042	0.203484	0.596739	0.278963	0.214871	0.216685	0.108288	1.00919	0	0.10902	0.447339	0.935558
AC117395.1	31.2978	2.06891	4.2216	2.72613	1.97501	0.947925	7.10039	1.96444	2.18865	2.26721	2.71188	1.61196	2.70625	1.97001	1.56111	0.988443	2.54343	0.594117	2.49758	4.3045	2.24908	2.58639	0.985412	0.686325	1.61459	1.49012	1.88545	3.57487	0.658729	0.577942	1.9205	2.38014	0.253861	0.134041	1.20622	0.79152	0.778875	0.235072	0.569727	1.27217	1.04969	1.84767	1.00863	1.69923	2.08287	0.550791	0.328023	0.579319	4.07492
AC027343.2	0	0	0	0	0	0	0	0	0	0	0	0	0	0	0	0	0	0	0	0	0	0	0	0	0	0	0	0	0	0	0	0	0	0	0	0	0	0	0	0	0.153794	0	0	0	0.088899	0	0	0	0
ATP6V0E2-AS1	2.28763	0.392867	1.67464	0.419942	0.224325	0.136416	0.427296	0.208504	0.614933	2.35974	0.314995	0.210547	0.8827	0.508427	2.71051	0.669228	0.270529	0.922607	0.868422	0.826061	1.571	0.445828	0.437808	1.10017	0.426472	1.18509	0.247459	1.43546	0.140948	0.048225	1.5307	0.715027	0.020737	2.91806	0.051173	0.684699	0.539475	1.84133	2.07768	1.15941	1.56834	0.538666	1.05948	0.746034	1.78369	1.28464	0.421614	1.63465	1.79198
FAM41AY1	0	0	0	0	0	0	0	0	0	0	0	0	0	0	0	0	0.099907	0	0	0	0	0	0	0	0	0	0	0	0	0	0	0	0	0	0	0	0	0	0	0	0	0	0	0	0	0	0	0	0
AC084030.1	1.59115	0.130667	0	0.055237	0.10851	0.061427	0.219385	0.057351	0	0	0	0	0	0	0	0	0	1.09933	0.30489	0	0	0	0	0.045912	0	0.0329895	0	0	0	0	0	0	0	0	0.027029	0	0.063386	0	0	0	0	0	0	0	0.208328	0.077284	0	0	0
AC118758.3	16.3447	0.881129	0.675954	0.415073	0.015432	0.037974	0.12331	0.065821	0.104664	0.293836	0.10041	0.072128	0.574268	0.857437	0.152127	0.122822	0.01075	0.019981	0.093194	0.329896	1.01188	0.009691	0.0086455	0.067079	0.008137	0.0095745	0.073435	0.106958	0.014951	0.017156	0.217269	0.010977	0.006271	0.11143	0.091607	0.01577	0.215707	0.038391	0.036189	0.044526	0.697204	0.067671	0.070236	0.021122	0.012557	0.067932	0.083009	0.031865	0.096958
SLC5A4-AS1	1.18736	0.334821	0.847382	0	0	0	0.611194	0	0.234022	0.143914	0.066943	0.457395	0.279886	0.142304	0	0.307292	0	1.1811	0.470738	0.2738	0.194959	0.046346	0.0540245	0	0.050972	0.0260565	0	0.601334	0	0.050448	0.205484	0	0	0	0	0.049521	0	0	0	0	0	0	0.011121	0.057583	0	0	0	0.03975	0
LINC02803	7.02123	1.14099	1.1382	0.355026	0.34922	0.596919	5.00032	0.278196	1.63239	1.61458	2.54698	0.551147	0.443054	0.742649	2.554	0.659352	1.42788	1.19885	2.68718	3.44013	1.3072	0.105893	0.482658	1.24281	0.453568	0.589689	0.729489	1.57096	0.827761	0	1.41602	0.99418	0.12575	0.08674	0.387365	0.074714	0.6858	0.480783	0.384604	0.610639	0.86358	0.39991	0.309851	1.5887	0.445988	0.535061	0.69775	0.406342	1.15608
KANSL1-AS1	3.57239	3.87725	4.68102	8.00812	2.32614	1.64715	10.1404	2.74435	1.93702	2.89436	10.4342	6.92601	2.71283	3.85179	4.29103	7.8926	6.49814	5.07734	5.23947	3.55098	1.11614	3.24152	4.26757	1.45482	16.8831	6.27919	3.42734	3.1072	2.82462	3.6927	1.97612	3.67811	1.65936	9.92199	4.59549	11.8523	3.17443	1.63361	1.70801	17.0955	0.919576	4.67868	0.943859	8.62664	2.3529	2.27233	2.73375	3.53315	10.9636
AKT3-IT1	20.8426	0.119939	2.56742	0	0.263458	0.952178	6.83783	0.488064	1.85017	3.51102	1.05103	0.343501	4.71382	0.208442	1.85908	0.556724	1.85092	0	2.59832	3.17497	1.45891	0.253741	0.261374	0.406754	0.13142	0.113872	3.44008	4.18395	0.142449	0	0.540306	1.16325	0.337741	0.490665	0.260906	0	0.297918	0	0.771273	0.599467	0.824097	0.597222	0.373814	0.754107	0.33813	0.31309	0.558353	0.312998	1.41293
LIF-AS1	6.59521	0.991041	0.366269	0.175361	0.502389	0.382596	1.48748	0.25052	0.462696	1.48323	0.493238	0.351973	0.450444	0.464162	1.07617	0.151534	0.117786	0.333673	1.20498	1.7871	0.75696	0.125673	0.127252	0.202769	0.107168	0.112281	0.44604	1.78591	0.141331	0.318836	0.239911	0.799909	0.323001	0	0.029021	0.486768	0.494331	0.317913	0.250539	0.537055	1.8557	0.12741	0.591627	0.540389	0.117068	0.208702	0.095489	0.0883	0.94914
AC140912.1	1.45643	1.04252	0.244788	0	0	0.04378	0.830976	0	0.13614	0	0.060975	0	0	0	0.61382	0.690064	3.02435	0	0.945693	0.469066	0.676997	0	0.0278315	0.171656	0.731199	0.365735	1.09506	0	0.778022	0	0	0	0	1.34794	0	0.082564	0.065114	0	0	0	0.024527	0.54141	0.056524	0.921741	0	4.73315	0	0	0.024638
AC117505.1	0	0	0	0.09895	0	0	0.914034	0	0	0.163585	0.05886	0	0	0	0	0	0	0	0	0	0.041136	0	0	0	0	0	0.52469	0.095387	0.057527	0.367924	0.490986	0	0	0	0	0	0.680754	0	0	0	0	0.099332	0	0	0	0	0	0	0
ALG9-IT1	3.18218	0.776262	0.307041	0.176637	0.079129	0.087194	2.14368	0.341579	0.379967	0.712364	0.848189	0	0.202859	0	0.559101	0.170258	0	0	0.651618	0.426506	0.129425	0	0	0.516703	0.0527065	0	0.389626	0.193591	0.085635	0	0.140901	0.053797	0	0	0.04791	0	0.041059	0.188912	0	0.102596	0.185287	0.172042	0.189359	0.171792	0	0.032806	0.166739	0.139417	0.12891
LINC01786	39.6569	2.60404	10.7999	1.4176	2.1834	7.17427	35.7423	2.80366	4.52899	19.3659	5.31042	1.91101	11.8128	2.08434	2.19143	6.36421	0.900116	2.34427	19.8305	6.08545	4.25829	2.77997	2.86742	6.04271	1.67947	2.06384	11.7967	15.8435	1.99469	2.20754	9.35072	3.11055	1.41182	1.11538	2.1698	1.0575	4.79636	2.74998	4.36099	9.31026	7.91163	2.60515	3.45428	7.66125	2.87586	2.00275	1.38063	2.79067	5.76126
AL354920.1	4.42802	0.860348	2.39592	4.37455	3.6945	4.17231	2.91533	4.75072	3.75044	3.61295	2.47794	1.82382	1.78635	2.84338	4.45903	2.53783	1.47256	2.34258	1.91152	2.80649	2.75485	2.75165	3.58459	3.09235	3.13533	1.52629	3.87252	4.18317	1.79862	3.09337	6.20403	2.63774	0.686812	3.86746	2.32352	2.97951	1.71026	3.22129	3.06939	3.27393	2.91766	4.04354	3.7398	2.01367	2.09026	4.50013	2.35575	1.77363	2.30293
AC091965.4	6.60575	1.31036	0.699139	0.608152	0.68709	0.246133	3.89165	0.440822	0.814653	1.07011	0.537758	0.606694	0.930702	0.391071	0.707999	1.4815	0.157485	1.20923	1.04047	0.8465	0.589864	0.827205	0.714932	0.777289	0.354683	1.16145	1.20353	2.06086	0.311416	1.50937	1.19369	0.475061	0.082597	0.382049	0.54461	0.241489	0.584267	0.598694	0.179953	0.289677	0.74707	0.050286	1.04111	1.6194	0.166293	0.453525	0.394637	0.300736	0.4351
AC021151.1	0	0	1.05774	0	0	0	2.18829	0	0	0	0	0	0	0.72558	0	0.881691	0	0	0	0	0.37629	0	0.088206	0	0	0	0	0	0.331595	0	0.403923	0	0	0	0	0	0.442047	0	0	0.523127	0	0.483123	0	1.68359	0	0	0	0	0
ITPKB-IT1	0.800827	0.088978	0.431542	0	0.070585	0.087219	0.670053	0	0.234392	0.070794	0.049639	0	0.218057	0	0.208478	0.186536	0	0	0.14319	0.13021	0	0	0.045387	0	0.067234	0.165902	0	0.308472	0	0	0.207079	0	0	0	0.062429	0	0	0.043754	0	0.268556	0	0	0	0	0	0.029512	0.128124	0.025216	0.202061
LINC00269	3.94648	0.271682	0.420544	0.042875	0.366598	0.248781	2.02531	0.321456	0.336174	1.44834	0.593359	0.074437	1.07641	0.033806	0.343977	0.168578	0.069079	0.076579	0.723245	0.502358	0.248431	0.106875	0.030572	0.238208	0.0815565	0.048073	0.271168	0.930233	0.112141	0.25549	0.30648	0.085277	0.034857	0.116505	0.070024	0.015608	0.195951	0.069346	0.104023	0.210173	0.570847	0.173364	0.193361	0.407367	0.094295	0.165189	0.124766	0.053936	0.229632
AL451067.1	0.163768	0.176654	0	0	0	0.162947	0.421025	0	0	0.918033	0.180652	1.22739	0.209522	0	0.196756	0.340152	0	0	0.627173	0.515077	0.016182	0.080734	0.0401635	0.070316	0.067889	0.160289	0.051454	0.893387	0	0	0.115569	0	0	0	0.074801	0	0.365549	0.06121	0	0.204362	0.07233	0.094868	0	0	0	0.131541	0	0	0.492355
AC079296.1	1.5436	0.263036	0.497634	0	0	0.046561	0.428375	0.090381	0.222476	0.289016	0.135668	0.05697	1.11949	0.322288	0.048051	0.14607	0	0.705969	0.052548	0.17623	0.077976	0.105744	0.010155	0	0.153861	0	0.142995	0.121245	0	0.494014	0	0	0.121243	0	0.078324	0	0.092244	0.119771	0.41492	0	0.023536	0.19839	0.113222	0.135534	0.113743	0	0.141975	0	0.133407
AC008154.1	0.354784	0	0	0	0	0	0	0	0	0	0	0	0	0	0	0	0	0	0	0	0	0	0.032075	0	0	0	0	0	0	0	0	0	0	0	0	0	0	0	0	0	0.486761	0	0	0.258392	0	0	0	0	0
AC099508.2	12.8255	0.446748	1.23253	0.109288	0.933875	0.205031	4.49155	0.567515	1.03102	1.89058	2.26169	0.094262	1.87144	0	1.10642	1.11708	0.101397	0.100853	1.45198	2.13583	0.320388	0.422054	0.119301	0.266662	0.165643	0.051425	0.53306	2.42936	0.103124	0	1.13567	0.255618	0	0.155805	0.294487	0.128935	0.747932	0.21358	0.258201	0.626385	0.862432	0.166053	1.06994	0.348761	0.053233	0.280211	0.295533	0.309703	0.915732
AL353804.2	1.40664	0.387225	3.22711	0.580001	0	1.13982	4.63267	0.752767	1.16867	3.09423	3.68365	1.08202	4.53036	1.80896	2.51867	0.423046	0.516011	0.747255	2.43052	3.64551	1.38569	0	0.146167	0.138215	0.103726	0.136018	1.09206	6.31225	0.256844	0.927429	0.642949	0.772264	0.071059	0.190377	0.898341	0	0.245411	0.634835	0	0.835811	1.21644	0.340942	0.228425	1.75611	0.259204	0.213885	0.151361	0.432837	0.724509
AC124283.2	0	3.90825	2.30006	1.33405	0.746124	1.11851	1.58428	0.952614	4.89283	4.749	3.60164	2.05524	3.81679	1.51733	3.124	6.42905	0.696957	1.43088	5.18872	2.67395	3.95709	0.409182	0.927223	0.808718	0.907543	0.542535	0.739883	2.99463	3.10642	1.79613	1.97405	0.411387	0.37598	0.899082	1.60313	1.98644	0.677622	0.355492	3.15259	2.10909	1.40785	0.622283	2.90973	2.01799	0.83169	0.303607	1.12984	0.155232	2.41604
AC246680.1	0	0.133193	1.06299	0.731774	0.906139	1.01473	0.883581	0.454255	1.29936	0.130775	0.639712	0.182968	0.989858	1.38647	0.131307	1.04565	0.76831	2.84398	1.37033	0.838373	0.586732	0.523866	0.0166635	0.499401	0.643694	0.078999	0.669294	1.52418	0.250856	0	0	0	0.17329	0.069546	1.92025	0.082584	0.145982	0.755278	1.07155	1.44282	0.889476	0.730848	0.209975	0.439025	0	0.365647	0.213204	0.501413	0.582099
AL117329.1	1.30502	3.76093	0.20769	0	0	0	0.273711	0.009917	0.044245	8.1649	0.065834	0.234685	0.129597	0	2.81356	2.52926	0.190105	0	0	0.607176	1.3274	0.100962	0.0105045	0	2.57709	1.45773	0.709177	0.646946	0.805654	5.69991	0.645036	0.216166	0.028405	2.75485	0.273314	0.147861	0.05229	0	0	0.417152	0.155653	0.918876	0.074931	0	0.129099	0	1.20772	0	0
AC068489.1	12.9024	0.177431	0.456165	0.385	0	1.70041	4.42014	0.643561	0.821029	0.628014	1.07775	0	0.506885	0	0	0	0	0.740157	0.610084	1.1287	0.163068	0.287454	0.216567	2.60378	0.162448	0	0	1.02851	0	0	0.613806	0.363414	0.507131	0	0	0.234262	0.220275	0	0.92194	0	0	0.344218	0.328022	0	0.32915	0	0.30271	0	0.547742
AC009034.1	0.112654	0.23595	0	0	0	0	0.333133	3.41449	0.037673	0.482716	0	0	0	0.188828	0.159566	0	0.211323	0	0.246213	0	0	0	1.48819	0.734077	0.202763	0.191824	0.071689	0	1.62294	0	0	0	0	2.86231	0	0.886624	0	0.461624	0	0	0	0	0	0.134125	0.372731	0	0	4.16639	0.136218
AC106875.1	0.053403	0.02406	0.05628	0.035679	0.03798	0	0	0	0.067801	0	0.030279	0	0	0.345716	0.123257	0.138945	0	0	0.046384	0.044744	0	0	0.0135675	0	0.0752285	0	0	0	0.682132	0	0.126203	0	0.017626	0	4.23771	0	0.252989	0	0	0.135173	0.058352	0.094845	0.030337	0	0	0.272109	0.235805	0.064951	0
AC012574.2	0	0.092109	1.62613	0	0.146953	0	0.656893	0.134874	0.209558	0.133185	0.110872	0	0.733793	0	2.4723	0	0.101728	1.0645	0	0.246465	0.356487	4.01817	0.0201255	0	0.249002	0	0.475356	0.124829	0	0	0.399904	0	0.057984	0	0	0.523176	1.44158	0	0.547221	0.875428	0	0.236639	0	0	0.155476	0.126521	0.245111	0.093501	0
AC007786.3	0	0	0	0.196786	0	0	0.143932	0	0	0	0	0	0	0	0	0	0.069913	0	0	0.079498	0.164801	0	0.15356	0	0	0.0506365	0.090341	0	0.546969	0	0	0	0.161546	0.519972	0	0	0	0	0	0	0	0	0	0	0	0	0	0	0
LINC01500	1.65119	0.095232	0	0.193026	0	0.020677	0.540392	0.079818	0.826249	0.194216	0.154038	0	0	0.094353	0.852517	0	0.039255	0.710128	0.70057	0.309324	0.188285	1.31317	0.0494105	0	0.037274	0.231162	0.045049	0.238492	0	0	0.053863	0.219321	0	0	0.130385	0.165058	0	0	0.829419	0.060883	0.118201	0.039159	0	0.360566	0.175105	0.132018	0.039782	0	0
AL137789.1	0.126461	0.055447	0	0	0.079129	0.075841	0.696861	0	0.078722	0	0.118003	0.07104	0	0	0	0.258594	0	0	0.561062	0.489028	0.062565	0	0.0670635	0.069701	0.0342735	0.0765295	0.142813	0.159386	0	0	0	0	0	0	0	0.166408	0	0	0	0	0.111721	0	0	0	0	0	0.127093	0	0
AC026401.1	1.41174	0.145939	0.132066	0	0	0.160948	0.513098	0.088263	0.264782	0.597595	0.311266	0.28819	0.146465	0	0	0.094109	0	0	0.302865	0.089236	0.158683	0	0.0342045	0	0.033629	0	0.208052	0.615771	0	0	0	0	0	0	0.135164	0	0.048167	0	0.364996	0.106344	0.365646	0	0.272063	0.227354	0	0	0	0	0.32015
AC103726.2	0	0	0	0	0	0	0.205246	0	0.120742	0	0.13142	0.580993	0	0	0	0	0	0	0.338	0	0.14654	0	0	0	0	0	0	0.149955	0	0	0	0	0	0	0	0	0.53592	0.091963	0.333571	0	0	0.093355	0	0	0	0.13811	0.199086	0	0
AL353150.1	7.42532	2.77341	1.75051	0.163058	1.29044	0.243831	5.22384	1.44008	0.384984	3.52058	2.18637	1.17226	4.13172	2.52252	4.82913	1.1918	1.41863	0.32598	1.93314	3.75591	2.27505	4.18652	1.81991	0.326196	1.3275	0.585194	2.23658	3.321	4.01049	1.39175	1.72296	4.27583	0.02947	2.68398	0.117404	1.83442	5.89057	2.53467	0.170514	0.311651	0.361302	2.49921	0.190454	4.36678	0.140526	1.1221	1.67607	2.90461	1.14487
LINC02339	0	0	0	0.576619	0	0	0	0.348019	0	0	0.08527	0.101181	0.224435	0	0.233211	0.082027	0.045534	0	0.156584	0.054894	0	0	0	0	0.171958	0.167057	0.010799	0.171653	0.047515	0.176811	0	0	0	0.338552	0.200155	0	0	0.069716	0	0.083674	0	0	0.0516	0.468015	0.067471	0	0.094336	0	0.056619
LINC01671	3.66828	0.225645	0.73049	0.250925	0.22963	0.233294	2.55313	0.221959	0.361192	0.999574	0.44546	0.283924	0.545157	0.092795	0.383938	0.361048	0.187075	0.383958	0.559677	0.879033	0.221348	0.25766	0.426107	0.125008	0.0933485	0.0646555	0.670521	0.817832	0.090626	0.171364	0.289169	0.158957	0.136867	0.087861	0.258518	0.07136	0.139154	0.076608	0.148617	0.301995	0.33311	0.177826	0.046207	0.404401	0.068865	0.158444	0.298985	0.096006	0.123318
AC008662.2	0	0	0	0	0	0	0	0	0	0	0	0	0	0	0	0	0	0	0	0	0	0	0	0	0	0	0	0	0	0	0	0	0	0	0	0	0	0	0	0	0	0	0	0.243366	0	0	0	0	0
AF067845.5	0.205212	0	0.410349	0	0	0.049099	0.17518	0	0.053958	0	0	0	0	0	0	0	0	0	0	0	0.025761	0.471236	0	0	0	0	0.098836	0	0	0	0	0	0	0	0	0	0	0	0	0	0	0	0	0	0	0	0	0	0
AC078850.2	38.1073	1.07431	4.25091	0.210486	1.3578	0.963332	10.8422	1.03139	1.81269	3.94589	2.3795	0.239066	4.49206	0.3466	1.46035	0.95112	0	1.68405	2.08448	2.6178	2.96311	0.463303	0.0590725	0.621007	0.332485	0.234202	1.09985	3.62133	0.211307	1.00331	1.18571	0.224774	0.027584	0	0.342447	0	1.30424	0.754693	0.721389	0.655831	4.20895	0.620405	0.449534	2.79811	0.062692	1.48185	0.416269	0.391532	0.8216
AC137810.1	0	0	0	0.098393	1.18511	0	0	0	0	0	0	0	0	0	0	0.611298	0.148189	0	0	0.189828	0.054065	0	0.0181095	0.076363	0.239799	0.0782925	0	0.092855	0	0	0.073617	0	0	0	1.40683	0	0	0	0	0	0	0	0.06979	0	0	0	0.062331	0	0.060153
Z82198.1	0.193622	0	0.198054	0.138841	0	0.180794	0.647665	0	0	0	0.327053	0	0	0	0	0	0	0.880776	0	0	0	0	0.020035	0	0	0	0.094853	0.133995	0	0	0	0	0	0	0	0	0	0	0	0.140631	0.562116	0	0	0	0	0	0.448238	0	0.149911
LINC01991	1.59903	0	0	0	0	0	0.266527	0	0	0	0	0	0	0	0	0	0	0	0	0.159552	0.004903	0	0.019789	0.086787	0.019514	0	0	0	0	0	0	0	0	0	0	0	0	0	0	0	0	0	0	0	0	0	0.017139	0	0
AL591770.1	2.83106	0.189057	0	0	0.19392	0.071811	1.73727	0.040782	0.312729	0.708626	0.258	0.037585	0.159181	0	0.186979	0.052808	0	0.039581	0.451794	0.116103	0.183346	0.054414	0.01977	0.546937	0.0612385	0	0.117876	0.407434	0.100199	0.607806	0.625394	0.248206	0.020985	0.233393	0.085354	0	0.090386	0.070646	0.220446	0.399363	0.323999	0.026661	0.141142	0.054012	0.017282	0.106419	0.061873	0.020415	0.517255
AL118558.4	10.0503	1.08186	2.05195	1.77744	0	1.30158	4.64757	1.42715	1.06292	1.94417	1.45819	0.545748	3.83839	0.965936	2.4614	2.24485	1.03016	0	2.08926	2.09051	0.635313	1.7495	0.780644	0.330941	1.03522	0.899757	2.495	4.43073	1.61753	1.29881	2.5348	0.372185	0.10646	1.33757	4.09486	0.521445	1.75968	0.954409	0.631441	4.66599	2.09547	0.306878	0.374572	1.72419	0.80225	1.41024	0.464235	2.81252	0.615102
AC108482.1	3.63356	0	0.165498	0	0	0.089802	1.02515	0	0.156056	0	0.163774	0	0.124568	0.119348	0.429129	0.574977	0	0.354788	0.188836	0.698942	0.381785	0	0.022387	0.226342	0.0721135	0.085309	0.297947	0.117574	0.066593	0	0.483198	0.143328	0	0.065064	0.023223	0	0.049513	0.038753	0	0.118418	0.113568	0	0	0.076052	0	0.197706	0	0.103307	0.512663
AC012508.1	7.56586	0.324816	0.616112	0.046246	0.114444	0.180689	3.26545	0.219672	0.369227	0.959356	0.446005	0.227462	0.595335	0.053076	0.479728	0.079609	0.089293	0.207261	0.732429	0.763018	0.388831	0.128315	0.081812	0.393832	0.106732	0.068992	0.496309	0.578026	0.05925	0.152914	0.422587	0.535298	0.10731	0.063511	0.168614	0.112805	0.251454	0.094482	0.11402	0.509073	0.460444	0.0826	0.20892	0.211712	0.106165	0.099872	0.195748	0.236681	0.392686
AC002551.1	18.0974	3.60304	4.50283	1.05829	1.71541	1.23118	6.41054	0.686672	3.02575	1.79896	1.86617	0.778223	6.18016	1.3673	1.91689	1.38725	0.43772	1.51821	4.12346	4.77122	1.49977	0.843413	0.321167	1.3597	0.650795	0.219357	2.07558	3.29012	0.633201	0.937241	2.08706	1.50215	0.44108	0.416883	1.28767	0.531891	1.37157	1.03007	0.80058	1.34287	4.61785	0.773552	1.06341	2.45303	0.206896	0.971787	0.746837	0.832453	1.77917
LINC01567	4.77965	0.323163	0.655498	0.012533	0.165778	0.207859	2.14189	0.184511	1.67566	0.613648	0.395634	0.147677	0.811174	0.067946	0.235548	0.142019	0.009228	0.325288	0.478133	0.596287	0.203152	0.112452	0.065284	0.141699	0.0609025	0.044774	0.794021	0.565745	0.051759	0.164874	0.231026	0.263648	0.016732	0.082582	0.102438	0.06208	0.130889	0.081996	0.170872	0.318579	0.295724	0.113076	0.114524	0.449452	0.060447	0.110912	0.091447	0.080103	0.182116
AP001020.2	11.7382	0.644775	1.65795	0.77786	0.836038	0.495335	6.32346	0.377389	2.23218	2.34125	1.40302	0.243253	2.47805	0.423234	1.1058	0.492358	0.045192	0.629712	1.32031	2.17075	0.58182	0.236734	0.217885	1.29968	0.246437	0.201899	1.18737	1.46727	0.212172	0.342147	1.07609	0.448008	0.158132	0.093943	0.557024	0.264195	0.563572	0.397635	1.14014	0.480163	0.478664	0.215252	0.5346	1.1092	0.123919	0.319396	0.308939	0.251135	0.744682
FAM242A	0	0.354863	0.383891	0	0.146118	0.132799	1.20717	0	0.49048	0.54527	0.2056	0.307208	0.10242	0	0.313943	0.14437	0.305185	0.977496	0.579251	0.122892	0.083666	0	0.051101	0.113987	0.0777555	0	0.691345	0.1206	0	0	0	0.562037	0.048954	0	0.257602	0.408232	0.06464	0	0	0	0.276675	0	0	0.385512	0	0.0603	0	0	0
LINC01535	0.477101	10.4693	6.91427	1.46677	7.15308	0.833694	1.54053	8.66045	2.37306	4.53965	1.97126	8.26496	8.3994	6.12835	4.93841	6.31033	1.80604	1.63246	7.57139	1.5723	1.93933	0.427671	0.935316	0.906861	0.401259	0.548875	2.2201	7.63609	2.90943	0.70314	1.83195	0.771387	0.337539	1.71841	5.04327	1.52958	3.38	1.43522	3.34873	6.21787	1.46405	0.549891	22.6729	7.26307	1.39301	0.64781	1.3753	1.98254	1.8244
AC022558.2	11.7833	0.585627	3.31593	0.320806	1.13679	1.5684	7.43551	0.465762	2.00001	2.37147	3.57733	2.11305	5.27571	1.40781	1.9958	3.00394	1.82665	1.83324	2.86321	4.26664	1.16667	0.884017	0.250209	0.643666	0.345542	0.117477	1.8602	3.79592	0.193371	1.02074	1.56213	1.19258	0.285675	0.271608	1.18247	0	1.12762	1.44581	0.49285	1.49425	2.00385	0.721217	0.578304	2.45986	0.610251	0.875946	0.794607	0.538249	0.958149
AC120045.2	0.061328	0	0.057995	0.032637	0	0.01472	0	0.039791	0.138181	0.054803	0	0	0	0	0	0	0	0	1.23725	0	0.015877	0	0	0	0	0	0	0.040902	0	0.153641	0	0	0	0	0	0	0	1.01882	0	0	0.028916	0	0	0	0	0.023288	1.48968	0	0
PROSER2-AS1	0.794015	1.31613	0.635061	0.120003	0.862016	0.159212	0.716274	0.010197	0.258007	23.4978	1.29129	4.57809	0.360091	0.418002	0.151405	0.134232	0.287182	0.017431	0.265564	1.80336	0.144797	0.033787	0.141491	0.170643	0.0830455	0.0487055	0.35462	0.789192	0.135181	0.693299	0.186083	0.252821	0.030284	0	0.080331	0.172291	0.095803	0.565601	0.537327	0.815375	0.270219	0.225694	0.082665	0.566405	0.366265	0.244265	0.057031	0.109786	0.168609
AL355526.1	0	0	0	0	0	0	1.99801	0	0	0	0	0	0	0	0	0	0	0	0	0	0	0	0	0	0	0	0	0	0	0	0	0	0	0	0	0	0	0	0	0	0	0	0	0	0	0	0	0	0
AL162431.1	0.949346	0.76081	1.4998	0.062414	0.264798	0.290836	0.516209	0.166669	0.623157	0.67207	0.248012	0.583698	1.07264	0.731597	0.563537	0.382142	0.117292	0.027579	0.360849	0.898445	0.245134	0.110997	0.257583	0.207938	0.210257	0.110655	0.585338	0.886064	0.380807	0.23237	0.326394	0.06542	0.046912	0.162783	0.202936	0.370355	0.462428	0.387355	1.16087	0.20943	0.144121	0.310715	0.216919	0.425647	0.022654	0.285395	0.252353	0.266414	0.313296
AL390067.1	0	0.685999	0	0.484539	0.148652	0.068626	0.757486	0	0.276172	0.870595	0.125027	0.120099	0	0.816734	0.520484	1.06564	0	0	0	0.802322	0.249654	1.81724	0.148933	0.331157	1.18717	0.340535	0.58799	1.27608	0.185485	1.10377	0.751984	0.857072	0	0	0.092299	1.10179	0.268529	0.305864	0	0.707611	0.501105	0.515947	0	2.48479	0	0	0.211357	1.12697	0.786716
LINC02643	11.1566	0.06614	0.959424	0	0.144527	0.155979	2.76404	0.137673	1.08201	0.442914	0.125489	0	1.2449	0.660714	1.70176	0.331714	0.119378	0	0.629274	0.512902	0.565233	0.327188	0.333824	0.32302	0.156621	0	0.232071	0.889578	0.070277	0.578319	0.835671	0	0	0	0	0.106439	0.255482	0.425639	0.305553	1.0635	0.565026	0.10089	0	0.820949	0.084911	0.14523	0	0	0.23409
WARS2-IT1	8.12839	1.88803	4.17351	2.02639	2.26509	3.8833	11.4417	1.52389	3.5361	7.60056	3.71327	2.81392	6.10631	1.48802	1.83912	2.44933	1.85517	2.54382	3.75991	4.79293	2.61272	2.25928	1.24768	0.575954	1.66059	2.10762	5.04953	6.91745	0.594309	2.43371	2.92571	1.86647	0.47278	1.09685	2.68962	1.40988	2.32016	1.4506	3.31614	5.12111	8.50502	1.5371	0.663251	3.45663	1.43893	1.95125	1.57953	2.47403	2.59599
AC087893.3	0	0.106728	0.345129	0	0	0.468344	0.532249	0.041942	0.347023	1.1675	0.265994	0	1.3915	0.177957	0.088353	0.144678	0.059102	0.19906	1.20205	0.896175	0.047383	0.179607	0.122728	0	0.156372	0.0602315	0.121573	0.882439	0	0.173324	0.186675	0	0	0.064366	0.150051	0	0	0	0	0.183521	0	0	0	0.89523	0	0.04047	0.105487	0	0.106145
AC002056.2	0	0.138553	0	0	0	0.133006	1.78463	0.591773	0.278957	0	0.254176	0	1.01942	0	0	0.239618	0	0	0.36745	0.309167	0.128535	0	0.396097	0	0.0449645	0	0.507987	0	0	0	0	0	0	0	0	0	0	0	0	0	0	0	0	0	0	0	0	0.32489	0
AC084706.1	9.69817	1.29477	2.30396	0.295179	1.20891	0.419261	8.60173	0.7944	2.93016	4.17471	6.70202	1.49615	2.80945	1.34797	1.76813	0.925639	0.862118	0.349069	4.63819	2.42849	1.50863	1.40147	0.49581	0.692719	0.717108	0.92179	0.844155	4.1592	0.379436	0.887486	2.42736	0.949685	0.259102	1.0293	5.33465	0.526661	0.259178	0.560969	0.824516	1.20937	1.10709	0.647861	0	0.747407	0.999828	0.539845	0.204821	0.670806	1.16811
CDH23-AS1	0	0	0	0	0	0.065099	0	0	0	0.402219	0.158425	0	0	0	0	0	0	0	0	0	0.038182	0	0	0	0	0	0.264566	0	0.061169	0	0	0	0	0	0	0	0	0	0	0	0	0	0	0	0	0.10369	0	0	0
AL158071.4	1.47588	0.945195	0.617627	0.524093	0.80365	2.79135	0.699743	0.451612	0.310215	6.35583	0.734475	1.88982	0.161962	0.231958	1.45042	0.455066	0.557902	12.304	0.111627	0.288608	0.582094	0.142511	0.18648	0.584145	3.20819	2.16541	3.39409	0.821261	0.401486	0.227737	1.77998	1.76828	0.223483	0.265359	2.64249	0.223327	1.58962	1.37867	0	1.96982	0.170549	0.119983	0.196196	1.27131	0.258654	1.35188	0.188562	0.696559	1.99306
AC010333.2	0.093829	0.102946	0.290903	0	0	0.245906	0.18766	0	0.026624	0.31567	0.110281	0	0.690909	0	0.079825	0.357108	0.196512	0	0.228922	0.550541	0.053476	0.253726	0.110022	0.056259	0	0	0.052862	0.267863	0	0.142186	0	0	0	0	0.033164	0.062914	0.038266	0.045717	0	0.07669	0	0	0	0	0	0	0.134932	0	0
AC103996.3	0	0	0	0	0	0	0.347076	0	0.098853	3.61442	0.111739	0.101595	0.307342	0.370065	0.165741	0	0	0	0	0	0	0	0	0	0	0	0	0.248524	0.479395	0	0	0	0	0	3.17809	0	0	0	0	0	0	0	0	0	0	0	0.079214	0	0
AC138894.2	10.2113	1.86012	8.72821	0.236839	1.76883	2.57734	13.6472	0.785354	1.7723	4.88504	10.715	6.33986	9.55821	0.13544	6.47801	2.14314	6.72283	1.7703	17.0804	6.17884	6.28606	2.68527	0.994285	0.120531	0.374001	0.101479	9.519	32.1935	1.2111	7.97857	0.690703	0.527718	0.23853	0.284133	1.06104	2.05653	0.722228	0.135009	0.441557	4.39879	2.5269	1.20494	0.326509	3.47856	0	1.16874	1.03493	0.657248	1.38541
B4GALT1-AS1	2.83839	0.349693	2.65689	1.23139	0.699826	1.29786	1.34067	0.915159	0.871306	2.76404	2.30972	1.24121	2.70422	1.91013	0.962731	1.52897	0.499008	1.21104	0.787865	1.18691	0.847594	7.56285	1.40161	1.15185	0.750228	1.18747	1.56391	1.31239	1.10205	0.557488	2.5928	1.31798	0.348199	0.558155	2.17202	2.35392	0.661657	3.80619	1.33523	2.37606	1.83247	2.02769	1.07904	1.23625	0.794017	1.27436	0.974391	0.517003	0.54917
AC068473.3	1.46248	0.122041	0.210395	0.014626	0.303296	0.199229	0.684406	0.078563	6.0243	0.539476	0.293386	0.083431	0.222123	0.055866	0.209665	0.042032	0.010405	0.248066	0.506114	0.281065	0.107394	0.048506	0.38925	0.142803	0.0367525	0.0095165	0.215617	2.98041	0.062644	0.295691	0.070565	0.087106	0.124675	0.024334	0.017409	0.215399	0.27901	0.053302	0.07532	0.261783	0.215346	0.153718	0.078864	0.073963	0.047919	0.076206	0.14248	0.081638	0.219134
AC005264.1	0.580968	0.119637	0.072627	0.012987	0.053583	0.083064	0.426901	0.030732	0.100941	0.101799	0.126651	0.206786	0.416039	0.250525	0.156993	0.110809	0.105557	0.07622	0.24504	0.369291	0.146769	0.09146	0.0628935	0.067922	0.06447	0.0234435	0.015322	0.341123	0.028009	0	0.104781	0.021589	0.031379	0.085434	0.061742	0.210287	0.124692	0.015757	0	0.092787	0.28988	0.063988	0.037698	0.112966	0.011826	0.083004	0.084946	0.100691	0.077053
AL022476.1	3.57514	1.02054	0.340879	0.153234	0.167766	0.204709	2.15619	0.255121	0.288357	1.05192	0.272338	0.135474	0.759057	0.135379	0.413251	0.653236	0.336296	0.584435	0.493399	0.685165	0.171225	0.137256	0.233661	0.381145	0.181732	0.177307	0.606417	1.11915	0.124628	0.293329	0.265147	0.459042	0.07513	0.114325	0.147338	0.11783	0.206579	0.183965	0.22223	0.180321	0.4437	0.051069	0.173917	0.27938	0.243727	0.130315	0.230699	0.205217	0.699875
AC023794.3	0	0.10278	1.85104	0	0	0.248418	0.447141	0.159939	0.734394	0.810453	0	1.08089	0.735571	0	0.539411	0.38275	0.122296	1.85142	0	0.691424	0.033287	0	0.998019	0	0.11557	0	0	0.330299	0.17033	0	0	0.221791	0.064635	0	0.0757	0	0	0.560894	0.347995	0.560493	0	0.223758	0	0.485358	0.131329	0.255637	0.33399	0.229774	0.343174
AC026740.1	1.70638	0.979836	2.68426	1.64287	1.38008	2.83034	0.744561	0.481734	1.13994	1.16989	0.128784	1.5757	0.343138	0.918759	1.29335	4.50599	1.21168	0.839471	0.564622	1.14074	1.76007	1.39412	0.907727	0.971992	0.705994	0.158134	0.840689	1.51622	0.835531	3.63896	3.99309	0.389505	0.155555	1.52319	0.535612	0.649326	2.40971	3.71371	0.450495	3.17629	0.9975	2.31354	1.48079	3.1565	0.800272	4.76473	0.984798	1.18214	0.802837
AC092295.1	0	0.282502	0.42109	0.148442	0.587813	0.105996	0.336891	0.342461	0.371556	0.280635	0	0.113348	0.239517	0.333824	0.168566	0.165687	0.836643	0.418927	0.455449	0.142403	1.50008	0.158814	0.071893	0	0.046584	0	0.451173	1.703	0.485645	0	0	0	0	0	0.069236	0	0.165761	0.205982	0.295721	0.681517	0.89825	0.094155	0.53747	0.422547	0	0.229073	0.18747	0.063923	0.085738
AC011313.1	5.69549	0.545943	2.1974	0.295179	0.571485	1.05892	2.72004	0.969632	0.444092	1.32712	1.3184	0.30078	2.41277	0.429163	0.600457	0.85647	0.510422	1.57736	1.32855	0.796132	0.930313	0.481247	0.408973	0.073363	0.434211	0.193019	1.48543	3.03193	0.113778	0.554041	1.13005	0.99063	0	0.421133	0.685039	0.172111	0.416913	0.205321	1.16178	1.05389	1.10291	0.46744	0.356784	0.941433	0.491711	0.349675	0.52776	0.450464	1.12708
AC091982.1	1.5682	0.189393	0.130989	1.25113	0	1.01634	0.353505	0.232985	0.865419	1.65036	0.84188	0.142803	1.37085	0.576198	1.47286	0.176338	1.37005	0.16418	0.666581	0.711788	0.464056	0.871072	0.196024	0	0.434195	0.458993	0.319872	0.614157	0.063504	0.722365	0.559484	0.812276	0	0.068133	0.642833	0	0.407339	0.48904	0.722663	1.21706	1.2069	0.413483	0.194682	0.113854	0.391894	0.330154	0.23339	0.391781	0.408154
ZFAS1	93.9867	161.49	151.246	184.181	318.289	578.962	349.517	102.264	80.2004	187.932	244.031	113.6	59.598	84.3317	109.206	84.3604	74.5177	112.253	143.439	133.214	246.498	46.6635	260.734	635.021	135.123	271.272	496.269	175.239	306.893	1113.93	121.579	100.377	34.5308	260.936	82.4872	215.124	167.729	684.873	442.782	97.0299	190.187	118.288	1102.27	94.2911	398.599	80.1588	86.246	121.513	136.671
PIK3CD-AS2	3.88874	9.88546	7.9832	6.54464	0.54567	0.636039	5.06324	1.54338	4.9809	0.64459	1.05848	8.85087	3.71819	0.478988	12.1087	5.1844	0.697694	1.04881	2.44282	3.29114	2.22093	6.13038	1.75903	3.52922	4.29134	1.5842	10.0032	3.13949	3.75778	2.21016	6.68174	4.33913	0.358017	3.7965	0.314944	6.1882	1.88841	0.644761	0.87607	9.13159	1.08458	4.73687	1.81269	2.08349	1.624	8.66638	2.91384	1.8991	2.95731
AC107396.1	1.38246	0	0	0	0	0	0.443651	0	0.045154	0	0	0	0	0	0	0.072487	0	0	0	0.060885	0.011227	0	0	0	0.013667	0	0	0	0	0	0	0.249466	0	0	0	0	0	0.034621	0	0	0	0	0	0.074752	0	0	0	0	0
AC008079.1	7.3033	0.457637	0.747153	0.213116	0.293482	0.304549	2.51728	0.270165	0.630959	1.22923	1.13077	0.462391	1.66663	0.206773	0.53744	0.349023	0.324298	0.999145	0.713167	1.57577	0.543644	0.421498	0.120442	0.286117	0.141238	0.080433	0.470226	1.14353	0.200417	0.317127	0.371796	0.350038	0.081241	0.128323	0.164789	0.159043	0.293705	0.295284	0.308262	0.40961	0.915491	0.200668	0.178159	0.496028	0.092239	0.288927	0.238713	0.298377	0.410804
AC092338.1	1.32031	0.193747	3.41528	0.475566	1.42477	1.05232	2.36935	0.144335	1.75388	3.27304	1.66642	1.20099	5.67612	0.233353	0.347618	0.875438	1.10247	0	3.52675	2.30924	0.615622	1.14982	0.0264145	0	0.169997	0	0	1.06956	0.055355	1.83962	0.669356	0.319849	0.059472	0.118773	0.545825	0.410481	0.078346	0.186444	1.25618	0.884514	0.451027	0.199919	0	1.11542	0.119761	0.434909	0.192847	0.645382	1.4019
AC005323.1	2.27748	0.063368	0	0.215194	0.270205	0.011401	0.439921	0	0.037308	0.095228	0.637692	0	0	0	0	0.317863	0	0	0	0.165534	1.01934	0	0.0028195	0.072028	0.0226005	0.0799235	0.44778	1.7342	0	0	0	0	0	0.604368	0	0.221183	0.020401	0	0.161451	0.219071	0.218891	0	0	0	0.158463	0.646847	0.167213	0	0
AC078852.2	0	0.369382	0	0	0	0.162843	0.408605	0.047009	0.545066	0.589218	0.49907	0	2.35891	0.422412	0	0.574335	0.290865	0	1.41344	0.52153	0.259961	0.108642	0.0811755	0.041904	0.0658735	0	0.26505	2.27077	0	0	0.394638	0	0.075081	0	0.051108	0	0.171698	0.114581	0.190999	0.202601	0	0	0.083008	0	0.038674	0	0	0	0.414326
AL158154.3	25.6475	3.31455	1.80368	1.23113	2.04112	1.49163	5.86914	1.82701	1.76966	4.85461	2.47029	1.19202	3.03216	0.95212	1.75579	1.3996	1.07175	23.0667	1.75775	2.9492	2.94145	0.712553	0.602862	1.17419	0.984845	0.436393	1.15637	4.93551	0.850871	1.96433	2.96782	0.831113	0.351313	1.12886	1.10909	0.430972	2.42092	1.41111	2.16458	1.96599	3.51257	0.951064	1.10005	2.50027	0.283768	1.09773	1.26928	0.560864	2.84978
AL512356.1	0.426573	0	0	0	0	0	0	0	1.1e-05	0.163858	0	0	0	0.998264	0.646625	0	0	0	0	0	0.053994	0	0.291287	0.248693	0.176306	0.328	0	0.588394	0	0	2.33774	0.867206	0	0	0	0	0	0	0	0	0	0	0	0	0.191979	0.429301	0	0	0
SPINT1-AS1	1.23411	1.49389	1.58962	3.5876	1.52346	0.257322	2.06636	0.996113	5.97993	1.85316	0.394242	0.94231	0.584147	1.12177	1.03721	0.32605	1.34033	0.064022	1.47445	2.17034	0.292414	0.32383	4.50641	0.34733	0.79601	0.160742	0.933585	0.699419	1.02194	0.578873	0.431389	0.594177	0.033477	0.273067	0.109657	0	0.843312	0.808506	0.181208	0.364239	0.459875	0.685073	0.173682	0.917355	0.156	0.476723	0.552823	1.47824	0.252674
CCDC39-AS1	0	2.24746	1.54971	0	0.471868	0.80635	1.35159	1.57806	0	0.622378	0.257	0	4.60347	1.32763	0.279883	1.83842	0	0	0.36745	1.34141	0.394754	0.513311	0.0411625	0	0.045349	0.139022	0.512564	0.282181	0	0	2.80587	0	0	0	1.78515	0	0	0	0	1.39059	0.164286	0.899134	0	0.284727	0	0.12741	0.473861	0.436259	0.637386
Z82198.2	0	0	0	0	0	0	0	0	0	0.151581	0	0	0	0	0	0	0	0	0	0	0	0	0.0330525	0	0	0	0	0	0	0.052577	0	0	0	0	0	0	0	0	0	0	0	0	0	0	0	0	0	0.202511	0
ADPGK-AS1	3.47964	0.163588	0.6227	0.24778	0.259382	0.285611	0.960543	0.062758	0.446922	1.0299	0.313547	4.07303	0.447055	0.263622	0.132967	0.530932	0.139215	0	0.581829	0.409852	0.191893	0.084753	0.159046	0.040412	0.17136	0.152357	0.680712	0.62737	0.304395	2.00092	0.126553	0.075599	0.055828	0.165218	0.071991	0.581392	0.126488	0.161507	0.177687	0.412559	0.113284	0.187217	0.07107	0.146875	0.013916	0.20368	0.137978	0.038383	0.132574
AC116609.3	0	0.493948	4.41251	0.631181	1.32666	0	2.40914	2.96153	0.092322	0	0	0	0	1.22879	0	0	0	1.43318	0	0	4.24131	0.854881	0.0376165	0	0.027114	0	1.19193	0.102716	0	4.37763	0	0	0	0	0	0.195744	0	1.20714	0	0	0	0	0	0	0	0	0.217719	0	0
ERVMER61-1	1.76352	0.386237	0.71634	0.555467	0.458674	0.332657	1.46685	0.246954	1.28289	0.712174	0.496289	0.378686	1.32431	0.596213	0.689339	0.680628	0.265589	0.158355	1.07857	0.647159	0.402295	0.387662	0.053798	0.018887	0.296484	0.268239	0.588154	0.805709	0.082875	0.235335	0.343257	0.133598	0.06441	0.050307	0.44255	1.00259	0.13026	0.132656	0.396499	1.23698	0.205744	0.170915	0.057646	0.269781	0.098106	0.075849	0.220227	0.207225	0.169026
AC117944.1	0	0	0.134757	0	0	0	0.534122	0	0.037723	0	0.185376	0.074318	0	0.1323	0	0.170258	0	0	0	0	0.166005	0	0.079545	0	0.134101	0.484059	0	0.263134	0.144126	0	0	0.31041	0	0	0	0.103186	0.049557	0.054049	0	0.134205	0.10715	0.057947	0.078926	0.239769	0	0	0.170364	0.359823	0
AL031727.2	0.704111	0	0	0	0.756377	0	1.35159	0	0	0	0.392034	0	0	0.595348	0	0.363049	0	0	1.07256	0.480462	0.164329	0	0	0	0.300322	0	0	0	0	0	0	0	0	0	0	0.877106	0.375142	0.484445	0	0.530708	0	0	0	0	0	0	0	0	0
AP002008.1	0	0	0	0	0.158038	0.040482	0	0	0	0	0	0	0.101427	0	0	0	0.023923	0	0	0	0	0	0	0	0.023078	0	0.059331	0.068039	0	0	0	0	0	0	0.059742	0.066709	0	0	0	0	0	0	0	0.042007	0.013725	0	0.048029	0	0
DNAAF4-CCPG1	0.05325	0.186521	0.15623	0.080755	0.415423	0.033932	0	0.11926	0.095914	0.176486	0.148673	0	0	0.03258	0	0.066237	0	0.158942	0	0.042254	0.011456	0.128046	0.05539	0	0.071181	0	0	0.037962	0.051381	0	0	0	0	0	0.037487	0	0	0.132822	0.14544	0.128468	0	0.074691	0.137386	0.088888	0	0	0.098455	0	0.049702
AC087276.3	3.51866	0.569205	0.172988	0.404791	0.325092	0.323722	1.44008	0.572406	0.739169	0.593046	0.835508	0.254367	1.18175	0.266644	0.562869	0.813465	0.307959	0.209514	1.24947	1.45511	0.49721	0.154105	0.0603785	0.174659	0.130616	0.162736	0.6359	0.849927	0.109925	0.138351	0.143186	0.116466	0	0.141348	0.213763	0.054315	0.165901	0.160698	0.278402	0.508457	0.040182	0.221189	0.239956	0.721347	0.195317	0.062628	0.197883	0.168653	0.552378
AC022217.4	3.19909	0.366434	1.26028	0.535011	0.535767	0	3.19804	0.552027	0.943296	0.382047	0	0.149167	0.795004	0	0.206025	0	0.168272	1.5098	0.858898	0.377187	0.154408	1.20371	0.153874	0	0.0547425	0	0.447116	0	0.070235	0	0.150057	0	0.226381	0	0.253567	0	0	0	0.480441	0.505088	0.120091	0	0	0.252511	0.084913	0	0	0	0.241722
LINC01891	3.58372	0.070823	0.136059	0	0	0	0.384251	0	0	0	0	0	0	0	0	0.199092	0	0	0.32829	0	0	0	0.01988	0	0	0	0.075357	0.280174	0	0	0	0	0	0	0	0.18768	0	0	0	0.117798	0.182772	0.064466	0	0	0	0.203566	0	0.041233	0.500022
AC109464.1	9.13992	0.388827	0.23455	0	0.262443	0.211648	1.92272	0	0.094252	0.624334	0.286831	0	0.049222	0	0.349647	0.13015	0.146305	0	0.279368	0.296206	0.07518	0	0.0380855	0.247235	0.0522945	0	0.139738	0.212383	0.029194	0	0.255618	0.155367	0	0	0	0	0.087865	0.067963	0	0.191174	0.725043	0.049459	0.112098	0.24619	0.03437	0.101436	0.038931	0.03483	1.01059
AC004147.4	0	0	0	0	0	0	0	0	0.04523	0	0	0	0	0	0	0	0	0	0	0	0	0	0	0	0	0.0134095	0	0	0.041525	0	0	0	0	0	0	0	0	0	0	0	0.015166	0	0	0	0	0	0	0	0
AC018563.2	7.14558	0	0.292594	0	0	0	0.124345	0.053703	0.38515	0.180278	0	0	0	0	0.555209	0	0	0	0.07214	0	0	0	0	0.059714	0.069877	0	0	0	0	0	0	0.125565	0	0	0	0	0	0	0	0	0	0	0	0	0.078404	0.0261	0	0	0
LINC01104	1.13955	0.119079	0.13066	0.02004	0.231946	0.115161	0.875575	0.132915	0.248223	0.474964	0.235525	0.300906	0.640099	0.130089	0.220527	0.192231	0	0.229502	0.438626	0.371837	0.081463	0.105294	0.0359225	0.146512	0.0749235	0.017171	0.226327	0.35444	0.047524	0.024573	0.108143	0.115641	0.005766	0.009714	0.043967	0.06815	0.118879	0.028543	0.174749	0.126245	0.184172	0.171246	0.145628	0.144283	0.024999	0.139358	0.013559	0.05686	0.141522
LINC02806	0	0.071119	0.223011	0.085477	1.03626	1.74486	0.084948	1.61886	0.163352	0.480557	0.857122	0.253907	0.035914	0.261552	0.542419	0.246102	0.03665	1.28885	0	0.091227	0.909865	0.211702	0.013749	0.080617	0.199324	0.023257	0.3294	0.786422	0.175141	0.172939	0.042035	0.052325	0	0	5.45853	0.292066	0.125953	0	0.052073	2.6799	0.272882	0.549444	0.054913	0.202935	0	0.044905	0.070735	0	0
AC118555.1	1.11465	0.133072	0.269171	0.121521	0.290958	0.278798	0.581967	0.064767	0.478082	0.602277	0.518942	0.526011	1.04663	0.221299	0.211855	0	0.043494	0	0.853027	0.795853	0.259476	0.365646	0.023584	0.103748	0	0	0.328664	0.708101	0.04379	0.509711	0.112137	0.270532	0	0	0.029911	0	1.09128	0.137417	0	0.070848	0.176181	0	0	0.37419	0.042812	0.087558	0.325462	0.023377	0.679871
AP001453.3	0	0.088501	0.077732	0	0.15692	0.006822	0	0.086354	0.095177	0	0.046256	0.05425	0.093622	0	1.01282	0.064881	0.010456	0.200784	0	0	0.121275	0.008972	0.0465515	0	0.0887385	0.0403625	0.077119	0.380712	0.011543	0.032974	0.495018	0	0	0.028819	0.015101	0	0.178033	0.056552	0	0.058194	0	0.042353	0	0.062513	0	0	0.038089	0.053352	0.050226
AC079467.1	0.192264	0	0.156861	1.56761	0	0.083431	0.996692	0.166124	1.4647	0.12701	1.29679	0.08715	0.330719	0	0.133039	0	0	0	0.086485	0.097839	0.216351	0	0.323663	0	0.016223	0.204931	31.4294	0.419976	0	1.52964	0	0	0	0.232961	0	0.345743	0	0	0	0	0.290247	0	0	0	2.7968	0.066778	0	0	0
AC098679.1	1.7523	0.922223	0	0	0	0	0.816673	0	0.226767	2.6328	0.595228	0	0	0	0	0	0	0	0	0	0.055484	0	0	0.095239	0.0516195	0	4.83751	0	2.21642	0	0	0	0	0.857646	3.04625	0	0	0	0	0.719987	0	0	0	0	0	0	0.158476	0	0
AC104640.1	0	0	0.116311	0	0	0	0.192377	0.021017	0	0	0	0	0.048339	0	0	0.025056	0	0	0	0.019916	0.027387	0	0	0	0	0	0.062986	0.020843	0	0	0.022383	0	0	0	0	0	0	0	0	0	0.012776	0	0	0	0	0.045938	0	0	0
AL139275.2	0	0	0	0	0	0	0	0	0	0	0.098426	0	0	0	0.346314	0	0	0	0.127543	0.195678	0.038182	0	0	0	0	0	0	0	0	0	0	0	0	0	0	0	0	0	0	0	0	0	0	0	0	0	0	0	0
AL645634.2	5.08524	0.100333	0	0	0	0.097872	0.947917	0.076655	0	0.315134	0	0	0	0	0	0	0	0	0	0.146445	0	0	0.074844	0.110973	0	0	0	0	0.05602	0	0	0.107657	0	0	0.083965	0	0	0	0	0	0	0	0	0	0	0	0	0	0
AC104564.4	0.462295	0	0	0	0	0.141776	0	0.607986	0	0	0	0	0	0.870697	0	0.265345	0	0	1.14475	0	0.19473	0	0.094718	0	0.15588	0.0664145	0.265862	0.359336	0	0	0	0.570765	0	0	0.30962	0	0	0	0	0	0	0	0	0.598609	0	0	0	0	0.222776
FAM30A	0.299924	1.30027	1.16503	0.032	0.024399	0.076406	1.14244	0.335774	0.015613	0.007618	0.361078	0.059872	1.10433	0.169601	0.241596	2.71593	0.007892	1.49554	0.018127	2.19717	0.228136	0.071072	1.97515	0.004033	0.375056	0.0645475	0.558904	0.295205	0.011525	0.697052	0.008941	0.009712	0.406275	0.036511	0.031425	0.003302	0.042318	0.567855	0.021085	0.521744	0.1643	0.395138	0.013987	0.2692	0.005158	0.141942	0.00316	0.314434	0.009632
AC130469.1	5.57347	1.40467	2.76087	0	0.476237	2.33327	7.39278	0.522153	1.74396	8.29781	3.07507	0.242686	3.36075	2.44781	0.495028	1.01178	2.66431	0	0.992083	4.1595	0.7099	1.44631	0.748938	0.983851	0.588669	0.847766	0.797327	4.62059	1.51315	1.83962	2.58424	0	0	1.07402	0.544484	0.219277	0	2.59935	1.1361	2.02314	3.16131	0.724671	1.10839	2.4942	0.638112	0.352881	0.588092	0.154849	2.09791
AC069213.1	2.6302	0.531908	2.10925	0.279414	0	0.173982	1.57108	0	0.184422	0.225154	0.113382	1.46838	0	0.036261	0.708908	1.14371	0.337448	0.858399	1.28159	0	0.147186	0.39577	0.184355	0	0.346768	0.229554	0.041021	0.086967	0.078054	0.123619	0.139541	0.036416	0.11123	0	0.937084	0.156499	0.668056	0.311642	0.109643	1.18125	0.535772	0.491843	0	1.70673	0.153223	0.068142	0.308331	0.336466	0.26631
BX640514.2	8.50476	0.8151	0.738222	0.718573	6.7247	2.55623	0.398596	0.105602	0	0.217881	0.220325	0.0541	0.58287	0.212082	2.02838	0.59714	0.370356	2.51596	0.575657	0.425871	0.171303	0.6744	0.368846	0.044689	0.168071	0.511788	0.118761	0.642731	0.381963	0.722967	0.11439	0.191697	0.087494	0	0.036434	0	0.200579	0.063952	0	0.158325	0.120814	0.842133	0	0.0943	0.13346	0.328567	0.571579	0.367779	0.04674
AC023830.3	0.396003	0.13108	0.587882	0.117019	0.025837	0.064558	0.345717	0.156607	0.227415	2.55415	0.654921	0.187821	1.02386	0.119934	0.083861	0.422362	0.098648	0	1.12481	0.475547	1.1118	0.16758	0.0593535	0.092067	0.064306	0.03608	0.551598	1.2891	0.010884	0.33453	0.108405	0.123384	0	0	0.040374	0.022924	0.213677	0.066481	0.545594	0.122953	0.247087	0.055929	0.081077	0.420158	0.077884	0.033256	0.124794	0.138408	0.131117
PICART1	0.27016	0.272733	0.022008	0.023684	0.216055	0	0.193057	0.238983	0.024402	0.227208	0	0.070941	0.188829	0.078764	0.028789	0.056973	0	0	0.23012	0.092713	0.036239	0.054427	0.221784	0	0.071848	0.064513	0.0253	0.1534	0.086924	0.153773	0	0.037966	0	0.067185	0.014813	0	0.134031	0.038029	0	0.033712	0.023402	0.064277	0	0.048579	0.036315	0.068065	0.036126	0.018957	0.049453
AC103726.1	0	0	0	0	0	0	0	0	0	0	0	0	0	0	0	0	0	0	0	0	0	0	0	0	0.022073	0	0	0	0	0	0	0	0	0	0	0	0	0	0	0	0	0	0	0	0	0	0	0	0
LINC02191	0	0	0	0	0	0	0	0.939424	0	0	0	0	0	0	0	0	0	0	0	0	0	0	0.016815	0	0	0	0	0	0	0	0	0	0	0	0	0	0	0	0	0	0	0	0	0	0	0	0	0	0
AL158832.1	0	0	0.429155	0	0	0	0.430278	0.077442	0	0	0.135263	0.4688	0	0	0	0.376906	0	0	0.180771	0.411493	0.090752	0.172128	0	0	0.0567465	0	0	0.74898	0	0	0	0.108528	0	0	0	0	0	0.23745	0	0.184014	0.161689	0	0	0	0	0.137953	0	0.179034	0
AC009061.1	0	0	0.710044	0	0	0.048629	0	0	0	0	0.06111	0	0.384626	0.753057	0	0	0	0.113968	0.138733	0.290422	0.04769	0	0.0678905	0.059581	0.0291535	0	0.108808	0	0	0.243767	0	0	0	0	0	0	0	0.135654	0	0	0	0	0	0	0	0	0	0	0
AC008035.1	0.387023	1.27559	1.30635	0.961304	0.730591	0.614394	2.75223	1.39739	0.660607	4.62115	1.41169	1.70413	0.110049	2.2921	0	0.617184	0	0.259336	0.448198	2.34309	0.303104	0.304184	2.26328	0.768632	1.15572	1.71978	0.923167	0.511666	0.43246	1.21362	0.436904	0.550081	0.881487	2.37712	1.58978	1.19701	0.70236	1.39873	0.882916	1.78939	0.952623	1.28727	1.08749	0.390397	1.7201	0.522834	0.685065	1.40885	0
PRKG1-AS1	7.96457	2.42847	1.10882	0.269293	0.349395	0.708673	2.96383	0.777513	1.58186	1.67	2.16622	0.929128	2.27642	0.231089	2.77582	0.619417	0.256617	0.388368	1.41769	2.01731	0.778516	0.561993	0.46385	1.32136	0.843983	0.471913	0.768119	2.1878	0.071689	0.589837	1.07924	0.464944	0.301313	0.085503	0.792607	0	0.512461	0.55771	0.861851	0.516295	0.895559	0.258189	0.395644	0.987194	0.147101	0.161807	0.333754	0.491595	1.33421
AL136972.1	0	0.123036	0	0	0	0	0	0	0	0	0	0	0	0	0	0	0	0	0.228072	0	0	0	0	0	0	0	0	0	0	0	0	0	0	0	0	0	0	0	0	0	0	0	0	0	0	0	0	0	0
LINC01626	0	0	0	0	0	0	0	0	0	0	0	0	0	0	0	0	0	0	0	0	0	0	0	0	0	0	0.107189	0	0	0	0.108703	0	0	0	0	0	0	0.094277	0	0	0	0	0	0.960335	0	0	0	0	0
AC015468.1	0	0	0	0	0	0	0	0	0	0	0	0	0.043368	0	0	0	0	0	0	0	0	0	0	0	0	0	0	0	0	0	0.169471	0	0	0	0	0	0.081835	0	0	0	0	0	0	0	0	0	0	0	0
CCDC39	6.86562	4.79553	11.9773	2.09681	7.96005	10.8017	3.02007	3.25952	4.23234	19.6692	5.10728	4.70367	19.1572	2.9814	5.7555	13.704	3.27946	7.32305	14.923	7.12634	5.08101	7.63373	2.6936	1.87237	2.10568	5.20585	16.4723	9.4851	0.804812	8.35459	7.92438	2.64294	0.272742	3.99638	35.4253	0.357496	1.5518	1.22499	4.36305	6.82212	0.790689	3.88293	0.715137	2.64619	1.61342	2.42347	2.02767	2.87943	3.05902
HCG18	43.6153	26.7397	81.0117	18.269	22.9371	18.4647	25.163	22.5561	29.1372	44.3582	15.9693	20.3773	27.7813	15.2535	31.568	27.52	21.9207	15.6784	43.5754	24.174	15.9264	19.6106	9.95116	8.63071	9.10435	15.3599	21.2204	43.3194	7.56487	34.4353	29.2397	7.81408	2.45452	14.3136	38.184	14.3445	15.013	16.1507	62.3795	33.8106	11.878	15.0803	8.37038	24.2078	13.9022	7.68751	11.7171	11.9414	36.5787
NUTM2A-AS1	30.0097	20.447	23.3565	9.72281	16.5083	13.0079	20.7478	18.1297	27.7002	19.5431	15.3774	24.5285	22.9583	15.7837	14.7463	13.7051	14.6166	16.8056	22.2676	23.4321	10.285	9.67104	14.2162	18.6188	12.373	13.0488	5.80362	12.592	21.6043	19.233	3.52554	8.9725	2.73816	16.3767	27.1583	16.2325	11.2322	24.6361	30.9177	12.5768	9.42083	16.409	16.5663	9.91637	9.4428	19.9442	10.794	16.4491	10.2297
LINC01490	0.737067	0.21814	0.088102	0	0.041245	0	2.44506	0.03835	0.079768	0	0	0	0.14088	0.054172	0	0.037105	0	0	0.580619	0.163529	0.005566	0	0	0	0	0	0.055966	0.268822	0	0	0	0	0	0	0	0	0	0	0.074991	0.084581	0.137635	0	0	0	0	0	0	0	0
AC096708.2	0	0.1505	0	0.09877	0	0.144486	0	0.193186	0.274308	0.506089	0.098426	0	0	0	0.107103	0.091775	0.186546	0	0.31185	0	1.41025	0	0.140057	0.108098	0	0	0	1.36046	0	0	0.399626	0	0.071552	0	0	0	0	0.106103	0.587937	0	0.122206	0.208967	0	0	0	0.110851	0.242773	0	0.524478
AC107464.1	0.54785	0.04897	1.16983	0	0.034982	0.013705	0.621182	0	0.029687	0.151078	0	0	0	0.053417	0	0.031272	0	0	0	0.095736	0.075714	0.013468	0.199854	0.007621	0.004026	0.0036325	0.835296	0.149072	0	0	0	0	0	0.024377	0	0	0	0	0	0	0	0	0.134953	0.020486	0	0	0	0	0
AC026470.2	0	0.279381	0.631635	0.290176	0.44086	0.216326	2.04869	0.203592	0.410534	0.283809	1.25335	1.56128	0.769468	0.115176	3.51988	0.812084	0.821292	0	0.659954	0	0.279845	0.471236	0.052548	0	0.405133	0.248836	1.00599	3.07618	0	0	0.530058	0	0.118397	0	0	0	0.401716	0.286752	0	1.22457	0.089297	0.096436	0	0.825667	0.056102	0.290518	0	0	0.605719
AP000477.2	0	0	0	0	0.075955	0	0.085091	0	0	0	0	0	0	0.043622	0	0.066581	0	0	0	0.056939	0	0	0	0	0	0	0.047403	0	0	0	0	0	0	0	0	0	0	0	0	0	0.28404	0	0	0	0	0	0	0	0
AC060234.2	0.826439	0.692719	2.24277	0.259513	0.412921	1.32824	3.79222	0.769268	2.24338	3.21142	1.33416	2.2011	2.51646	0.880337	1.6573	1.59542	0.742566	0.364157	2.59071	2.82311	0.996575	1.09119	0.510405	0.243356	0.533333	0.297054	1.46572	3.59479	0.268999	0.421831	1.17331	0.654746	0.266976	0.839786	2.02602	0.749018	0.825827	0.692319	0.677009	1.07113	1.12492	0.850842	0.29974	0.930009	0.295164	0.800024	0.460314	0.643262	0.908381
AC004870.3	0.218866	0	0	0	0	0	0.679978	0	0	0	0	0	0	0	0	0	0	0	0	0	0	0	0.026274	0	0	0	0	0	0	0	0	0	0	0	0	0	0	0	0	0	0	0.114547	0	0	0	0	0.102756	0	0
AC107980.1	0.261299	0.018086	0.116829	0.012622	0	0.005858	0.256516	0.023785	0.078704	0	0.055565	0	0	0	0.12049	0.027223	0.008618	0.043225	0.08068	0.039969	0.010218	0	0.0145335	0.031854	0.0028555	0.0213045	0.044655	0.058357	0	0.037017	0	0	0	0	0	0	0.04951	0	0.028548	0	0.012308	0.014764	0	0	0.008122	0.005815	0	0	0
AC007773.1	1.07471	1.3212	1.44821	2.40542	2.66806	0.583107	1.55683	0.432533	0.786042	2.92796	1.41764	1.69724	0.898094	4.7359	1.09019	0.681497	1.73389	0.761195	1.25137	1.56684	0.786908	0.178449	0.513422	1.27888	2.02088	0.62349	1.08665	1.8295	0.357332	4.79112	1.34324	0.795516	0.35196	2.09247	0.14405	2.14687	0.756183	0.3237	0.453441	1.38683	1.02398	2.19867	3.25595	1.16449	1.06065	0.821647	0.970023	0.830797	1.04872
AC003973.1	4.23166	0.061631	0.046153	0	0.359247	0.130812	1.32026	0.015712	0.231536	0.717133	0.336938	0	0.340539	0	0.079115	0.08904	0	0.027146	0.246837	0.440894	0.208307	0	0.029466	0.050279	0.0164325	0.0127725	0.302519	0.289736	0.037524	0.06667	0.101733	0.215535	0.050987	0.050084	0.046152	0.057713	0.105844	0.141236	10.8999	0.146258	0.474755	0.086535	0.1543	0.076561	0.054194	0.177993	0.02308	0.062624	0.198845
AL139823.1	0.242975	0	0	0	0	0	0.088121	0	0	0	0.053601	0	0	0.022544	0	0	0	0	0	0	0	0	0	0	0.0186245	0	0	0.030677	0.012193	0	0	0	0.042202	0	0	0	0	0	0	0	0	0	0	0	0	0.016682	0	0	0
AC021752.1	8.06143	0.308101	0.737945	0.185338	0.450707	1.00423	5.20113	0.736965	0.816037	1.89039	1.39622	0.196115	2.4661	0.34514	0.384135	0.310718	0.354836	2.99365	0.914022	1.17406	0.70482	0.653741	0.545779	0.438923	0.13678	0.0792655	0.470692	1.35641	0.827074	0.197809	0.350285	0.20992	0.015846	0.04267	0.526085	0.109441	0.363015	0.246225	0.77063	0.458051	0.935444	0.094679	0.380672	0.355835	0.150597	0.714185	0.120161	0.078648	0.314637
AC025465.4	0	0.055447	0	0	0.082162	0	0	0	0.056428	0	0	0	0	0	0	0	0	0	0	0	0	0	0	0	0	0	0	0	0	0	0	0	0	0	0	0	0	0	0	0	0	0	0	0	0	0	0	0	0
LINC02629	0.575017	0	0.117553	0	0.172395	0.058916	0.889218	0.109782	0.27712	0.496896	0.200432	0.057984	0.140305	0	0.098808	0	0	0	0.089908	0.412849	0.086513	0.101881	0.084066	0	0.027328	0.029117	0.197405	0.338864	0	0.170742	0.266264	0	0	0	0	0	0.045864	0.111269	0.169503	0.09367	0.110918	0.053611	0.063557	0.108128	0	0.082773	0.054189	0.060851	0.055423
AC018926.3	0	1.02157	1.1391	0	0.913023	4.73516	2.77745	0.393466	1.51895	1.25879	1.89368	0.360296	9.98611	0.116676	5.54033	2.44989	1.44388	2.47548	1.12103	3.61999	0.590092	1.2049	0.102166	0	0.705514	0.712472	2.62128	1.46416	1.02913	0.735848	3.02402	0.109255	0.575805	0.181773	1.3786	1.19117	0.79637	0.218476	1.02733	1.47212	0.891032	0.88112	0	1.6761	0.584339	1.39256	0.484535	2.04426	1.04896
LINC02714	0	0.257989	0.01265	0.056208	0	0	0.052681	0.12954	0.022676	0	0	0	0	0.013539	0	0.116766	0	0	0	0.328587	0.191454	0	0.043487	0.00459	0.259985	0.215225	0.008003	0	0.31638	0.0187	0.015587	0	0	2.87349	0.063211	0.143	0.394958	2.83519	0.016472	0.106179	0	0.144656	0	0	0.044656	1.15437	0.159938	0	0
AC215522.2	8.79675	1.24316	0.214262	0	0.113469	0.276155	7.83184	1.1427	0.824284	0.376112	2.07487	0	4.27515	0	0.329425	0.158213	0	0.031707	0.552877	2.04242	0.294608	0.727566	0.249619	0.503877	0.281021	0.160156	0.648771	0.551809	0.306831	0	2.03718	0.179208	0.184098	0.126802	0.448855	0.344004	0.437019	0.285781	0.488486	0.286094	0.346444	0	0.199271	0.774555	0.142469	0.190694	0	0.689867	0.242481
AC123768.2	12.2446	0.748454	0.518234	0.579067	0.768934	0.966644	2.89005	1.78713	0.641034	1.56792	4.16763	0.12047	0.981045	0.51423	0.531066	0.27666	1.11335	10.1631	0.928062	2.59694	3.24399	0.189193	0.559611	0.487387	0.480158	0.295299	0.535105	1.07357	0.496557	0.443799	1.48785	0.61435	0.171289	0.267613	0.313088	0.478062	0.820969	0.66458	0.611747	0.545704	1.20123	1.00771	0.545466	0.720175	0.303277	0.393559	0.619464	0.611173	0.766269
LINC02125	0.572607	0.370291	0	0	0	0.013413	0.459111	0.019771	0.062326	0.151832	0.086154	0	0.18108	0.195085	0.21748	0.095893	0.012745	0.132326	0.086001	0.152185	0.133916	0.037664	0.0184495	0.014608	0.003269	0.028296	0.087979	0.266675	0.022174	0	0.222567	0	0.007416	0	0.065264	0.329812	0.021692	0	0.035236	0.043044	0.042351	0.032733	0	0.078517	0	0.030295	0	0.022335	0.012871
AC092902.4	28.6355	1.43324	5.77597	0.575358	0.842981	2.71047	18.3482	1.65164	3.80416	20.7375	3.44671	3.21824	7.89879	0.830994	2.13385	1.24649	0.916827	0.841869	6.02098	5.40518	2.1201	1.42781	0.43691	1.11088	0.566496	0.315256	6.34394	7.9024	0.472337	1.97272	2.4032	0.686785	0.787818	0.699081	2.95948	0.597705	1.119	1.25034	2.08071	2.47159	4.05652	0.756581	0.695613	2.23008	0.836062	1.5887	1.00542	1.1999	3.35392
AC034102.3	5.50901	0	0	0	0	0.460771	1.94721	0	0.127013	0	0	0.892162	2.17262	0.682899	0	0.254509	0	0	0	1.42217	0	0	0.082779	0.160484	0.0741615	0.213033	0	0.641169	0.107351	0.663638	0.403923	0	0	0	0.266316	0.222322	0.162852	0	0	1.55825	1.24154	0	0.26543	0.552562	0	0.304447	0.195549	0	0.183567
AF274573.1	2.52284	0.07525	0.760846	0	0.127944	0.037174	0.80582	0.05162	0.405099	0.105537	0.111739	0	0	0.832244	0.124132	0.213743	0	0	0.110986	0.599109	0.213536	0	0.095838	0.253708	0.111663	0.0852975	0	0.098726	0.037546	0	0.328113	0.345073	0	0	0	0.085297	0.055478	0	0	0.241461	0.122328	0.064006	0	0.422547	0	0	0	0	0.282946
AC005301.1	0	0	0.055926	0	0	0	0.27894	0	0	0	0	0.348184	0	0	0	0.054736	0	0	0	0	0.118091	0	0	0	0	0	0.016634	0	0	0	0.050355	0	0	0	0	0	0	0	0	0	0.012288	0	0	0	0	0.0633	0	0	0
AC010336.3	0.069465	0.20654	26.6729	0.305507	0	0	0	2.61965	0.25181	0.247427	2.48358	6.32838	1.43816	0.601667	0.558969	0	13.9277	0	0	2.14288	0.189694	0	0	0	0.04546	2.47727	0	0.233555	0	0.597533	0	0	0.144585	0.592534	0	0	0	2.58744	0.217956	0.224367	0	0.141189	0	0	0.238089	0.511675	0.415649	0	0
AC018814.1	1.0621	0.327111	0.337509	0.845402	0.266365	0.208523	2.98358	0	0.977788	0.547091	0.831888	0.144563	0.763641	0	0.282224	1.11204	0	1.81151	0.266055	0.822302	0.459545	0	0.143872	0	0.0012065	0	0.273567	1.31293	0.302027	0	0	0	0	0	0.206788	0.018779	0.834797	0.612159	0.430005	0.244126	2.84896	0	0	0	0	0.208337	0.133823	0.079071	0.518098
AC091132.4	24.8668	2.22148	11.2585	2.63399	4.00076	2.84231	31.7671	5.08263	9.32726	15.4388	6.82643	6.19784	11.6246	3.36677	8.69539	6.81167	2.91846	2.58415	17.9436	13.0843	2.14654	0.719621	3.55873	0.60261	1.58032	2.01893	7.81914	17.5747	2.03598	7.03724	2.69378	2.2439	0.911875	1.46182	1.41159	2.91586	2.8937	4.76915	7.88188	9.86901	10.0225	3.62406	2.89782	6.12792	1.5343	1.39618	3.29143	2.46383	7.31305
AP000561.1	20.7218	3.86557	2.28169	0.722072	2.35822	0.805229	9.20495	0.955309	1.9873	4.23079	3.41505	0.567708	1.89955	1.52542	2.95464	2.9168	0.854333	0.988651	3.3687	3.1355	1.53819	0.345735	0.258055	0.863345	2.10939	0.263055	1.43621	4.59152	1.2993	1.3539	2.30665	1.63277	0.184219	1.04351	5.79957	1.796	1.71065	0.531501	1.499	3.25009	4.29477	0.740027	3.24459	5.27397	0.692418	1.23351	0.695412	0.961449	1.83961
AC011373.1	0.565027	0	0	0	0	1.33465	0	0.24253	0	0.759656	0.335217	0	1.69145	0	0	0.301065	0.438828	0	0.478128	0.375535	0.14266	1.00275	0	0	0.124842	0	0.364709	3.15177	0.175551	0	0	0	1.09696	0	0	0	0.536614	0	0	0	0.745242	0.393648	0	0	0	0	0	1.16061	1.85048
AL449983.1	0.408543	0.698177	1.5319	0	0.747582	0.315478	0.193057	0.452887	0.345715	0.521242	0	0.229158	0.827352	0.106885	0	0.182869	0	0	1.29795	0.139851	0.176847	0.336203	0.101401	0	0	0.105044	0.111807	1.17833	0.09198	0	0	0	0	0	0.06412	0.123614	0.367841	0.174333	0.328465	0	0.171315	0.094281	0.121735	0.466448	0	0.068426	0.091214	0.105603	0.300381
AC091179.1	0.125299	0.21703	0.901534	0	0	0	0	0	0	3.19475	0.097909	0	0	0.19716	0	0	0	0	0	0.159617	0	2.19245	0	0	0	0	1.26	0.079853	0	0	0.429355	0	0	0	0.359471	0	0.049033	0	0	0	0	0.05646	0	0	0	0	0	0	0
FOXN3-AS2	4.98837	0.151809	0.084679	0	0	0.024462	0.720504	0.028997	0.122571	0.298569	0.312812	0.118073	0.384315	0.042513	0.10321	0.127029	0.043354	0.0275	0.270059	0.473937	0.203465	0.037183	0	0.06091	0.013464	0.0152945	0.026542	0.629422	0	0.30678	0.084748	0.064578	0.030952	0.031685	0.037481	0	0	0.018458	0.40415	0.155302	0.086849	0.037932	0.024592	0.105682	0.011984	0.015762	0.05843	0.084028	0.025468
AC009229.1	1.0286	0.554473	0.340799	0.084801	0	0.148453	0.219792	0.041221	0.059774	0	0.406517	1.17349	0	0	0.094116	0	0.058192	0	0.717462	0.610422	0.145637	0.092727	0.0302415	0	0.01615	0.244534	0.061284	0.223687	0	0	0.270498	0.054493	0	0	0.042374	0.088671	0.042738	0.049629	2.78127	0.556625	0.095296	0.049928	0	0.096971	0.061536	0.120908	0.04996	0	0.169514
AC084018.1	2.68035	0.606731	14.3699	3.96808	2.41169	5.69025	5.58091	4.77841	14.0404	13.2347	6.39355	6.14591	11.9831	4.34528	12.6513	6.76784	9.09733	1.84693	16.275	10.2538	6.91551	4.28223	2.48324	2.0256	3.23753	0.928449	6.96419	21.9044	0.621476	0.659381	2.49571	1.9498	0.127823	0.369518	4.57151	1.34375	2.20037	2.8215	1.83196	6.02067	1.892	1.90994	0.426116	2.38329	0.558423	1.77109	2.44216	0.618118	4.45697
NPAS2-AS1	0.880811	0	0.168552	0.218735	0.571579	0.224069	1.33031	0.318019	0.31751	2.31087	0.22424	0	1.43142	0.116676	0.822769	0.121016	0	0.743642	0.299038	0.869014	0.084658	0.170091	0	0.072042	0.0661205	0	0.158889	0.810328	0	0	0.083016	0.394088	0.511542	0	0	0.222554	0.12492	0	0	0.360777	0	0.073691	0	0	0	0.058399	0.127212	0	0.512495
Z98747.1	0	0	0	0	0	0	0	0	0	0	0	0	0	0	0	0	0	0	0	0	0	0	0	0	0	0	0.152684	0	0	0	0	0	0	0	0	0	0	0	0	0	0	0	0	0	0	0	0	0	0
AC010196.1	0	0	0	0.523921	0	0	0.355147	0	0	0	0	0	0	0	0.324236	0.152391	0	0	0	0	0.126541	0	0.268581	0	0.096781	0	0	0	0	4.57309	0	0	0	0	0	0	0	0	0	0	0	0	0	0	0	0	0	0	0
AC026620.1	0	0	0.772608	0	0	0	0	0	0.308322	0.837977	0	0	0	0	0	0	0	0	0.266339	2.46904	0	0	0	0	0	0	0	0	0	0	0	0.608816	0	0	0	0	0	0	0	0	0	0	0	0.258392	0.291351	0.257307	0	0	0
AL031985.3	2.42394	4.31212	3.33595	3.85048	3.81541	3.53615	0.419031	3.39586	3.10509	3.40413	4.90227	4.43319	2.48094	4.79869	7.0745	5.92485	1.65421	6.64916	6.376	1.74766	3.70735	8.16395	1.92823	0.597246	1.59383	1.91644	2.03261	4.2514	0.789648	8.22399	7.72838	1.64253	0.493779	1.41132	4.3448	2.91659	2.08453	2.09113	4.33617	4.69526	2.55723	1.81882	1.97573	3.02093	5.48154	0.72991	2.55282	2.88161	9.31576
AL353746.1	1.09373	0.272641	0.067475	0.011829	0.064438	0.17832	0.35962	0.311054	0.023887	0.077376	0.288618	0.109677	0.080085	0.014634	0.256675	0.35149	0.011899	0.093446	0.158664	0.039659	0.079348	0	0.025107	0.026586	0.428409	0.066139	0.096711	0.290317	0.097699	0	0.090486	0.008509	0.013743	0.014321	1.89193	0.288945	0.069393	0.009192	0	0.070077	0.121271	0.044033	0.017996	0.022833	0.045037	0.28058	0.030024	0.163124	0.039522
AC005518.1	0.187949	0	0	0	0	0	0.323907	0	0	0	0	0	0.123777	0	0	0	0	0	0.046374	0	0	0	0	0	0	0.020207	0	0.030345	0	0	0.036102	0	0	0	0	0.154905	0	0.018905	0	0	0	0	0	0	0	0	0	0	0
AC007728.3	0	0	0	0	0.553901	0.169754	0.28071	0.201633	0.104948	0.368015	0.863301	0.052461	0.064004	0.048484	0.379354	0.406555	0	0.282624	0.077062	0.30296	0.176409	0.15986	0.0218435	0.050968	0.059221	0.0258125	0.107641	0.1493	0.022683	0	0.156435	0	0.11048	0	0	0.060079	0.042042	0	0.137156	0	0	0.048041	0	0	0.049793	0	0.049	0	0.130034
AC022182.2	14.7279	0.26808	0.983836	0.724909	0.968431	0.573116	7.59241	0.734974	1.27599	1.85443	1.20208	0.958095	3.61362	0.678097	4.033	1.0226	0.244767	0.042169	2.12767	4.71006	0.58536	0.406168	0.727782	0.977579	0.641092	1.42161	1.24316	2.87556	0.357677	0.881892	0.897407	1.82439	0.366166	0.192699	0.978236	5.38214	0.391549	0.792498	0.764025	1.60794	2.58862	0.248903	0.686069	1.636	0.320479	0.971043	0.804822	0.252987	0.577506
AC025263.1	0.367059	0.010675	0.375605	0.111767	0	0.094995	0.828336	0.069967	0.108865	0.021374	0.19605	0.012262	0.596582	0.220325	0.016426	0.083621	0.021582	0	0.077644	0.424966	0.212641	0.128489	0.025353	0.099861	0.0882675	0	0.237895	0.06936	0.121896	0.128145	0.1512	0.055427	0.014542	0.017936	0.019777	0	0.007897	0.176268	0.068225	0	0.023771	0.146123	0.012101	0.342513	0	0.014984	0.080512	0.043858	0.167003
AL355390.1	0.652049	0.147688	0.091039	0.040754	0	0.044663	0.402149	0.038381	0.161368	0.056871	0.047911	0.774173	0.314845	0.023284	0.093963	0.094164	0.01155	0.07656	0.239031	0.264319	0.006856	0.047289	0.0127775	0.021735	0.0630155	0	0.114512	0.089131	0.080937	0	0.013735	0	0	0.026236	0.158528	0.367348	0.022687	0	0.194434	0.036715	0.024884	0.070594	0	0	0	0.021201	0.049724	0.030247	0.023368
HDHD5-AS1	0.873831	0.773324	0.437232	2.64532	0.14131	0.860968	0.878388	0	0.280298	1.0174	0.179401	3.86535	0.268999	0.457955	0	0.054228	0	0.196658	0.60722	0.088463	1.43992	0.987034	0.669052	0.827767	1.59413	0.016478	3.50811	0.727278	0.181973	1.22183	1.67007	0.25099	0.477464	0	0.219053	0.317141	1.33724	0.67018	0.521842	0.990041	0.632264	0.054288	0	0	0	1.87458	0	1.1816	1.07534
AC012254.3	1.68375	0.075697	0.204707	0	0.326354	0.037782	0	0.012875	0.165929	0.51118	0.099505	0	0.232774	0.07016	0.049606	0.363373	0.05355	0	0.267973	0.183999	0.23878	0	0.119348	0.312762	0.137805	0.0563465	0.063381	0.353026	0.010133	0.110479	0.20402	0.017698	0.023377	0	0.037792	0.030623	0	0.046787	0	0.029696	0.028771	0.014616	0	0.062546	0.036324	0.013002	0	0.024568	0.185362
AL160163.2	56.7201	1.68171	1.46086	0	1.82583	1.27689	13.57	1.04801	3.19414	1.68442	3.32925	0	6.01257	0.966987	0.965033	0.96095	0.254977	0.843811	3.01276	3.5519	0.803171	0	0.256747	1.22187	0.352041	0.26858	1.25141	3.84876	0.399344	1.3542	2.21965	1.72783	0.092312	0	0.218446	0	1.07122	0.264745	0.699738	1.76193	3.6424	0.91225	0.156895	2.88251	0.512611	1.10443	0.484562	0.188502	2.08324
AC009804.2	0.097725	0	0.016123	0	0	0.004425	0.08171	0.016115	0.004594	0.099678	0.036116	0	0	0	0	0.009885	0	0	0.027592	0	0.004528	0.022674	0	0	0	0.012828	0.029057	0.03515	0	0	0	0.029169	0	0.009452	0	0	0	0	0.023548	0.013432	0.007478	0	0	0	0	0	0.032553	0	0.04954
AL139260.1	18.1965	3.31282	4.81347	5.7211	2.81628	4.58574	2.26141	4.64434	3.07221	4.87895	9.71764	14.188	2.27102	5.64696	17.6525	9.60167	7.74952	6.16222	3.96397	3.96161	9.77139	2.89503	2.59486	5.30922	5.13394	5.06466	4.21627	5.6734	5.87966	8.27416	9.19088	3.48459	1.67658	1.87733	10.0656	1.44947	9.55525	4.99174	0.909136	8.28963	5.2979	12.6728	0.895887	9.95588	5.09321	6.21368	4.94288	3.23691	4.33263
MORC1-AS1	0	0.129165	0	0	0	0	1.87348	0	0.219559	0	0	0	0	0	0	0.0901	0.430222	0	0	0.116822	0	0.110986	0.039985	0	0.020044	0	0.175386	0.116837	0	0	0	0	0.089817	0	0	0	0	0	0	0	0	0	0	0	0.045543	0	0	0	0
AC007749.1	0	0	0	0	0	0.059821	0.218431	0	0.549864	0.258132	0	0	0	0	0	0	0	1.99599	0	0	0.028937	0	0	0	0	0	0	0.224015	0	0	0	0	0	0	0	0	0	0	0	0.098097	0	0	0	0	0	0	0	0	0
AC021180.1	1.45125	0	0.140911	0.098393	0.329703	0	0.58412	0	0.042021	0	0	0.077716	0	0.066648	0	0	0	0	0	0	0	0	0	0	0.076312	0	0.825698	0.17392	0	0	0	0	0	0	0	0	0	0.054129	0	0	0	0	0	0	0	0	0	0	0
AC023355.2	6.77682	0.48148	2.26669	0.221918	0.909953	0.998613	3.82771	0.349069	1.349	2.46469	0.761341	1.75923	2.77756	0.573129	6.55241	1.60858	0.393332	0.277643	3.00325	3.30099	0.89204	0.709254	1.20474	2.74332	1.85771	0.824103	1.41502	2.92772	0.339074	0.146549	1.85712	0.718834	0.400445	0.621079	0.788053	0.814552	0.714348	0.988758	0.759234	0.618166	1.2524	1.01383	0.758676	0.922491	0.381364	0.759293	0.512025	0.399891	0.849912
AC113145.1	2.68708	0.293931	0	0.17007	0	0	2.28466	2.97412	0.285619	1.14922	0	0	0.324747	0	0.176593	0	0	0	0	1.019	0	0	0	0.427023	0.0616575	0	0	0.679701	0	0	0.300794	1.25487	0	0	0.111993	0	0.122949	0	0	0	0.271879	0	0	0	0	0	0	0	0
AC010547.2	0	0	0	0	0	0	0	0	0.207129	0	0	0	0	0	0	0	0	0	0	2.64502	0	0	0	0	0	0.105044	0.330782	0	0	0	0	0	0	0	0	0	0	0	0	0	0	0	0	0	0	0	0	0	0
AC010468.2	0	0	0	0	0	0.051905	0.529287	0	0	0	0	0	0	0	0	0	0	0	0	0	0.024942	0	0	0	0	0	0	0.2564	0	0	0	0	0	0	0	0	0.132308	0	0	0	0.438134	0	0	0	0	0	0	0	0
LINC02290	0.156784	0.064582	0.76516	0	0.102051	0.19325	0.523119	0	0.068318	0	0.078086	0	0	0.063066	0.105204	0.172037	0.062123	0	0.105974	0.290315	0.060522	0	0.037426	0	0.419461	0	0	0.383521	0.028928	0	0	0	0	0.163478	0.087847	0	0.09935	0.05615	0	0.107913	0.480618	0.060191	0	0.110877	0.033058	0.046507	0.355697	0.139937	0
AP000855.1	0	0	0	0	0	0	0.333589	0	0.056351	0	0	0	0	0	0	0	0	0	0.098055	0	0	0	0	0	0	0	0	0	0	0	0	0	0	0	0	0	0	0	0	0	0	0	0	0.092325	0	0	0	0	0
AC011518.1	0	0	0	0	0	0	1.35159	0	0	0	0	0	0	0	0	0	0	0	1.20256	0	0	0	0	0	0	0	0	0	0	0	0	0	0	0	0	0	0	0	0	0	0	0	0	0	0	0	0	0	0
LINC01736	0	0.718567	0.198085	0	0	0	0.092153	0	0.087087	0.306518	1.00378	0.460647	0.422083	0.848222	0.15879	0	0.050249	0	0.15405	0	0.392618	0.168391	0.121255	0	0.157749	0.309553	0	0.236147	0	0.136231	0	0	0	0.044235	0	0	0.094961	0.118865	0	0.076306	0	0.150788	0	0.375228	0	0.044049	0	0	0
ALDH1L1-AS2	0.024597	0	0.396069	0	0	0.012983	0.385038	0	0	0	0	0.013007	0	0.232186	0	0	0.011368	0	0	0.07211	0.012957	0.143811	0.013798	0	0.0117575	0	0.225387	0.033611	0	0	0	0	0	0.026754	0	0	0	0	0	0	0.02277	0	0	0	0	0.08324	0.0237	0.014667	0.011615
AC002470.1	1.85857	0.632099	3.6216	2.10811	2.96133	2.55409	1.43199	2.25676	1.10469	0.807673	0.718323	1.68138	3.23754	1.06616	3.09417	1.57999	6.13857	0.177727	0.767968	0.708217	2.81161	0.354881	0.955829	1.34599	2.70593	2.29947	0.669825	4.13047	0.896963	1.7883	2.05537	1.8296	0.19515	3.11699	0.698537	2.75529	2.2388	1.71893	0.363724	4.67475	0.812911	2.56953	1.06734	2.7247	0.547073	1.88645	0.947466	2.51533	0.428604
AC004023.1	0.913103	0.291433	0.610814	0.028794	0.101677	0.130827	2.1953	0.062734	0.291559	1.27215	0.568868	0.037491	0.650991	0.050229	0.322685	0.188837	0.13649	0.048325	0.505924	0.813246	0.149727	0.306642	0.0904135	0.343554	0.155274	0.168441	0.357422	0.701516	0.147025	0.151406	0.323726	0.24829	0.011298	0.1369	0.314277	0.185377	0.163162	0.10211	0.188812	0.326576	0.271574	0.048174	0.266627	0.30579	0.110549	0.105175	0.052429	0.140684	0.514311
AC010197.1	0.300294	2.02683	1.57093	1.4158	0.609885	0.030352	0.392676	0.116817	0.995283	1.68095	1.44724	0.252704	0.566141	0.29642	0.71605	0.261777	0.060504	0	0.185698	0.723937	1.19818	0.104935	0.462473	0	1.2977	1.27364	0.198862	2.64445	0.312665	3.84568	0.137881	0.113403	0	1.04774	1.17901	2.10667	0.139673	0.172237	0	0.141232	0.383372	0.797967	0.37218	0.229939	0.183164	0.134456	0.55603	0	0.052729
LINC01982	0	0	0.44425	2.08221	0	0	0.360496	0.910878	0.222247	0	0	0	0	0	0	0	0	0	0	1.64096	0.116955	0	0.114977	0	0.135903	0	0	0	0	1.04214	0	0	0.099861	0.427787	0	0	0	0	0	0	1.16726	0.200538	0	0	0	0	0	0	0
AL080316.1	2.74306	0	0	0	0	0.048139	1.37385	0	0	0.393115	0	0	0	0	0	0.235118	0	0	0.143716	0.329521	0	0	0	0.108661	0	0	0.392432	0.112961	0	0	0	0	0	0.404246	0	0	0	0	0	0	0	0	0	0	0	0	0	0	0
AL691426.1	0	0	0	0	0	0	0.17158	0	0	0.116221	0.098426	0	0	0	0	0	0.098339	0	0	0	0	0	0	0	0	0	0	0	0	0	0	0	0	0	0.124199	0	0	0	0	0	0	0	0	0	0	0	0	0	0
AC135048.2	0.091012	0	0	0	0	0.162838	0	0	0	0.429192	0	0.45741	1.33611	0	0	0	0	0.403411	0.601857	0.027608	0.242889	0	0.501259	1.02337	0.860474	0.825331	0	0	0.389652	0	1.46842	1.06918	0	0.386421	0.390768	0.108372	0	0	0.224508	0	0	0	0	0	0	0	0.160922	0.59946	0.403711
AP001020.3	11.0027	0.666438	1.14368	0.136157	1.34845	0.601752	3.62394	0.549107	2.04654	1.9193	1.28465	1.389	2.0697	0.526148	0.680176	0.928183	0.291274	0.549579	1.34522	2.10165	0.655634	0.166657	0.201803	0.811276	0.238897	0.0853335	1.26334	3.41235	0.141944	0.572526	0.871893	0.447288	0.061888	0.254446	0.60372	0.130708	0.482984	0.238023	0.71946	0.700288	0.86943	0.356438	0.601021	0.972557	0.345821	0.182764	0.243692	0.19932	1.05216
PSMG3-AS1	12.7391	1.19776	2.62143	2.73643	1.91163	1.73188	2.62644	0.791532	1.10248	1.87411	1.38394	4.00619	3.46607	1.78924	3.87525	0.93377	0.736815	2.07063	2.54328	9.96591	2.75489	1.47302	3.55408	3.30274	2.95032	3.5663	3.32374	6.22426	0.885293	1.98655	7.83364	3.06679	0.881381	1.9285	0.374366	3.92333	3.27107	5.83129	0.184043	2.76615	8.55844	3.70809	0.755335	3.72787	3.12445	1.31763	2.62361	3.94168	1.94089
AL109610.1	0	1.32575	0.210545	0	0	0.055611	0.402908	0.208371	0.226673	0	0	0	0	0	0	0	0	0	0.33034	0.286652	0	0	0	0	0.27777	0	0.22114	0	0.102846	0	0	0	0	0.111723	0.069173	0.571573	0.075674	0	0	0.353805	0.355193	0	0	0	0	0	0.191408	0	0.098323
AC051619.3	19.4654	2.34302	1.15312	0	0	0.623624	4.82156	0.988364	1.75882	0.91383	1.27945	0	1.88039	0.889577	1.76062	0.577718	0.260747	0	0.99084	0.515908	0.111315	0	0.283363	0.322392	0.304816	0.159406	0.869986	1.26595	0.345817	0.763474	1.9381	0.220462	0	0.392713	0	0.266475	0.451387	0	0	1.28458	0.764779	0.447503	0	0.306795	0	0	0.777592	0.107264	0.657429
AL133230.2	0.601516	0.204561	0.28617	0.0132	0.089899	0.29654	0.276793	0.04305	0.101383	0.68564	0.564016	0.041509	0.558268	0.026942	0.256717	0.179585	0.122413	0	0.446204	0.706278	0.085215	0.167001	0.040757	0.058848	0.0591355	0.043235	0.161627	0.650768	0.008543	0.097755	0.018322	0.014297	0.016877	0.012891	0.043854	0.007638	0.0579	0.051848	0.074008	0.06002	0.042194	0.052106	0.016648	0.031927	0.02083	0.020782	0.020863	0.062989	0.247139
AL136526.1	10.5507	0.664168	1.38309	0.108834	0.385199	0.697125	2.98141	0.216865	0.810715	0.662723	1.02614	0.94491	0.906483	0.479351	1.12007	0.484077	0.294918	0.868915	1.20389	1.65117	0.447722	2.05767	0.189756	0.348766	0.147358	0.103033	0.917073	1.44106	0.09231	0.343392	0.302316	0.784981	0.075312	0.253079	0.380067	0.250599	0.307769	0.492159	1.79878	0.843341	0.718847	0.16063	0.257756	0.690647	0.160208	0.308328	0.238291	0.436952	0.951673
CU638689.1	34.3933	1.27138	4.12559	0	0	3.19796	1.25762	2.41219	4.22058	1.49237	4.2111	3.08624	1.09541	0.614578	2.60003	2.54983	13.7401	1.4154	7.91978	5.44177	0.598166	5.72058	0.755537	2.15085	2.08685	0.299277	6.27945	15.2769	7.00434	4.88204	3.24917	1.62255	1.88257	12.9976	7.76896	1.17511	11.6359	6.24662	3.46762	10.5102	4.42272	10.5903	1.24006	37.314	5.47839	1.20454	4.61714	1.89161	1.35644
Z98752.1	0	0	0	0	0	0	1.78651	0.013398	0	0	0.065821	0	0	0	0	0	0	0	0	0.013439	0	0	0.231877	0	0.021424	0.072573	0	0	0	0	0	0	0	0	0	0	0	0.113837	0	0	0.080402	0	0.073913	0	0	0	0	0	0.022818
LINC01514	1.17949	0.128292	0.080598	0.026685	0.0286	0.033723	0.297491	0	0.13276	0	0.354044	0.021754	0.10119	0.615648	0.060249	0.449846	0.020392	0.024394	0.039371	0.456267	0.975227	0.030489	0.0150005	0.022194	0.041429	0.0276825	0.167982	0.199763	0.153288	0	0.047791	0.115522	0.026065	0.119089	0.459677	0.02679	0.034551	0.121576	0	0.196482	0.113079	0.09313	0.022857	0.034501	0	0.016	0.11892	0.024316	0
ST6GAL2-IT1	0	0.108051	0	0	2.85742	0.068626	0	0.522153	0.139517	0	0.150195	0	0.645946	0	3.70845	0.202355	0	0	2.55257	3.61225	0	0	0	0.112166	0	0.517191	0	0.878229	0	0	0	0	0.415626	1.33264	0	1.31566	0.073808	0.079695	0.757402	0.404628	0.397372	0	0.415646	0	0	0	0.614026	0.251314	0.131119
LINC01152	0.67131	0.581254	1.97361	0.977661	1.03758	4.07837	0.966218	0.346827	2.25738	4.25852	0.590977	5.20452	1.01245	1.77431	1.2647	0.744337	0.734749	1.93604	1.29932	1.30368	0.706427	1.81903	0.41639	0.274105	1.44201	2.42835	2.95029	2.05395	0.078897	0.345252	1.6602	0.179838	0.494166	3.06153	0.118485	2.3843	0.300655	0.023987	0.114599	4.56579	2.17082	6.14966	0.457243	1.51477	0.042293	0.285938	0.932332	1.98374	1.29098
AL355483.3	0	0	0	0	0	0.186533	0	0.03161	0.180697	0.330735	0.388316	0	0	0	0	0.057327	0	0.349746	0	0	0.050749	0	0.044096	0	0.012548	0	0	0.422339	0.01439	0.367924	0	0	0	0	0	0	0	0	0	0	0	0.026552	0	0	0.177116	0	0	0	0
AP005136.3	6.75841	0.702074	1.18313	0.247326	0.893669	0.516954	3.16987	0.254109	0.834895	0.818848	1.84281	0.364219	1.00899	0.326349	1.1857	1.33008	0.236078	0.400848	1.61282	0.824065	0.346575	0.647985	0.247936	1.48962	0.708928	0.690851	0.91372	3.6756	0.400293	1.30171	0.985753	0.656512	0	0.518438	0.892	0.836551	0.306825	0.458145	0.681198	1.13308	0.253229	0.603766	0.427106	0.57103	0.613965	0.417672	0.365842	0.895347	1.56788
AC108099.1	3.27215	0.209188	0.313415	0.098888	0.294043	0.113134	1.56838	0.147709	0.23637	0.765634	0.40056	0.079953	0.343663	0.095861	0.214806	0.110386	0.044993	0.102371	0.572324	0.386437	0.158498	0.074079	0.039237	0.319186	0.0393145	0.006511	0.292703	0.360165	0.073559	0.206893	0.215808	0.103798	0.021476	0.050051	0.12097	0.509861	0.153095	0.067644	0.306333	0.17059	0.308979	0.074398	0.209033	0.068933	0.077714	0.068148	0.05254	0.151306	0.170137
AC010168.2	8.09295	1.0013	3.14659	0.608033	1.87005	0.718417	3.74615	0.833935	1.68701	2.42592	2.01965	0.880454	1.94039	1.29239	1.79389	1.08418	0.357118	1.75451	2.77032	1.7441	0.860022	0.415502	0.3108	1.1221	1.26758	0.539755	1.92757	4.27736	0.207431	0.767571	1.77382	0.493499	0.154059	0.368213	1.02409	0.600347	0.580924	0.233656	0.493332	1.91898	1.10816	0.678658	0.407368	1.52178	0.432331	0.391716	0.745396	0.762285	1.37422
AC007277.1	0.958841	0.180074	0.349712	0.102385	0.146013	0.159966	0.93658	0.046732	0.16502	0.612018	0.487967	0	0.597422	0.039613	0.115178	0.068101	0	0.370276	0.277876	0.290168	0.084748	0.286218	0.043539	0.090418	0.061663	0.007513	0.176012	0.376138	0.023149	0.085851	0.22766	0.210143	0.054631	0.049748	0.066239	0.087618	0.055377	0.024912	0.03802	0.260831	0.216684	0.094885	0.014196	0.143149	0.035585	0.193231	0.024916	0.163052	0.199724
AL137002.2	1.37875	0.240364	2.99596	0.497934	0.068298	0.75296	0.150693	0.133126	0.541491	1.06465	0.421979	1.13078	0.061577	0.254213	1.00927	0.469564	0.784193	0.407246	0.762241	0.225235	0.158822	0.352994	0.292781	0.119668	0.147039	0.213754	0.174177	0.397168	0.120675	1.1684	0.485395	0.106164	0.013567	0.036543	5.97014	0.090175	2.79676	2.04306	1.10862	0.87477	0.435781	0.832026	0.011899	0.651441	1.66087	0.214874	0.125067	0.257687	0.852168
LYST-AS1	41.7935	1.41597	1.63162	0.395263	1.92184	0.800064	21.4095	0.50811	2.35117	2.7055	3.88062	1.03101	4.39207	1.57731	1.66053	0.647804	0.285794	0.170243	3.29873	6.59714	1.53285	0.879052	0.587116	2.19391	0.337424	0.897702	2.4467	4.15249	0.17432	1.02481	0.353904	0.863735	0.216659	0.281723	1.24303	0.28809	0.577847	0.772061	0.841443	1.19423	1.30467	0.609566	0.440809	2.77881	0.154021	0.51944	0.58637	0.223347	1.10334
AC007450.1	0	0	0	0	0.871756	0	2.87214	0.336235	0	0.896857	0	0	0	0	0	1.27693	0	0	0.601282	1.26549	1.53394	0.47909	4.48587	0.372551	0.56848	0.88162	0.482157	0	1.21811	0	0	0	0	0	0.373365	0	0.857551	0	0	0.523127	0	2.29806	0	0	0	0.346151	0	0.631978	0.468284
AC073094.1	0	0	0	0	0.28919	0	0	0	0	0	0	0	0	0	0	0	0	0	0	0	0	0	0	0	0	0	0	0	0	0	0	0	0	0	0	0	0.160613	0	0	0	0	0	0	0	0	0	0	0	0
CAMTA1-DT	1.15574	4.36272	9.14631	2.66811	1.94371	0.686255	0	0.600785	1.17373	0	0.8995	12.5302	1.31886	1.63347	3.51096	6.79085	2.52495	0.623678	4.03677	0.269154	3.65478	4.87495	1.70644	3.64349	7.3236	1.78316	1.29752	3.38851	2.79152	0	3.60952	0.749938	0.498639	1.7134	2.33639	0.65783	1.82681	1.55752	1.30719	3.36115	1.48018	3.1329	0.734442	2.31719	0.186402	1.59678	1.39458	3.77012	1.26562
LINC00642	0.590912	0.088216	0	0.059413	0	0.026268	0.369635	0	0.111385	0	0	0.029968	0.158657	0	0	0.057735	0	0	0.155787	0.023172	0.014945	0	0.123747	0	0.0335665	0.065892	0.054685	0	0	0	0.046414	0.178408	0	0	0	0	0	0.209199	0	0.156696	0.043727	0	0	0.084454	0	0	0.03007	0.435672	0.044797
AC046195.1	0.498817	0.040521	0.086648	0	0	0.021261	0.896431	0.020237	0.035602	0.307004	0.09522	0	0.132591	0.053961	0.034589	0.012841	0.01424	0	0.093625	0.063363	0.038964	0.012455	0.0748075	0.130977	0.429551	0.137226	0.04177	0.162415	0.120009	0.031171	0.047338	0.031292	0.031369	0.702899	0.014511	0.073125	0.011269	0.284434	0.023853	0.014515	0.091402	0.031608	0.682927	0.022267	0	0.010949	0	0	0
AC012173.1	0	0.431296	1.50979	0.202085	0.935455	0.508587	1.98301	0	0.63566	1.48487	0.561314	0.236702	3.73568	0.379408	0.404817	1.17006	1.6649	1.38268	1.60299	3.78002	0.246011	0.411584	0.250916	0.475455	0.522215	0.355855	0.484174	4.48623	0.649314	1.04368	0.223535	0.125492	0	0.284782	0.310647	0.148048	1.0987	0	0	0.365677	0.95715	0.314319	0.672766	0.565216	0.243102	0.612539	0.348115	0.086868	0.495318
AC018529.1	0.28078	0.506514	0	0	0	0.149151	1.54036	0	0.324419	0.703693	0	0	0.172229	0	0	0.373949	0	0	0.224207	0.602613	0.127275	1.3579	0.431461	0	0	0.0760105	0.661565	0.416555	0	0	0	0.525466	0.293522	0.138214	0	0	0.118022	0	0.450204	0.237785	0.416369	0.140775	0.162683	0.505867	0	0.22921	0	0	0
AC008731.1	6.3392	1.19573	0.921647	0.405684	2.63478	1.37278	8.36751	0.382047	2.27954	6.52551	3.17358	0.710914	3.57998	0.074978	1.26694	1.08716	0.218508	1.1136	2.95973	2.16666	0.648446	0.759738	0.517091	0.666233	0.334597	0.165298	2.27874	3.61923	0.366226	0.953508	1.19491	0.777544	0.3277	0.462572	0.475411	0.171551	1.95896	0.928182	1.37149	1.2934	2.53869	0.427252	1.90833	1.58597	0.194958	0.559545	0.552122	0.766207	1.13426
AL157778.1	0.189668	0.317612	2.74854	0	0.073662	0.024595	0.838601	0.095652	3.11631	0.268952	0.30456	0.194884	1.10053	0.084937	0.214771	0.862966	0	0	0.077528	0.210511	0.278095	0.61909	0.026237	0.117935	0.013005	0	0.053701	0.801513	0.046252	0.146363	0.165544	0	0.091958	0.743744	0.173073	1.09728	0.081341	0.090168	0	0.241856	0.04259	0	0	0.362141	0.070361	0	0.365635	0	0.104361
AC108134.3	0.717678	1.47174	0.323119	0.364442	0.36568	0.815598	3.02746	0.613823	1.29872	1.41497	1.5401	0.875653	3.79268	2.23769	1.89131	2.07285	0.609245	0.440608	3.9803	4.80843	1.99431	1.32786	1.93443	0.192114	1.38997	0.526972	1.88299	3.17077	0.896508	0.416417	2.12156	0.844964	0.213106	0.645936	0.808005	0.81499	0.367758	1.74093	0.953277	0.821872	1.03173	1.18443	0.332775	1.19558	0.217806	0.898986	1.61241	1.73705	1.34813
AL357054.3	0	0	0.056672	0.118593	0	0	0.117435	0	0.015145	0	0	0	0	0	0	0.039126	0	0.03453	0	0	0.007177	0	0.0953055	0	0.033979	0	0.017043	0.055436	0.015177	0	0	0	0	0.021204	0.023876	0	0.010492	0	0	0.02488	0	0.023592	0	0	0.007732	0	0	0.044697	0.081632
LINC01053	7.03339	0.22645	0	0	0	0	1.335	0.068957	0.047757	0	0	0	0.691641	0	0	0	0	0	0.142869	0.187373	0.023263	0	0.034192	0	0	0	0.147274	0.122154	0	0	0.052454	0	0	0	0	0	0.033896	0.040161	0.25313	0	0.146907	0	0	0	0	0	0	0	0
AC010834.1	0	2.17829	0	3.43304	0	0.193282	0	0.291341	2.78656	2.80799	0.304993	0.165425	0.558122	0.419412	0	1.71524	1.39657	3.68138	1.0034	0	0	0	0.303225	0	0.804322	0.472106	1.33523	0.400309	1.28667	5.24438	3.23649	1.46802	0.409232	1.43229	0.937472	0.501997	1.85535	1.66453	0.718671	0.688263	0	1.07045	2.55534	2.15934	0.698331	0.619692	1.48876	0.99754	1.84293
AC103808.2	0.471808	0.116248	0	0	0	0	0.11076	0	0	0	0	0.248314	0	0	0	0	0.176062	0	0	0	0	0	0	0	0.317507	0.054781	0	0	0.122712	0	0	0	0	0	0.201347	0	0	0	0	0	0	0	0	0	0	0.042939	0.110236	0	0
AC097518.1	5.63273	0.2923	1.05774	0	0	0.397882	1.08631	0.145757	0.123183	0.685216	0.373064	0	0.348633	0	1.21446	0.352676	0	0.150384	1.14188	0.474612	0.10074	0.330407	0.158488	0.331157	0.173679	0.170267	0.361379	0.427028	0.224338	0.069349	0.270386	0.857072	0	0	0.077602	0.285	0.302387	0.182585	0	0.353805	0.794103	0	0.856849	0.90356	0.121015	0.208449	0.089852	0.246013	0.221173
AC009987.1	0	0	0	0	0	0.018788	0	0	0.019041	0.609869	0	0	0.395592	0	0.099962	0	0.062318	0	0.11266	0.10572	0	0	0.0228715	0	0	0	0.362961	0.102258	0	0	0	0	0	0	0	0	0	0	0	0	0	0	0	0	0	0	0	0	0
AC109630.1	0.303449	0.101362	0	0.098393	0	0	1.34785	0	0	0	0	0	0.275244	0	0	0	0	0	0	0	0	0	0.0392345	0	0	0.183857	0	0	0	0	0	0	0	0	0	0	0	0	0	0	0	0	0	0	0	0	0	0	0.198878
EWSAT1	13.9405	1.74016	0.329456	0.054142	0.075081	0.162469	0.235643	0.079888	5.57646	0.481738	0.623756	0.297618	0.149263	1.0296	0.052102	0.405808	0.26002	0.121427	0.752664	0.062757	0.254065	0.769156	0.322155	0.022691	0.483965	0.026555	0.891459	0.024699	0	0.08656	0.35513	0.265899	0.105338	0.030727	0.067263	0.265977	0.115946	0.408114	0	0.452533	0.172455	0.469758	0.077576	0.049389	0.081964	1.84901	0.087898	0.098132	0.335388
AL121901.1	2.17939	0	0.573225	0	0	0	0	0	0	0	0	0	0	0	0	0	0	0	0	0.195353	0	0.383272	0	0	0	0	0	0	0	0	0	0	0	0	0	0	0	0	0	0	0	0	0	0	0	0	0	0	0
AC007099.1	5.66346	0.931295	1.02856	2.16322	2.119	0.789575	6.38237	0.619053	1.3663	1.71872	1.39732	0.28933	1.63527	0.45015	1.11298	0.97733	0.19251	0.367705	1.78652	1.78038	0.699949	0.557006	0.485909	0.210236	0.306843	0.117804	1.37353	2.73132	0.049818	0.580337	1.17047	0.156831	0.088968	0.115309	0.336255	0.102611	0.403186	0.773118	0.947757	0.478634	0.889583	0.227479	0.143818	0.538863	0.024076	0.209624	0.102511	0.471568	1.33436
KBTBD11-OT1	0.095173	0.045589	11.0063	0.95887	0.075411	0.05045	0.084782	0.218575	0	0	0.736414	0.09452	0.662711	0.043519	0.072158	0.265386	0.08995	0	0	0.285102	0.085089	0.07728	0.405067	0.591076	0.159149	0.0268275	0.04945	2.75859	0.074317	0.140467	0.107367	0.476027	0	0.383899	0.069685	0	0.06544	0.343012	0	0.364148	0.108122	0.18433	1.82651	0.385049	0.17254	0.152121	0.152731	0	0
AL024474.2	1.83336	0	0.771536	0.214071	0.536072	0.457954	0.409559	0	1.61919	0.795358	0.517031	4.55668	0.705878	0.184477	0	0.232981	0.135467	0	0.607362	0.869948	0.237755	0.396893	0.047077	0	0	0	0.845177	2.20141	0.046991	0	0	0	0	0	0	0.147735	0.082348	0	0	0.260825	0.30159	0	0.34563	0.154183	0.048982	0.310491	0.552438	0	0.644168
AC025918.1	0.24739	0	0	0.210496	2.08949	0.411753	0	0	0.501297	0	0.4626	0	0.139236	0	0.373177	0.414913	0.549208	0	0.896827	0.669371	0.370915	0	0.026992	0	0.144179	0	1.12082	0.548038	0	0.373733	0.305671	0	0	0	0.352622	0.219277	0	0	0	0	0	0.12431	0.284925	0.502329	0	0.093108	0	0.496928	0.524478
Z98200.2	0.209	1.21641	0.573634	0.245747	0	0.32116	0.19385	0.88223	0.632223	0.374846	0.590553	0.507873	2.30327	0.834241	5.75188	0.818365	0.507972	0	1.1557	1.94089	0.903416	0.429036	0.198255	0.218459	0.172301	0.051428	0.791641	2.67166	0.144932	0	0.261493	0.825784	0	0.268116	1.74105	0.566627	0.180177	0	0.295317	0.176903	0.06487	0.396253	1.07842	2.27763	0.29507	0.055994	0.42968	1.60877	0.595001
AL731577.1	25.3021	1.64331	1.24092	1.34597	1.38972	1.43586	9.82453	6.1623	1.06865	2.40938	4.67594	0.481015	2.34688	0.270272	0.801394	0.214621	0.560841	50.5892	1.87039	4.70131	5.6198	0.328022	0.356909	1.57581	0.319542	0.258958	1.37669	3.18288	0.380909	6.09625	1.17573	3.20436	0.026152	0.602973	0.19947	0.537281	0.639342	0.154058	4.55549	0.786395	0.995306	0.07993	0.457913	1.24007	0.199305	0.282373	0.371761	0.966631	1.16258
LINC01365	0	0.475774	0	0	0	0.070579	0	0	0.173925	0.086753	0	0	0	0	0	0	0.072536	0	0	0	0.052555	0	0	0	0	0	0	0	0	0	0	0	0	0	0	0	0	0.052459	0	0	0	0	0	0	0	0	0	0	0
FHAD1-AS1	3.76188	0.111659	0.392416	0.486804	0.103725	0.41574	1.00909	0.187986	0.311328	0.5531	1.65011	0.321894	0.157208	0.145996	0.349689	0.420826	0.017105	0.375151	0.438013	0.511792	0.163425	0.546136	0.323743	0.326567	0.556317	0.082844	0.219598	0.525982	0.279487	0.439999	0.690844	0.171145	0.091481	0.386845	0.342244	0.334818	0.959293	0.21426	0.357243	3.36292	0.61684	0.43713	0.158535	0.316202	0.76319	0.545779	0.17094	0.332399	1.00232
AP005210.1	0.170439	0	0.168202	0	0	0.22404	0	0	0	1.04622	0	0	0.086881	0.082902	0.342386	0.194942	0.08758	0	0.266862	0.524976	0.040731	0.117809	0	0	0	0	0	0.735543	0	0	0.204905	0	0	0	0	0.108299	0.116999	0	0.540277	0.295142	0	0.070739	0	0	0.149085	0.055889	0.070576	0	0.953479
AC011509.1	1.14418	0	4.16484	0	0	0	4.03107	0.435127	0.543221	0	0	0	0	0.859947	0	0	0.799293	0	0	0.55544	0.195258	0	0.24026	0.474156	0.43286	0	1.13789	4.14854	0	0	0	0	0	0	0	0	0	0	0	0	0.629119	0	0	0	0	0	0	0	0
AC108112.1	0.193731	0	0.098262	0	0	0.025604	1.0077	0	0.106768	0	0.167436	0.051611	0.057312	0	0.151411	0.063667	0	0	0	0	0	0	0	0	0.011465	0	0	0	0	0.144408	0	0	0	0	0.033852	0	0.038086	0	0.143032	0	0	0	0	0	0	0	0	0	0
AC068870.1	2.41598	0.288458	0.021675	0.083062	0.268296	0.21844	0.683872	0.305083	0.214401	0.355392	0.180772	0.292179	0.52715	0.31368	0.558125	0.332532	0.010982	0.173612	0.409747	0.369567	0.184431	0.113034	0.0721265	0.195315	0.094802	0.097436	0.229874	0.311937	0.036345	0.164608	0.146721	0.201224	0.070605	0.03207	0.103034	0.053462	0.115982	0.166764	0.252846	0.164125	0.122073	0.070347	0.182635	0.288039	0.103295	0.050169	0.113646	0.163879	0.180785
AL139407.1	0.400775	0.640033	1.09416	0.095258	0.167606	0.503285	0.504067	0.208318	1.05425	0.732062	0.465207	0.574713	1.44532	0.144114	1.38214	0.616059	0.284943	0.202464	1.06519	0.706186	0.283173	0.403855	0.550794	0.204769	0.325746	0.216404	0.8595	1.60346	0.109059	0.128566	0.387323	0.094812	0.017659	0.107787	0.504979	0.18074	0.163845	0.074803	0.575748	0.54684	0.167116	0.177295	0.095985	0.285167	0.110147	0.086113	0.100789	0.081087	0.200323
AC100861.1	6.85337	1.87306	2.20758	0.311575	0.908121	0.359311	4.59344	1.179	1.63637	1.63738	1.0336	0.319431	3.62079	0.579844	0.75084	1.04886	1.79234	1.0696	2.69538	1.74702	0.830087	1.14104	1.56398	0.582484	0.3705	0.427131	0.773636	2.07855	2.32387	1.34692	0.512397	0.543624	0.247375	0.174895	0.233406	0.452923	2.9985	1.12283	0.34346	2.51235	0.925522	2.55583	0.675058	1.17904	0.501138	0.979039	0.878456	0.72538	0.444507
AP001970.1	0	0.384762	1.70229	0.294681	1.1078	0.75953	0.370342	0.142182	0.453307	0.650677	0.774873	0	0.9709	0.099387	0.256712	0.234411	0.775256	0.125903	0.920732	1.72952	0.207161	0.275344	0.040145	0	0.0948375	0.0614285	0.888618	0.566736	0	0	0.114674	0.046787	0	0	0.297629	0.275231	0.143201	0.08346	0.432004	0.248223	0.115904	0.041509	0	0.434918	0.055513	0.033144	0.042018	0.079306	0
AC127024.5	4.35801	2.56548	13.9757	0.932197	4.25664	4.78196	2.36472	7.0588	8.17051	12.4282	2.61796	4.95846	13.32	9.29289	7.25695	5.30704	5.48501	0.242047	13.4835	15.0091	4.44794	1.67562	2.51381	1.4711	1.9765	3.29898	2.52743	18.4649	1.55691	13.6568	7.65578	4.18858	0.238631	1.58223	3.74735	6.10082	3.17038	1.65424	6.65823	9.17838	2.83318	1.34427	5.94788	5.59945	6.93724	2.94213	6.84567	3.43027	7.95075
C5orf17	16.8642	2.46688	1.87996	0.719053	1.30597	0.558091	7.85089	1.17167	1.13467	1.64571	1.39685	0.739018	0.907139	0.786434	1.01251	5.00144	0.314824	0.822188	2.20027	2.76646	2.21494	0.446199	0.241873	0.68943	4.56702	0.516741	1.8344	2.20648	0.28257	1.38597	0.462181	0.698368	0.633324	0.133113	0.432004	0.687772	0.435175	0.240789	0.938326	0.575244	1.3017	0.319888	0.219976	0.837912	0.063952	0.210005	0.298422	0.08768	0.674164
AC020911.1	28.1268	0.817016	1.26718	0.561594	0.341921	0.917094	4.3978	0.179842	1.31346	2.03968	1.59396	0.512389	2.78061	0.145716	0.490039	0.629579	0	0.244054	1.31043	1.25105	0.78367	1.16939	0.149765	0.445028	0.124047	0.163606	1.35039	3.50491	0.46328	0.821204	1.22886	0.11736	0.150882	0.376621	0.584688	0	0.50188	0.510502	0.41658	1.17789	2.061	0.362466	0.408575	1.24589	0.306962	0.346781	0.096459	0	0.842526
AC108472.1	6.90353	0	0.333093	0	0.238403	0.028127	0	0.150971	0.059495	0	0.426331	0.173496	1.54281	0.225262	0	0.123173	0.055967	0	0.081542	0.08544	0.239026	0.248356	0.033336	0	0.116754	0	0	0.243442	0	0	0	0	0.057668	0	0	0	0.087827	0.16461	0.607878	0.085358	0	0.18999	0.115987	0	0	0.164529	0	0	0
AC091887.1	0.201834	0.093127	0.584775	0.432818	0.587813	0.417388	2.82818	0	1.37907	2.14096	0.566912	0.717553	1.12467	0.55854	0	0.161355	0	0	0.863805	0.610637	0.298671	0	0.105096	0.109805	0.079335	0.0469005	0.29547	0.638536	0	0.921259	0.447124	0.092125	0	0	0.70028	0.255385	0.132494	0	0.590634	0.825412	0.736231	0.167378	0.545825	0	0.335227	0.305093	0.239322	0.097691	0.277516
AL161616.2	0	0	0	0	0	0	0	0	0	0	0	0	0	0	0	0.089772	0	0	0	0	0	0.110559	0	0	0	0	0	0	0	0	0	0	0	0	0.661653	0	0	0	0	0	0	0	0	0	0	0	0.05252	0	0
AC092364.1	1.81115	0	0	0	0	0.038461	2.09203	0	0.05244	0	0	0	0.086024	0.068541	0	0.134187	0	0	0	0.281335	0.082626	0	0	0	0	0.0323515	0.148376	0.100794	0	0	0	0	0	0	0	0	0	0.184667	0	0	0	0	0	0.126017	0	0	0.198497	0	0.068641
AL133370.1	3.89473	0.071122	0.277268	0	0	0	1.09335	0.049077	0.26366	0.208867	0.098302	1.9822	0	0	0.465374	0	0.14441	0.605117	0	0.176409	0.103418	0.120274	0	0	0	0.101795	0.478245	0.921837	0	0	0	0	0	0	0	0	0.384422	0	0.241961	0.652572	0.1502	0	0	0.271003	0.348387	0.088388	0.116266	0	0
LINC02022	0	0.104038	0	0	0.164523	0	0.096002	0.099568	0.031586	0.764492	0.16814	0	0	0	0	0	0	0	0	0.25611	0	0	0.0382985	0	0.02311	0	0	0.098039	0.028431	0	0	0	0	0	0.24588	0.164649	0.093771	0.33494	0	0	0	0	0	0	0.107092	0.043981	0	0	0
AC107241.1	0	0	0.209184	0	0.146953	0.200379	0	0.068492	0.533962	1.5008	0	0.112419	0	0	0.168566	0	0	0.418927	0.146774	0.132334	0.076723	0	0.072505	0	0.0464905	0	0.199734	0.90153	0	0	0	0.089546	0	0	0	0.218325	0.303915	0.27507	0	0	0	0	0	0.211274	0.166825	0.270788	0	0	0
TAB3-AS1	29.7838	1.76952	0.749145	1.869	2.53269	1.29499	8.03271	2.12437	2.32817	2.16202	3.08178	0	7.85529	0.254606	2.30461	2.05097	0.013621	14.1909	4.56827	2.55671	3.76282	0.937313	0.065669	3.98346	0.832061	0.350338	0.552749	4.35238	0.097665	1.47635	0	1.5116	0.17768	0	0.720647	0.114212	1.85796	1.60488	2.54788	7.09054	6.07091	0.104584	0	0.994548	0.157924	0.185484	0	2.08632	0.783621
AC092674.1	0	0.124307	0.404551	0.160347	2.58575	0.123443	0.240807	0.09174	0.520918	0.201609	0.406685	0.147323	0.891324	0.472856	0.407849	0.340173	0.890381	0.143457	0.655317	0.660332	0.159499	0.302073	0.145283	0.122188	0.130941	0.088615	0.192926	0.634904	0	0.984232	0.130167	0.109234	0	0.124744	0.35121	0	0.153658	0.063135	0.330403	0.382739	0.870907	0.288916	0	0.324595	0.062381	0.899202	0.123724	0.221933	0.214242
LINC02693	9.60242	2.78734	4.1077	48.2339	8.47837	10.5738	5.24059	7.65898	1.69176	14.9001	6.73529	4.94213	9.03596	6.61449	26.9374	9.06598	12.5037	10.4344	8.34128	8.44404	4.12949	6.96419	3.67349	3.43337	3.36769	71.2013	4.85622	41.5786	2.75431	13.5244	12.5265	8.93367	1.3915	1.54076	13.111	3.92491	8.01012	2.67295	33.1799	7.45623	4.2061	13.3546	1.21986	5.38742	12.9253	7.46043	11.487	3.52895	9.66912
AC006557.3	0	0	0	0	0	0	0	0.225457	0	0.79858	0	0	0	0	0	0	0	0	0	0	0	0.126632	0	0	0	0	0	0	0.089477	0	0	0.557851	0.228682	0	0	0.502121	0	0	0	0	0	0.092274	0	0	0	0.007833	0	0	0.032892
AC097625.1	0	0	0	0	0	0	0	0	0	0	0	0	0	0	0	0	0	0	0.193742	0.068177	0	0	0.0339965	0	0	0	0	0	0	0	0	0	0	0	0	0	0.111588	0	0	0	0	0	0	0	0	0	0	0	0
AP003472.2	6.02668	0.061294	0.823931	0	0	0	1.38296	0	0	0.11431	0.256631	0	0.18265	0	0.210408	0	0	0	0.118498	0.732624	0.020565	0	0	0.15835	0	0.0293405	0.415256	0.105471	0	0	0	0.270939	0	0	0	0	0	0.223028	0	0.242204	0.851947	0	0.078435	0	0	0.056452	0	0	0
AC022034.1	0.280147	1.14261	1.00646	0.675997	0.249035	0.234532	0.796285	0.619111	0.238618	0.161622	0.957332	2.34063	4.33921	0.274713	1.10666	1.65928	2.81315	0.394546	1.83052	5.47835	2.09615	14.9482	1.02996	0.084853	2.21213	1.66239	0.169139	7.15639	0.186136	0.198142	6.26412	4.20907	0.529272	0.892334	0.323042	2.30488	0.0789	0.448119	0.454373	2.3576	9.67387	0.76246	0.012311	0.665194	0.022955	2.20078	1.43301	0.115817	0.090321
AL365205.3	0	0	0	0	0	0	0	0	0	0	0	0	0	0	0	0	0	0	0	0	0	0	0	0	0	0	0	0	0	0	0	0	0	0	0	0	0	0.323363	0	0	0	0	0	0	0	0	0	0	0
ARHGEF9-IT1	0.700518	0	0.242759	0.193087	0	0.068626	0	0.504352	0.069043	1.28794	0	0	0.310011	0	0	0	0	0	0	0	0.139592	0	0.0268455	0	0	0	0	0	0.065416	0	0.453603	0	0	0	0.090527	0	0	0	0.365791	0	0	0	0	0	0.068791	0	0.127212	0	0
AL583805.2	3.31292	0.386951	0.183096	0	0.423903	0.441206	1.57919	0	0.275786	0.265797	0.899136	0.10101	1.34286	0.132797	0.496953	0.755319	0	0.543053	0.948161	0.525669	0.379984	0.273766	0	0.108661	0.055558	0.0511615	0.112665	1.00918	0.090792	0.367924	1.2313	0.162009	0.116495	0	0.280288	0.352687	0.404989	0.11977	0	0.821119	0.240715	0	0.233446	0.810994	0.34519	0.205346	0.08102	0.318642	0.510061
AL035252.3	2.20945	0.023491	0.493611	0	0.009092	0.602291	0.417765	0	0.038926	0.432954	0	0.00872	0.748756	0	0	0.259867	0.034091	0.704387	0.028171	0.02872	0.562534	0	0.0914065	0.006726	0.012284	0	0.346443	0.052767	0	0	0.028917	0	0	0	0.006241	0	0.024529	0	1.03007	0.544332	0.027639	0.261864	0	0.026383	0	0.478591	0	0.005339	0.168041
AL713851.1	0	0	2.57724	0	0	0	0.790036	0	0.107707	0	0.189127	0	0	0	0	1.79236	0	0	0.057779	0.539512	0.054944	0	0.606436	0.142896	0	0	0.900796	0	0.095043	0	0	0	0.471592	0.669028	0	0	0	3.61196	0	0.308372	0.056346	0.353478	0	0	0	0	0	0.670136	0
AC113194.1	0	0.160533	1.08302	0	0	0	0	0	0	0	0	0	0	0	0	0	0	0	0	0	0	0	0.0239525	0	0.023278	0	0	2.1353	0	0	0	0	0	0	0	0.225357	0.050248	0	0	0	0	0	0	0	0.045723	0	0	0	0
LINC01072	0	0	0	0	0	0	0	0	0	0	0.11801	0	0	0	0	0	0	0	0	0	0.026481	0	0.026274	0	0	0	0	0	0	0	0	0	0	0	0	0	0	0	0	0	0	0	0	0	0	0	0	0	0
DNAJB8-AS1	0	0	0	0	0	0	0	0	0	0	0.030692	0.017036	0.198836	0	0	0	0	0	0	0.051913	0	0	0	0	0	0	0	0.096496	0.007732	0	0	0	0	0	0	0	0	0	0	0	0	0	0	0	0	0	0	0	0
AL133319.1	0.100437	0	0	0	0.07301	0	0.08836	0	0.048899	0.146502	0.052302	0	0	0	0	0	0	0	0	0	0	0	0	0	0	0	0	0.246839	0	0	0.051565	0	0	0	0	0	0	0	0.126637	0	0.230261	0	0	0	0	0.032445	0	0.125393	0.217067
LINP1	0.069025	0.060229	0	0.723572	0	0	0.127419	0	0	0	0	0	0	0	0	0	0	0	0	0	0	0	0	0	0	0	0.7923	0	0	0	0	0	0	0	0	0.043003	0	0	0	0	0	0	0	0	0	0.998211	0	0	0
AC091045.2	11.5567	1.1116	5.02367	0.302055	1.29461	1.30888	5.31246	1.04271	4.20756	2.77848	1.19868	2.22192	5.67183	1.31276	2.99258	0.927185	1.26926	0.089731	1.16073	3.28167	0.730985	2.58482	1.03723	1.32428	0.828151	0.240791	0.76505	5.91943	0.197222	2.66848	1.18381	0.72921	0.678537	0.389321	1.98784	0.811833	0.665587	0.88592	1.54067	1.52016	1.36341	1.1619	0.980005	1.99331	1.36155	0.58464	0.989445	0.737157	1.35918
AP000790.1	0	0	0	0	0	0.027007	0.566182	0.162823	0	0	0.029209	0	0.027605	0	0	0.03547	0	0	0.169777	0	0.006249	0	0	0	0.0073545	0	0.029455	0.032041	0.040524	0	0	0	0	0	0	0	0.035493	0	0.075069	0	0.037819	0	0	0	0	0.016575	0.021837	0	0
AC092384.2	0.27495	0.313506	0.572022	0.12999	1.07696	0.162682	0.230844	0.005776	1.7891	10.9703	2.51662	0.995831	0.517786	0.201564	0.542429	0.254073	0.716576	0.351881	1.2145	1.70076	1.62266	0.081844	0.464133	7.22573	0.246218	0.573402	1.66771	0.689909	0.664655	2.45493	0.054833	0.201973	0.112943	0.298946	0.096027	0	0.619282	0	0	0.466914	0.485673	0.198105	0.681711	0	0.504793	0.203451	1.18612	0.488167	2.45185
C1orf195	7.83794	0.80751	0.42109	0	0.547166	1.24918	2.83668	0.339319	2.75547	0	1.38675	2.38006	2.09432	0.497943	0.165741	0.318546	0	1.61364	2.8853	1.69454	0.207078	0	0.110682	0.212886	0.157289	0	0	1.13014	0.203141	0	0.705334	0.208799	0.154427	0	0	0	1.13898	0.296151	0	2.1862	1.14643	0	0.554936	0.538586	0.599151	0.238057	0	0	0.860471
AC247036.1	0	0	0.748735	0	0	0	0	0	0	0	0	0	0	0	0	0	0	0	0	0	0.063889	0	0	0	0.062383	0	0	0	0	0	0	0	0	0	0.102611	0	0	0	0	0	0.189182	0	0	0	0	0	0	0	0
SH3PXD2A-AS1	3.9163	0.510067	0.92648	0.901402	2.86194	1.73219	2.51828	0.282384	8.79893	2.32503	1.12343	0.611334	1.23899	0.343439	1.30923	0.635508	0.898455	1.15778	0.884924	1.55933	0.33815	1.02367	0.690485	1.20252	0.383209	0.792848	0.612187	1.72002	0.201623	5.05742	0.55133	0.395461	0.145365	0.215834	0.669529	0.554596	0.568916	0.836966	1.07217	0.949548	0.934961	0.219226	0.467571	0.796918	0.355983	2.00187	0.494032	0.220321	0.471397
AC011840.3	16.8202	0.162077	0.522647	0	0	0	1.85673	1.01331	0	0	0.259888	0.275521	0	0.283153	0.565097	0.260019	2.23802	0	0.755897	0.952344	0	0	0	0.170884	0.092275	0	0.521968	0.710861	0	0.763541	0	0	0	0	1.06633	0	0.187571	0	0	0	0	0	0	0	0	0.349847	0	0	0.218532
AP000487.1	5.348	1.60671	3.06074	1.42181	1.57315	2.46708	3.82943	1.04569	1.57156	3.02097	5.14945	2.39006	4.77409	1.80384	2.7286	1.32306	0.44441	14.1754	5.42147	5.00757	2.64977	2.73407	1.50364	1.95824	1.53582	0.403235	3.74155	6.49113	0.975735	3.29028	1.83416	0.378754	0.115127	0.921135	1.84213	1.2408	1.24616	1.57334	1.93606	3.60354	1.15314	1.14842	1.48996	2.01541	0.573365	0.641473	1.38867	0.783013	2.09702
AC119428.1	0	0	0	0	0	0	0.232398	0	0	0	0	0.484883	0	0	0	0.207457	0	0	0	0	0	0	0	0	0	0	0	0	0	0	0	0	0	0	0	0	0	0	0	0	0.24607	0	0	0	0	0	0	0	0
AL136964.1	0.234156	0.138298	0.32232	0.014964	0.066869	0.03956	0.308649	0.034401	0.783831	0.10574	0.123784	0.021067	0.038659	0.049196	0.059247	0.048149	0	0.037692	0.073562	0.046619	0.090408	0.843933	0.079168	0.066703	0.085893	0.040727	0.125047	0.14523	0.042017	0	0.189111	0	0.020002	0	0.049031	0	0.049119	0.014697	0.065068	0.018925	0.055728	0.024589	0.076455	0.081311	0.00594	0.013286	0.039743	0.100292	0.088556
AC123023.1	2.15472	0.065889	1.23252	0	0.2208	0.06019	0.658555	0.146884	0.159624	0.100887	0.497064	0	0.075066	0.106786	0.208228	0.368858	0	0.162659	0.538291	0.666033	0.144914	0.107783	0.139408	0	0.0139745	0.0314345	0.24627	0.353394	0.052517	0.32094	0.060184	0.049555	0	0	0.13842	0	0.167033	0.061537	0	0.264782	0.172732	0.058236	0.183786	0.423648	0.028772	0.247764	0.05705	0	0.396403
AL138689.1	0	0.277237	0.636966	0	0.791287	0.285483	0.342847	0.078556	0.117551	0	0.389958	0.059237	0.160787	0.205803	0.309551	0.425644	0	0	0.479997	0.392817	0.099378	0	0.138341	0.479522	0.040659	0.0917355	0	0.535575	0	0	0.160576	0	0	0.091005	0.052463	0	0.075761	0.0407	0	0	0.040034	0.047226	0.064111	0.288273	0.29445	0.071273	0.042896	0	0.140266
AP000696.1	0	0.0838	0.198215	0	0	0.082993	0.099668	0	0.099573	0.053837	0.054641	0	0.141877	0	0	0	0.10003	0	0	0.12635	0.007757	0.108102	0.0898815	0	0.0119775	0.0122725	0.089678	0.481416	0.012892	0	0	0	0.013698	0	0	0	0.047845	0.085708	0	0	0	0.026114	0	0	0	0	0	0.028588	0
AL157371.1	0	0	0	0	0	0.205877	0	0	0	0.969779	0	0	0	0	0	0	0	0	0	0	0.034898	0	0	0	0	0	0	0	0	0	0	0	0	0	0	0	0	0	0	0	0.583628	0	0	0	0	0	0	0	0
AC021979.2	0	0	0	0	0	0	0	0	0	0	0	0	0	0	0	0	0	0	0	0	0	0	0	0	0	0	0.418342	0	0	0	0	0	0	0	0	0	0	0	0	0	1.05867	0.531425	0	0	0	0	0	0	0
HNF4A-AS1	28.6359	0.443578	0	0	0.159742	0.12219	5.90322	0	0.135066	1.10137	0.315081	0.335837	1.74284	0.372556	0.277139	0	0.866644	0	0.832012	0.621329	0.202934	0.183677	0.052175	0.335937	0.087168	0	0.794998	0.674542	0	0.163351	0.449775	0.320021	0.065364	0	0.079495	0.197254	0.150865	0.126581	0	0.180393	0.171764	0.108101	0.188931	0.537904	0	0.139669	0.058752	0.132213	0.211702
WWOX-AS1	0	0.276328	0.210545	0	0	0	0.192175	0.203592	0.054191	0	0	0.116452	0.468908	0	0.16482	0	0	0	0.153617	0.550178	0.081083	0.154545	0	0	0.0263045	0	0.105626	0.277397	0.048724	0	0	0.09681	0.118096	0	0	0.127623	0	0.358563	0	0	0.087259	0	0	0	0	0	0	0	0
AC004830.2	0	0.131675	0.181752	0.059518	0	0	0	0.109363	0	0	0	0	0.218665	0	0	0.248769	0.092685	0	0.276851	0.064749	0	0	0.03205	0	0	0	0	0.061979	0.068945	0	0	0	0	0	0	0.055094	0	0	0	0	0.191402	0.079148	0	0.252267	0	0	0.042506	0.156237	0
AC116348.3	18.297	3.33479	2.73641	0.27896	2.67656	1.58928	10.3515	2.16218	11.4752	5.38453	2.32032	3.29604	4.91191	2.89208	3.42349	3.29316	4.02164	1.75107	4.5176	4.90082	1.04935	2.84975	1.41162	2.19907	0.919043	0.401157	1.62527	6.38938	0.788505	3.19445	2.62308	0.792568	0.104262	1.16517	1.80538	0.875122	1.3592	1.18242	2.46691	2.2226	2.49125	0.750938	1.3898	3.51535	1.09554	1.6631	0.932636	2.82525	0.586328
AL356580.1	0	0	1.48083	0	0	0	1.67106	0	0.286455	0	0	0	0	0	0	0	0	0	0	0.658411	0	0	0	0	0	0	0	0	0	0	0	0	0	0	0.577018	0	0	0	0	0	0	0	0	0	0.231138	0	0	0	0
AL354824.2	0	0	0.42109	0	0.146953	0.170228	0.882516	0.271455	0.779843	0	0	0	1.30745	0	0	0	0.101728	0	0.174732	0.298382	0.089968	0.305802	0	0	0.194383	0.206788	0	0.156869	0	0	0	0	0	0	0.361667	0	0.080075	0	0.885952	0	0	0.397327	0	0	0.217031	0.518559	0.595979	0.284886	1.51818
AC104985.2	0	0	0	0	0	0	0	0	0	0	0.098426	0.109923	0	0	0	0	0	0	0	0	0	0	0	0	0	0	0	0	0	0	0	0	0	0.190377	0.233639	0	0	0	0	0	0	0	0	0	0	0	0	0	0
LINC01169	9.13759	0.916226	0	0	0.301741	0.116336	2.32569	0.119032	0.483664	0.469176	0.382431	0.231724	0.556476	0.175843	0.400412	0.179398	0.134064	0.053349	0.700593	0.43482	0.256809	0	0.0584635	0.418936	0.080253	0.0190265	0.19425	0.398435	0.572115	0.11747	0.36487	0.846985	0	0.12551	0.096763	0.143173	0.047011	0.136508	0	0.403198	0.26235	0.317383	0	0.405861	0.067088	0.137397	0.136203	0.240821	0.119844
LINC02051	0	0	0.117376	0	0	0	0	0.040958	0.030063	0	0	0	0.462584	0	0	0	0	0	0	0	0	0	0	0	0	0	0.059945	0.253909	0	0	0	0	0	0	0	0	0	0	0	0	0	0.105605	0	0	0	0	0	0	0
AF001548.1	0	0	0.252301	0	0	0.039421	0.129171	0.031279	0.043408	0.519604	0	0	0.639145	0	0	0.101075	0	0	0	0.379272	0.048012	0	0.114957	0	0.0652625	0.10472	0	0	0	0.249075	0	0	0.079688	0	0	0	0	0.281534	0.208436	0	0	0	0	0	0	0.083272	0	0	0.199436
AC103853.1	0	0.166342	0.343615	0	0.317492	0.062768	0.798233	0.346901	0.08575	0	0.151839	0	0	0.05719	0.195446	0.425644	0	0	0.377458	0.811113	0.084551	0	0	0	0.105166	0.159429	0	0.128906	0.029351	0	0	0	0	0	0.047467	0	0.069948	0	0.178849	0.106039	0	0	1.08582	0	0	0.099728	0	0	0
AC023813.3	5.06199	0.634744	0.928064	0.491965	0.357178	0.154221	3.59844	0.107762	0.167698	0.781745	1.16671	1.40555	2.08283	0.387889	0.692629	0.892314	0.161579	0.279344	0.814459	0.932427	0.334292	1.43131	0.323846	0.526257	0.458595	0.286273	0.31969	1.12158	0.474528	0	0.969573	0.415596	0	0.362089	0.293822	0.085184	0.19755	0.079735	0.211812	0.474584	0.153861	0.518328	0.231779	0.813204	0.197848	0.367486	0.305258	0.159371	0.404508
MKNK1-AS1	1.1058	0.072205	0.362312	0.084312	0.261603	0.358033	0.173951	0.069279	0.336461	1.21325	0.650354	0.407779	0.744585	0.821581	0.557436	0.361914	0.077262	0	0.540041	0.428103	0.293437	0.238861	0.0563155	0.082796	0.09841	0.044783	0.513281	1.19917	0.054484	0.454167	0.219544	0.200818	0.024898	0.022487	0.206944	0.101798	0.032982	0.108059	0.1331	0.346201	0.063893	0.129378	0.082219	0.122573	0.130198	0.182028	0.21548	0.051209	0.190681
AL512363.1	0	0	0	0	0	0	0	0	0.14919	0	0	0	0.218003	0	0	0.085129	0	0	0.347605	0.086523	0	0	0	0	0	0	0	0	0	0	0	0	0	0	0	0	0	0	0	0	0.049851	0	0	0	0	0	0	0	0
AC004835.1	2.1389	0.584528	0.939214	0.137097	0.349227	0.389946	2.53765	0.304132	0.930809	3.1049	4.35575	0.833164	2.04026	0.438362	0.978248	0.424084	0.85952	0.167531	1.33253	1.55073	0.543888	0.156716	0.192754	0.202834	0.210106	0.094434	0.804634	2.18351	0.404895	0.594558	0.521186	0.232317	0.088749	0.681802	1.80139	0.32848	0.486352	0.324731	0.450673	0.609474	0.714225	0.566984	0.314514	0.763837	0.185674	0.347073	0.284252	0.295878	0.474405
AC124283.3	1.11943	0.697489	0.142103	0.393572	0.764812	0.755089	0.780434	1.14261	1.69324	3.72939	3.79683	1.60423	1.70719	0.070138	1.26245	0.851288	0.455625	0	1.41315	2.1682	0.393134	0.202432	0.0927175	0.250734	0.19058	0.041299	0.379959	2.8967	0.154277	1.11943	0.274274	0.149975	0.115748	0	0.222105	0.107863	0.481136	0.166509	0.210042	0.604917	0.163017	0.229266	0.67368	0.518236	0.412461	0.181627	0.229867	0.388939	0.134673
AC112250.2	0.462295	0	0.191876	0	0	0	0.416832	0.067864	0.112911	0	0.393702	0	0.328888	0	0.139941	0	0	0	0	0.267468	0.218447	0	0.223123	0	0	0.263116	0.266005	1.1151	0	0	0	0.105596	0	0	0	0	0	0	0	0.353805	0.087835	0.099332	0	0.317845	0	0	0.274808	0	0
BX571846.1	4.71228	1.58765	1.52816	1.15797	1.57729	1.07351	1.61543	0.973138	4.3597	3.03135	1.70059	2.21135	2.10423	0.794497	0.938367	3.75804	0.512864	1.70119	1.24775	3.01756	0.721622	4.71493	1.26306	0.90319	0.842894	0.382202	2.06795	2.26114	0.243516	3.09375	0.623799	0.463542	0.102958	0.231178	2.54631	0.35305	1.80162	1.45996	2.11245	1.13957	1.92263	0.88222	0.046063	1.54872	1.24935	0.753089	0.464047	0.392605	2.30215
AC133919.2	28.6345	1.01319	2.46406	0	0.610727	0.804498	7.27975	2.78998	2.33073	0.752966	1.79536	2.48358	7.68464	2.61178	7.2079	0.360206	1.05527	0.174081	3.75125	4.87782	1.26317	1.48975	0.164937	0.854051	0.460589	0	2.22724	2.0507	0	0	2.51942	0.687789	0	0	0.586956	0	0.540228	0.492881	1.34889	0.998164	0.445856	0	0.256933	1.79914	0.553306	0.593075	0.227907	0.736604	1.05905
AC134978.1	0	0	0	0	0	0	0	0.048611	0	0	0	0	0	0	0	0	0	0	0.059892	0	1.04584	0	0	0	0.088686	0	0	0	0	0	0	0	0.084258	0	0	0	0	0	0	0	0.043047	0	0	0	0	0	0	0	0
TOLLIP-AS1	0.31561	2.16404	0.573894	5.3812	1.91994	2.80634	0.184829	0.885776	0.806712	1.92758	0.768445	2.75512	0.957964	2.44326	1.76718	1.27133	1.22629	0.135485	1.8268	0.892211	4.15405	5.80381	1.2455	1.11433	2.65466	1.40658	4.48491	1.1333	0.516493	1.56508	1.3928	0.602735	0.214345	3.6992	3.02959	1.56919	1.21796	2.28077	0.866119	4.07529	0.332907	3.37325	0.464866	1.92907	0.240451	1.17925	0.703556	1.57864	1.59831
AC087289.5	2.365	0.857518	0.775521	0.519994	0.855131	0.560417	1.8224	0.354913	1.82727	4.79996	0.59499	0.980152	1.18859	0.462945	1.13958	0.566715	0.972326	1.09667	1.34381	1.12728	0.565223	0.450879	0.383746	0.244123	0.609786	0.296009	1.45106	1.27452	0.103567	0.262963	0.937893	0.237001	0.057678	0.253022	0.104044	0.250656	1.03758	0.337191	0.381393	0.845511	0.605451	0.768269	0.090177	0.338052	0.229758	0.35112	0.226477	0.133795	0.238222
LINC01678	1.18422	2.21194	3.06433	1.92929	5.14487	1.95685	5.447	1.86945	2.31551	7.40024	1.08281	3.17618	4.55333	2.63738	2.72378	6.5801	0.36193	2.08737	3.29118	4.11219	2.7706	3.98924	2.04468	0.403939	1.7223	1.33142	1.25436	10.4022	0.230601	3.20727	2.81038	0.892767	0.306346	0.816484	0.624125	2.53912	4.05554	2.70837	3.79516	3.37924	9.29019	0.89666	0.4384	2.42489	0.428217	1.33231	1.86916	1.59415	5.05057
AC005562.1	7.95349	5.68319	7.29313	3.23727	4.3411	7.01665	4.55133	5.49597	6.71434	12.066	3.36712	3.97602	5.72296	3.51295	5.64051	9.34627	5.07887	7.69445	8.11332	8.94652	2.31415	7.73974	2.8612	2.24261	4.04044	4.55166	5.86854	6.31802	1.35687	5.15665	4.18197	6.18066	0.800932	2.06375	5.77094	1.37359	6.1106	2.82157	8.87692	7.59982	3.16321	3.41984	1.30727	5.55471	13.8156	4.42716	3.9733	2.65891	9.39535
AL157895.2	6.08576	0.976542	1.46407	0.339207	1.85233	0.551116	3.8418	0.9406	2.28618	2.09574	0.884829	1.55363	4.80328	0.404333	3.24751	0.349356	0.054201	0.378774	1.81508	2.42571	0.487877	2.05536	2.58048	0.328589	0.398812	0.203797	0.779807	5.49402	0.207828	0	0.214148	0.741229	0.308301	0	0	0.212046	16.7272	0.103271	2.39894	3.48519	1.98704	0.345012	0.089691	0.530231	0.258934	0.762085	0.612881	5.40082	0.456412
AC120498.4	7.44182	0.274081	0	0	0	0	2.66401	0	0.323122	0	0	0	0	0	0.706371	0	0	0	0	0.255786	0	0	0	0	0.036341	0	0	0	0	0	0	0.469566	0	0	0	0	0	0	0	0	0	0	0	0	0	0	0	0	0
AL513422.1	0	0	0	0	0	0	0.504991	0	0	0	0.1542	0	0	0	0	0	0	0	0.67262	0	0.034989	0	0	0	0	0	0.496174	0	0	0	0	0	0	0	0	0	0	0	0	0	0	0	0	0	0	0	0	0	0
LINC02300	1.01134	0	0.325766	0	0	0	0.336562	0	0	0	0	0	0.21469	0	0	0	0	0	0.098342	0	0.025807	0	0.063585	0	0	0	0	0	0	0	0	0	0	0	0	0	0	0	0	0	0	0	0	0	0	0	0	0	0
AL157834.2	0.08607	0	0.384259	0	0.212505	0.364684	0.271768	0.255134	0.72244	0.101969	0	0	0	0	0	0.060677	0	0.539445	0	0.151427	0.257338	0	0.0820375	1.16029	0	0.26512	0.288379	0.146597	0.02997	0	0	0.238669	0	0.046882	3.26653	0.052937	0	0.941511	0	0	0.473951	0	0.392365	0.192428	0	0	0	0	0.491558
LINC02740	0	0	0	0.127764	0	0	1.51087	0	0.051453	0	0.196851	0	0.556532	0	0	0	0	0	0.243074	0	0	0	0	0	0	0	0.082854	0	0	0	0	0	0	0	0	0	0	0	0	0	0.052527	0	0	0.364635	0	0	0	0	0
LARGE-AS1	1.90059	0.202778	1.13137	0.212024	0	0.538483	2.38061	0.391336	0.586182	2.26522	1.2038	0.09775	0.588284	0.309979	0.202171	0.169429	0.131917	3.01514	0.201673	0.907781	0.15452	0.149991	0.025331	0.107541	0.110229	0.023373	0.181089	0.603665	0.039851	0.681565	0.237996	0.210187	0.528604	0.07482	0.143199	0.084715	0.032188	0.037361	0	0.554943	0.445729	0.29661	0	0.146434	0.09939	0.114222	0.066766	0.016773	0.665412
LINC00901	0	0	0	0	0	0	0.040496	0	0.010883	0	0.024403	0	0	0	0	0	0	0	0.034944	0	0.10165	0	0	0	0	0	0	0	0	0	0	0	0	0	0	0	0	0	0	0.035725	0	0	0	0	0	0	0	0	0
CELF2-AS1	0	0.100257	0.020951	0.02758	0.043793	0.058205	0.042759	0.117915	0.011771	0.06627	0.412858	0.023146	0.07637	0	0.42668	0.120729	0.010598	0	0.216668	0.061329	0.033634	0.030883	0.0370075	0	0.0309065	0.0362865	0.151947	0.784661	0	0	0	0	0.071248	0	0	0.03317	0	0.040341	0	0	0.018655	0.009634	0	0.016373	0	0	0	0	0.011137
KIZ-AS1	1.40687	0.423166	0.858096	0.90551	2.2356	0.908754	1.21648	0.072992	0.867041	3.61826	0.694645	2.3085	1.84815	0.282941	0.810869	0.648368	0.637992	0.542684	0.933159	1.35515	0.439352	0.758993	0.30198	0.934615	0.381208	0.163513	0.650531	1.30403	0.045379	0.608698	0.400048	0.549601	0.0801	0.099611	0.186052	0.08177	0.102322	0.097594	0.85758	0.454983	0.421548	0.279712	0.039955	0.164518	0.247076	0.302817	0.169968	0.108188	0.863679
LINC02744	0	0	0	0	0	0	0.123166	0	0	0	0	0	0	0.195668	0	0	0	0	0	0	0.020332	0	0	0	0.0172535	0	0	0	0	0	0	0	0	0	0	0	0.070959	0	0	0	0	0	0	0	0	0	0	0	0
AC113192.1	0	0	0	0	0	0.097005	0.991817	0	0	0	0	0	0	1.13261	0	0.244429	0	0	0	0	0	0.663355	0.033151	0	0.235186	0.268684	0	0	0	0	0.184801	0	0	0	0.958068	0	0	0	0	0	0	0	0	0	0	0	0.484735	0.39469	0
EIF2AK3-DT	1.45414	1.85352	2.33032	1.18584	0.910355	1.0701	1.35421	1.0719	1.13718	2.19923	1.12793	2.23149	0.638221	1.38497	1.9231	3.56236	0.460426	1.25579	1.96728	1.09993	2.93688	1.59191	0.776625	1.32301	2.40991	1.84391	0.845148	2.03929	2.46857	0.926615	1.57516	0.50018	0.202912	0.527466	3.72433	0.768673	0.519428	0.619778	1.08568	1.82438	1.4668	1.43721	0.326382	3.15312	2.04373	1.39169	1.09379	1.0972	1.12188
AC009113.1	3.94303	4.19433	4.11057	1.93154	1.22711	1.51596	2.22172	0.95207	2.76537	4.13162	1.58254	2.67248	2.7049	3.20226	2.53166	2.44719	1.71029	0.390527	2.21034	2.22223	5.37578	3.01221	0.864652	1.69658	4.10058	3.31374	2.29452	4.67683	2.91567	0.637669	3.6694	1.07669	0.202653	2.28301	3.74896	2.11352	1.20434	1.26043	2.58173	1.51023	2.3827	1.46882	0.6954	2.02758	0.729677	1.20701	0.999925	3.23655	1.79631
AL355512.1	3.8106	0.8525	0.14914	0	0.372707	0.895481	0.273953	1.1911	0.402862	0.920102	1.22692	0.155976	0.097796	0.297709	0	0.357788	0.233097	0	0.572413	2.20035	0.133881	0.377588	0.767164	0.919548	0.236575	0.741625	0.37232	0.658737	0.844004	0	1.32424	0.834727	0.258429	0.205277	0.269971	0.152097	0.374568	0.377328	0.223611	0.120959	0	0.427496	0.238	2.74728	0.038084	0.282235	0	0.226527	0.410285
AC020661.2	1.61587	0.233021	3.93916	0	1.34565	0.154647	1.93323	0.528369	0.342749	0.497928	0.516871	0	1.02689	0.095338	0.877739	0.731477	0	0.156882	0.789148	1.19453	0.693905	0.336203	0.053113	0.110973	0.0518985	0	0.75078	2.04958	0.046995	1.34007	0.118331	0.396255	0.325184	0	0.126413	0.783492	0.13012	0.220232	0	0.707611	0.874544	0.169241	0.979256	0.697589	0.374819	0.138147	0	0.159045	0.20446
AL513128.1	0	0	0.20891	0	0	0	0.408959	0	0	0	0	0	0	0	0	0	0	0	0	0	0.026188	0	0	0.10923	0.0279255	0	0.134157	0.411734	0.06018	0	0	0	0	0	0	0	0.071556	0	0	0	0	0	0	0	0	0	0	0.082197	0
AD000090.1	16217.2	8544.76	15560.1	7266.38	10047.1	14108.7	22326.3	24878.6	19138.4	9669.88	15238.3	28683.1	10924.6	18096.5	10574.1	7579.14	10735.7	6393.84	19097.3	17268.5	16251.6	13253.1	27601.3	15279.5	23003.2	17319	17997.5	9360.22	3821.11	5495.83	1687.3	2577.47	128749	4336.29	7942.16	7938.09	6768.07	5000.16	8619.34	7395.78	9798.02	4917.82	2355.73	5607.37	4575.67	6192.64	13557.4	1618.78	7318.28
AL357568.2	3.54486	0.154828	0.370717	0	0.316364	0.176273	1.22591	0.015383	0.149654	0.848499	0.77221	0.303652	0.261814	0.039406	0.131465	0.343993	0.167528	0.556889	0.534049	0.384106	0.172153	0	0.196182	0.163104	0.057355	0.078424	0.39181	0.345425	0.067034	0.177061	0.214279	0	0.068562	0	0.02216	0.03795	0.0606	0.030953	0	0.247041	0.425184	0.01827	0.191694	0.63974	0.013045	0.101635	0.033938	0.057401	0.115131
LINC01357	0	0.265206	0.968054	1.26715	0.113014	0.155022	1.2092	0	0.144359	0	0	0.612871	0	0.235683	3.02764	0.454302	0.253689	1.361	0	1.43095	1.00133	0.80338	1.26801	1.00614	1.21569	1.83264	0.280296	1.64646	0.095117	2.2066	1.20943	0	0.577686	0.1322	0	2.3857	1.41315	1.00563	0.206323	1.68059	0.836912	0	6.80449	4.49518	0.436258	0	0.316414	0	0
LINC00599	0.60265	0.199122	0.845871	0	0	0	0.620107	0.046344	0.157247	0	0.154813	0.042781	0.010153	0	0.427146	0	0.036243	0	0.083029	0.180016	0.018413	0.011912	0.0062765	0.071952	0.0180885	0.047761	0	0.544212	0	0	0.283961	0.127395	0	0	0.149093	0.024601	0.078457	0	0.025015	0.054961	0.042317	0.034578	0.041304	0.138918	0	0.26466	0.126532	0	0
AC016903.1	0	0	0	0	0	0	0	0	0.028535	0	0	0	0	0	0	0	0	0	0	0	0	0	0	0	0	0	0	0	0	0	0	0	0	0	0	0	0	0	0	0	0	0	0	0	0	0	0	0	0
NAPA-AS1	1.93938	3.3076	1.99459	1.3876	4.05247	3.48014	4.58512	1.39531	3.05938	6.8178	6.67602	1.08191	3.96825	0.885005	1.31682	2.55024	1.88597	0.429799	1.99279	1.84893	0.572878	3.59982	2.15488	3.58974	2.42088	1.96358	2.8861	5.6747	1.28284	2.95387	1.40794	0.969359	0.558347	1.09731	1.13836	0.957765	1.99347	4.30545	1.64074	2.96504	2.2193	2.31088	1.76648	0.422925	0.521328	1.78922	1.62496	1.01915	1.24124
AL031674.1	0	1.62775	0.617462	0.225268	0	0.260251	2.31075	0.094835	0.373602	0.22285	0.390202	0	0.16006	0	0.191404	0.140269	0	0.529477	0	0.437093	0.068414	0.30765	0.02729	0	0.0697595	0	2.63148	0	0.130144	0	0.153666	0	0	0	0.117541	0.078927	0	0	0	0	0.088417	0.445579	0.150094	0	0	0.101474	0.127212	0.199716	0
AC104770.1	0.360372	0	0.389693	0	0	0	1.42129	0	0	0	0	0	0	0.112131	0	0	0	0	0	0	0.050529	0	0.0462195	0.110124	0	0	0	0	0	0	0.107787	0.371401	0	0	0	0	0	0.168928	0	0	0.491779	0	0	0.30182	0	0.062996	0	0	0
HOTAIR	0.651529	8.06278	9.32945	1.03715	0.971244	0.226637	0.344005	1.7856	0.969301	2.99483	0.427992	0.121095	0.070798	2.70734	9.68331	0.724852	0.696741	0.956269	7.55908	5.23368	3.40312	0.174764	1.02128	0.687924	1.07169	0.669174	0.882493	1.09014	0.300401	0.093926	1.44403	0.269781	0.013894	0.554498	2.60017	0.11281	0.164479	1.57375	0.027741	0.417863	1.03755	3.7848	0.600569	6.5259	1.29003	0.353052	0.114126	0.125294	0
AC091057.3	0.195632	0.816176	1.38328	0.717384	0.635405	1.30305	0.768679	0.420518	1.11293	1.87845	0.239175	1.00361	1.38873	0.411102	3.01578	1.79273	0.792494	0.627303	1.73531	1.78783	0.838236	0.761702	0.73399	0.0912	0.923013	1.07476	1.72812	1.57953	1.18533	0.677766	1.22859	0.142195	0.201515	0.572576	1.48067	0.47086	0.770266	0.561478	1.76849	1.82377	0.795233	1.09296	0.116731	0.690458	1.06732	0.659115	0.488121	0	0.418472
AC005726.4	0.162863	0	1.11681	0	0	0	0	0.052896	0.292249	0	0.394913	0.637214	0.83757	1.65793	0.112872	0.396041	0.137081	0	0.552832	1.60171	0.129197	0	0.139736	0	0.227793	0.0568785	1.05287	1.42099	0.046649	0	0.214507	0	0.078715	0.339493	0.317	0.034131	0.039337	0.109849	2.03135	0	0	0	0.891205	0.253159	0.306358	0.009969	0.430861	0.159295	0.378376
DLGAP4-AS1	15.4058	6.13064	3.0292	0.909425	2.1621	1.61866	9.02261	1.08583	2.423	5.41166	8.32312	2.5333	4.52481	2.76387	4.29589	3.35786	1.08499	1.36249	4.56612	11.716	8.55827	1.85616	0.92135	1.8071	1.15343	0.493516	1.48186	9.36799	1.14731	1.78216	1.75367	1.57735	0.369385	0.653919	1.2685	0.335236	2.30321	1.41259	1.43173	2.03625	7.64711	1.46819	1.69284	2.55629	0.264673	1.81491	1.242	0.941853	1.08817
AC135507.1	0.345231	1.83633	0.912153	0.716769	0.724576	0.588767	0.482658	5.30616	1.53093	0	1.22857	1.49714	2.50392	1.41605	0.215369	1.1019	3.2335	0.325024	2.91673	0.943033	1.18504	0.228139	1.77469	0.438543	1.87892	2.0896	1.30536	1.57602	0.453998	1.9041	3.22139	0.651271	0.497133	2.19707	2.83954	1.24727	1.83126	1.50184	1.24434	1.68868	0.440401	0.512685	0.788996	1.10119	0.942881	0.364318	0.987433	3.25678	5.17929
AC092053.4	0.817017	0.028288	0.019087	0.010444	0.066118	0.074234	1.31044	0.124645	0.271358	0.279502	0.176915	0.176004	0.173022	0.053899	0.050328	0.147597	0.106006	0.029426	0.373408	0.333466	0.022932	0.036167	0.111108	0.035185	0.100367	0.078413	0.635255	0.386295	0.010518	0.013628	0.031714	0.020999	0.019618	0.010009	0.01672	0	0.034048	0.029568	0.104527	0.044981	0.075179	0.059985	0.009887	0.073172	0.020393	0.027474	0.033283	0.063571	0.063508
LINC02045	0	0	0.104005	0.079745	0	0.0266	0	0	0.027709	0	0	0	0	0	0	0	0	0	0.081492	0.064389	0.036351	0	0	0.255224	0	0.0318315	0.111789	0.063293	0.079408	0	0	0	0	0	0.036527	0	0.104934	0	0.15588	0.183162	0	0	0	0	0.088168	0.096597	0.086445	0.028499	0.156612
AL356020.1	0.186411	0.111504	0.240297	0.078921	0.044105	0.11791	0.623254	0.084162	0.228252	0.064813	0.265212	0.130366	0.709346	0.093013	0.550263	0.312512	0.123149	0	0.207075	0.496165	0.24826	0.141873	0.0921755	0	0.014908	0	0.036357	0.519318	0.1047	0.098989	0.076896	0.306842	0	0.03867	0.0474	0	0.025452	0.029326	0	0.355462	0.217756	0.027974	0.068262	0.103433	0.016652	0.072328	0.089423	0.019486	0.157915
C9orf170	0.636356	0.227462	0.078737	0.295265	0.78165	0.780002	0.079171	0.321793	0.312847	1.14843	0.357653	0.729894	0.042699	0.294801	0.033966	0.372504	0.337888	2.48679	0.690025	0.164932	0.159693	0.72185	0.0917495	0.114263	0.43412	0.314872	0.378897	1.89603	0.136189	0	0.696211	0.14405	0.284418	0.262743	0.604948	0.196866	1.07686	0.597084	0.682777	1.21318	0.601262	0.265707	0	0.419434	0.113084	1.11838	0.149947	0.30768	0.633365
AC092059.1	1.09788	0	0	0	0	0	0.594115	0	0	0	0	0	0.114827	0	0	0	0	0	0	0	0.026957	0	0	0	0	0	0	0	0	0	0	0.204596	0	0.105967	0	0	0	0	0	0	0	0	0	0	0	0	0	0	0
CSRP3-AS1	1.86731	0	0.153512	0	0.259766	0	0.641393	0.433907	0.068772	0	0	0.502558	0	0.076106	0.121952	0.208533	0	0	0.203294	0	0.28523	0	0.309042	0.074557	0.114893	0	0.822513	0.499707	0	0.188652	0.066219	0.055062	0	0	0	0	0	0.126933	0	0	0	0.061865	0	0	0.064844	0.047805	0.064756	0	0.236135
AL137246.1	0.29407	0	0.078111	0	0	0	0.785549	0.029347	0.022786	0	0.052372	0	0.247127	0	0.275576	0	0	0	0.236938	0	0.021826	0	0	0	0.091989	0	0.162651	0.054995	0	0	0	0	0	0	0	0	0	0.093647	0	0	0.03243	0	0	0	0.053955	0	0	0	0
AC116362.1	0.999479	0.619199	0.157397	0.098393	0.115322	0	2.3192	0	0.173658	0	0.295277	0.427498	0.567606	0	0	0.09606	0	0	0.389569	0.222633	0.06315	0.116851	0.020505	0	0.0222155	0.0996515	0	0.224884	0	0.264898	0	0	0	0	0.050825	0	0.056623	0.262289	0	0	0.189129	0	0.183002	0	0.047535	0	0	0.084882	0
LINC01927	0	0	0	0.061065	0	0	0	0	0	0	0	0	0	0	0	0	0.092615	0	0	0.071464	0	0	0.29409	0.049284	0	0	0	0.067541	0	0	0	0	0	0	0	0	0	0	0	0	0	0	0.047819	0	0	0	0	0	0
AC091979.1	0.280114	0.326992	0	0.387472	0.608765	0.170405	0.177858	3.12104	0.026302	0.162542	0.213679	2.81617	0	0	0.074122	0.257091	1.36648	2.90803	0	0.065552	0.335777	0.390135	0.106909	0.051967	0.195277	0.104297	0.208638	0.250993	0	0	1.31296	0	0.143174	0	0	0	0.406623	1.3115	0.402894	0.587827	0.083843	0.082123	0	0.488939	0.171474	0	0.043508	0	0
LINC01634	2.40199	0.051445	0.085582	0.28263	0.158719	0.01668	0.89478	0.046081	0.198471	0.5657	0.166869	0.087412	0.271166	0.011307	0.100051	0.073129	0.042563	0.077462	0.228631	0.363323	0.01979	0.017784	0.020255	0.050863	0.031605	0.0076395	0.091578	0.299086	0.023713	0	0.145209	0.011825	0.010261	0	0.051999	0.018932	0.014039	0.017327	0.050226	0.061456	0.144135	0.02475	0.047441	0.194714	0.00874	0.083083	0.077439	0.036878	0.056747
AC104758.4	11.1542	1.30259	0.734215	0.428481	2.32845	0.603132	5.09096	0.484645	1.02947	1.22582	0.915546	0.775613	1.17603	0.650868	1.53584	0.616237	0.245802	1.00184	1.42994	1.66584	0.582874	0.354925	0.376281	1.87475	0.348633	0.17888	0.959351	0.522384	0.280678	0	1.0009	0.077248	0.19625	0.357194	0.204469	0.433545	0.76814	0.119404	0.300588	0.443494	2.33993	0.058842	0.726506	0.400217	0.315488	0.139216	0.268494	0.437966	0.575401
AJ011932.1	9.61451	1.29346	3.46814	1.00249	7.48001	1.5291	0.942568	0.773719	2.32419	0.49539	0.258277	1.28765	1.71366	0.662304	2.5785	1.16708	0.982044	1.87366	0.759518	0.632917	3.70229	3.77278	1.03883	0.1928	1.23527	0.400575	2.33433	5.90188	0.948895	1.58859	1.81401	0.105596	0.055468	2.02028	0.756673	2.88534	12.2311	0.268551	0.500866	3.32608	0.341422	3.77461	0.606741	0.897913	3.56757	1.16902	1.30365	1.32368	0.907547
AC026725.1	0	0	0.066758	0	0.025634	0	0.10109	0	0.008713	0	0	0.038298	0	0	0.126345	0	0	0	0.083354	0	0.00415	0	0.0083625	0	0	0	0	0.042453	0	0.055317	0	0	0	0	0.013037	0.026927	0	0	0	0	0.012455	0	0	0	0	0	0.014347	0	0
AC021504.1	3.02872	3.38057	0.597334	0	0	0.334038	0.814469	0.134499	0.08892	0.652509	0.127461	0.129504	1.50555	1.81292	0.135919	1.67773	1.62284	0.014615	0.397506	0.500667	1.90434	0.025723	0.160103	0.222286	0.450373	0	0.147427	2.37274	1.26551	0.268329	0.062861	0.043591	0.315766	1.91673	4.91995	0	0.100287	0.123532	0	1.27234	0.058291	1.83774	0	0.355564	0.069739	1.88643	0.590403	0.060091	0.013453
AC004852.2	0.839564	0.099988	0.282455	0.115333	0.166151	0.095861	2.03814	0.125967	4.14218	1.0785	0.094093	0.199958	0.62124	0.081729	0.303332	0.27203	0.123092	0.131733	0.615262	0.483863	0.379989	0.065654	0.086861	0.202488	0.073999	0.125498	0.335827	0.439183	0.137338	0	0.31128	0.209205	0.106512	0.080637	0.103559	0	0.112644	0.15513	0.12385	0.281228	0.07011	0.110666	0.162353	0.073788	0.073462	0.090949	0.065189	0.144037	0.110947
KCTD21-AS1	20.4423	3.79785	3.12091	1.9909	5.84421	1.51041	6.29028	2.38613	4.46301	7.92094	5.94845	6.80943	5.48649	3.40943	1.8955	4.32604	4.35224	1.83661	5.02396	4.31963	1.49354	7.61147	2.7225	2.90319	1.04315	0.714801	4.93301	5.85131	1.4989	3.60535	3.58284	1.80658	0.702478	2.63184	13.3755	2.66289	1.6209	1.78681	5.7634	4.75551	5.05227	4.75277	2.43844	10.9318	1.31442	2.38652	2.49066	1.70988	4.8397
FOXP4-AS1	0.852722	6.78509	2.5877	12.2804	7.63587	10.8796	0.889505	0.954473	3.70766	0.879368	5.71224	9.8414	0.602079	0.815341	11.0436	1.3953	2.04853	1.49569	6.13415	8.52712	1.70744	1.6135	1.76515	25.3361	2.82293	9.22714	0.407734	2.86334	0.142877	0.588593	4.80812	7.66852	0.919091	8.4141	0.995851	10.2045	3.4667	4.97819	3.18398	0.531301	3.32337	5.42904	17.2139	0.748488	6.39245	0.065144	0.932595	1.48171	0.09361
TNFRSF10A-AS1	1.89184	2.30156	1.72995	0.68875	0.807721	0.50299	1.72649	0.779998	1.05299	1.50629	1.46944	0.448352	1.90562	1.58226	1.33418	1.09127	0.954017	1.91082	3.61754	1.50561	0.725095	1.87582	1.81173	0.198881	0.611496	0.278166	0.519209	1.74205	0.828892	0.554195	0.85041	0.659585	0.123558	0.121964	0.479385	0.753965	1.36005	0.372987	0.635645	2.48936	0.213797	1.30006	0.537398	0.973281	0.945297	0.543025	0.410107	1.77818	0.699055
AL122035.1	3.25834	7.38938	4.44927	0.892333	4.3979	1.29846	2.0233	2.37482	4.63909	5.66821	1.74205	4.74028	3.81299	2.19591	11.0982	4.47354	1.50105	3.36336	2.83099	6.11034	1.91411	4.44119	2.32585	0.501393	2.05229	2.98344	1.93968	4.47056	0.935009	2.32405	0.667444	2.43223	0.493461	0.491781	6.55766	1.30298	2.26072	5.3095	2.79029	9.12801	12.1764	5.17455	0.14401	3.23752	4.80533	2.65395	1.93957	1.8297	5.66552
AC093484.1	0	0	0	0	0	0.118279	0.196522	0	0.352131	0.192901	0.116432	0	0.813314	1.13515	7.33829	1.46819	0.439895	0.237733	0.681448	0.695819	0.227132	0.45667	0.320759	0	0.302048	0	0	2.90458	0.064536	0	0	0	0	0.409492	0	0.128409	0.389051	0.125261	0	0.472541	0.604641	0.210806	0.125393	0.181523	0	0.188114	1.26808	0.255071	0
AP003306.2	3.12159	0.150375	0.201643	0.196531	0.228628	0.346186	2.92636	0.26898	0.304458	1.57897	0.43078	0	1.62424	0	1.28025	0.331549	0.270508	0.294075	0.744998	0.640121	0.258628	0	0.11267	0.263768	0.0893755	0.169488	0.351246	1.92902	0.132292	0	1.91787	0.265196	0	0	0.185893	0	0.144396	0	0.40072	1.11963	0.993754	0.150037	0.675232	0.834234	0	0.208052	0.07116	0.234261	0.367451
AC011297.1	2.1726	0.533449	2.17882	0.251145	0.243962	0.256418	1.07698	0.218876	0.283195	0.633227	0.659566	0.12953	0.481106	0.038461	0.331584	0.266742	2.74562	0.252804	0.362958	2.21381	0.23132	0.116923	0.516984	0.329152	0.09312	0.163544	0.62803	0.569711	0.040991	0.262522	0.385631	0.198031	0.027803	0.220578	0.076115	0.44177	0.205632	0.077795	0.487998	0.443952	0.305051	0.112461	0.367165	0.335781	0.04485	0.176886	0.083827	0.048584	0.34089
AC004466.1	0.415121	0.424387	0.867179	0.054463	0.472258	0.723532	0.991924	2.00284	0.963649	1.1866	1.50106	0.106766	1.13637	0.946977	1.78567	0.755637	1.30531	0.558817	3.55681	3.15498	0.66114	0.675282	0.721432	0.103701	0.472066	0.491036	0.516674	2.00389	0.447879	0.255382	0.975343	0.528038	0.051262	0.519706	0.298506	0.129366	0.571233	0.277073	0.215911	0.54239	0.085191	0.24914	0.235894	0.119433	0.214013	1.31798	0.266079	0.220823	0.394462
TNRC6C-AS1	5.27066	1.69498	5.11097	0.59475	0.747267	1.02328	6.41371	1.37637	4.00762	4.42954	1.2307	2.48452	4.73259	3.83486	4.81035	2.46054	0.677783	0.499233	2.55128	3.24769	1.10989	0.627819	2.95913	2.28162	1.64748	1.08167	1.41363	6.54806	0.696049	1.12819	3.35157	1.0856	0.25267	0.945201	0.775267	1.36232	1.08035	3.04402	1.21157	1.59252	2.83732	0.5999	1.28509	8.32236	0.522275	0.93283	0.781889	0.563319	1.56715
FAM222A-AS1	4.33178	0.330125	1.19914	0.789457	2.80657	1.55595	1.95003	0.126918	0.684725	2.07266	1.27989	0.099247	0.687433	0.129295	0.199781	0.348105	0.062585	3.4131	0.985716	0.93177	0.109847	0.195928	0.673304	1.60415	0.174165	0.033777	0.977705	1.04556	0.069501	0.689224	0.36993	0.528701	0.036303	0	0.164253	0.40648	0.269398	0	0.078706	1.33326	0.227007	0.152974	5.66968	0.3047	0.09937	0.244525	0.160294	0.089696	0.076885
AL355916.2	0.236219	0.053902	0.34165	0	0	0.16867	0.104471	0.156907	0.239206	0.205487	0.062658	0.184201	0.307895	0.408115	0	0.14398	0.058312	0.263905	0.510001	0.359704	0.167739	0.178944	0.218304	0	0.199673	0.0776335	0.05935	0.587395	0.027286	0.46562	0	0.047187	0	0	0	0	0	0	0	0	0	0.053081	0	0.097706	0	0	0.057917	0	0.200868
AL365184.2	0	0.188335	0	0	0	0	0	0	0	0	0	0	0	0	0	0	0	0	0.169437	0	0	0	0	0	0.028073	0	0.567416	0	0	0	0	0	0	0	0	0	0	0	0	0	0	0	0	0.210038	0	0	0	0	0
AC010425.1	0	0.200666	0.148666	0.098393	0	0.038707	0	0	0	0.889956	0.288892	0	0.070661	0	0.109072	0.841614	0.234031	0	0	0	0.185744	0.572617	0.213679	0	0.194719	0	0.491761	0	0.486089	0	0.212556	0	0	0	0.06061	0	0	0.148669	0.713035	0.280736	0.096753	0.170728	0.165689	0.133706	0	0	0.221156	0.18746	0.352081
MIR497HG	0.053844	0.182349	0.17246	9.0808	4.03208	1.878	3.90374	6.63549	2.64551	19.4996	3.49448	2.5512	1.08141	2.26556	4.56325	2.64247	2.11131	14.4298	4.48434	0.661712	2.12206	8.37793	7.10097	2.29349	11.4251	1.18171	13.1252	3.21202	1.17326	6.65096	17.6732	5.01131	0.90789	10.3505	9.36816	0.765231	7.69169	6.00977	3.44646	9.80509	11.7732	6.56764	0.35097	2.56777	1.02886	9.75431	5.34915	1.331	8.1607
LINC01745	0	0	0	0	0	0	0	0	0	0	0	0	0.323638	0	0	0	0	0	0	0	0	0	0	0	0	0	0	0	0	0	0	0	0	0	0	0	0	0	0	0	0	0	0	0	0	0	0	0	0
SAMSN1-AS1	0	0	0	0	0	0	0.536061	0	0	0	0	0	0	0	0	0.06081	0	0	0.063744	0.051175	0	0	0	0	0.011411	0	0	0.050879	0	0	0	0	0	0	0	0	0	0	0	0.067476	0	0	0	0	0	0.025957	0	0	0.084626
AC015818.2	2.09157	0.442248	2.28337	6.0776	0.624563	0.572412	0.653805	0.281077	0.442754	2.05989	1.39114	0.4361	0.481654	1.45209	7.7335	0.618746	3.31299	0.368044	7.41503	1.20319	8.37608	0.587414	0.185475	1.13765	1.18383	1.24312	0.907788	9.41867	0.039798	0	2.67	2.09674	0.189399	0.396204	0.879216	1.19199	0.096045	0.217652	0	1.57839	0.419443	0.596945	0.445144	2.49124	0.336104	0.407608	1.28727	0.322093	0
LINC01796	2.53132	0.277237	0	0.074117	0	0.307498	1.79549	0.070219	0.187872	0.081344	0	0	0.230091	0	0.342573	0.077886	0	0	0.162212	0.6899	0.130907	0.270284	0	0	0.0138385	0	0.113645	0.136515	0.048174	0	0	0	0	0	0.034961	0.137326	0.037271	0	0	0.164422	0.405666	0	0	0.178746	0.052908	0	0.090416	0	0
AF067845.1	0.051076	0	0	0	0	0.360142	0	0	0	0	0	0	0.101188	0	0	0.054886	0.122609	0	0	0.079544	0.272647	0.483339	0	0	0.0439095	0	0	0	0	0.525439	0.024338	0	0.013322	0	0	0	0	0.364902	0	0	0	0.045484	0.023735	0	0.170793	0.079594	0	0.148974	0
AC116565.1	0.153618	0.023329	0.707619	0	0.072069	0	0.453841	0.053486	0.080947	0	0.016046	0	0	0.01529	0	0	0.30454	0.734876	0.077879	0	0.00777	0.020273	0	0.906755	0.00705	0	0.685419	0.061602	0	0	0	0	0	0	0	0	0	0	0	0	0.01441	0	0	0.025246	0	2.4315	0	0	0
AC107308.1	0	1.4786	0.935262	0	0	11.874	0	0	0	0	1.86909	0	14.7255	0	1.54787	0	0.263297	0	0	0	0.180306	0	0	0.318517	0	0.219289	0.220522	2.56467	0.106584	0	0	0	0	0	0	0	0	0.196973	0.775652	1.92731	0	0	0.52533	0	0	0	0.391097	0	0
AC131097.3	18.6233	1.40119	3.49245	9.13474	1.48599	2.2897	3.58276	0.076681	0.990029	1.45531	1.12263	1.13614	1.58919	0.612586	5.71518	0.810976	0.054725	0.697798	1.01289	2.44252	1.00428	4.96901	0.480046	0.360535	0.371966	0.840607	1.39791	1.47798	0.043811	1.17719	0.086638	0.296769	0.178456	0.302849	0.27752	0.524591	0.565718	0.080298	0.483762	0.953445	0.537676	0.442833	0.396347	0.968581	1.00002	0.466509	0.715863	0.316297	0.825418
AL136359.1	0.331531	0	0.147675	0	0	0	0	0	0	0	0	0	0.082564	0	0	0	0	0	0	0	0	0	0	0	0	0	0	0	0	0	0	0	0	0	0	0	0	0	0	0	0	0	0	0	0	0	0	0	0
AC012409.2	0.725529	0.332073	0.083363	0.117237	0.070289	0	0.075362	0.087183	0.042951	0	0.153041	0.090274	0	0	0.068809	0.171775	0	0	0	0.052452	0.029037	0	0.141485	0	0.0118335	0	0.044133	0.206682	0.063959	0	0	0	0	0	0.029321	0	0	0	0	0	0.210241	0	0	0	0	0	0.034673	0	0.039216
AL512444.1	0	0.233994	0	0.326871	0.134743	0.224274	0.251989	0	0.191678	0.325572	0.34895	0	0	0	0	0	0	0	0.872503	0.606991	0.077409	0.256418	0.0168805	0.075395	0	0.057882	0.07499	0.198336	0	0.607388	0	0	0.356381	0	0.045997	0.15238	0.382642	0	0.207652	0.22456	0	10.1974	0	0	0	0.050603	0	0	0.966098
AC024132.1	0.083789	0	0	0	0	0	0.131865	0	0	0	0	0	0	0.020773	0	0.014212	0	0	0	0.048612	0	0	0	0	0	0	0	0	0	0	0	0	0	0	0	0	0.018008	0	0	0.017341	0.065648	0	0	0	0	0	0	0	0
LINC00519	8.65856	0.399385	1.05054	1.28731	3.1399	1.81037	4.46794	0.919199	0.588318	1.07886	2.23455	2.89781	0.994078	1.02404	3.5827	1.61031	2.09452	4.55027	1.71141	2.77842	2.67163	1.87537	0.316167	0.432452	1.96847	1.03346	0.62793	2.04969	0.242901	0.912888	2.70323	1.03414	0.512889	0.657772	1.60557	1.24932	2.33245	2.5434	1.49437	2.02052	3.1063	2.43258	0.196195	3.485	2.34871	5.48077	1.05393	0.379184	2.16094
AC244250.1	0	0	0	0	0	0	0	0	0	0	0	0	0	0	0	0	0	0	0	0	0.031207	0	0	0	0	0	0	0	0	0	0	0	0	0	0	0	0	0	0	0	0	0	0	0.1931	0	0	0	0	0
ZBTB20-AS1	0.626581	0.040927	0	0.061272	0.851572	0.317478	1.03255	0.022212	0.930415	0.545494	0.252516	0.130591	0.287631	0.104761	0.289428	0.552646	0.032336	4.48607	0.102301	0.353709	0.16614	0.08881	0.0463945	0	0.125768	0	0.491229	0.662877	0.021961	0	0.048862	0	0.04737	0	0.074958	0.187032	0	0.096289	0	0.576541	0.248866	0.091004	0.048625	0.406602	0.036287	0.038327	0.04546	0.034894	0.781916
AC109464.2	0	0	0	0	0	0	0	0	0	0	0	0	0	0	0	0	0	0	0.064585	0	0	0	0	0	0	0	0.044378	0	0	0	0	0	0	0	0	0	0	0	0	0	0	0	0	0.056214	0	0	0	0	0
C20orf197	0.407347	0.085045	0.019451	0.163249	0.125335	0.124021	0.367674	0.206808	0.14293	0	0.054215	0.403906	0.523548	0.319116	1.48146	0.23905	0.458113	0.169921	0.439744	0.222052	0.420471	0.247419	0.320936	0.049387	0.829786	0.50071	0.138645	0.583435	0.031241	0	0.467602	0.536163	0.00736	0.10768	0.010708	0.498303	0.049108	0.042378	0.072489	0.22484	0.008324	0.018642	0.024819	0.189485	0.026661	0.099568	0.080582	0.185724	0.043317
LINC02571	0	0.071424	0	0	0	0	0	0	0	0	0	0	0	0	0	0	0	0	0	0	0.071823	0	0	0	0	0	0	0	0	0	0	0	0	0	0	0	0	0	0	0	0	0.076545	0	0	0	0	0	0	0
AC245187.2	0.200091	0	2.19494	0	0	0	0.635986	0	0.365167	1.01279	0	0.097908	0.173726	0.088826	0	0	0	1.13968	0.39424	0.206913	0.08238	0.422726	0	0	0	0	1.35764	0.325524	0	0	0	0	0	0	0	0	0.057843	0	0	0.303889	0.062957	0	0	0	0	0	0.137212	0	0
C1QTNF1-AS1	2.02341	0.526569	2.20593	0.236356	0.903575	3.65994	1.68645	0	0.427067	4.18582	11.0984	3.81686	0.45567	1.17072	2.15298	1.37497	1.59008	2.4335	0.750159	11.033	2.05563	1.92715	0.18872	0.257953	2.80946	1.32471	0.421452	0.949027	2.24803	0.215793	4.19897	1.39904	0.199346	3.32209	1.78746	0.997019	0.121303	0.985778	0.494843	0.761806	2.11753	11.5987	0.453461	11.1293	0.442268	4.20283	0.396057	0.603228	0.103315
LINC01768	0.191521	0.427817	0.369517	0	0.143669	0.129562	0.812262	0	0.314123	0	0.295277	0	0.206001	0	0.148338	0.528072	0	0	0.257559	0.480829	0.137024	0.563635	0.045434	0.098485	0.0430495	0.0750325	0.174879	0.121782	0	0	0.20624	0	0.059151	0	0.059678	0.122066	0	0	0	0.14405	0.311408	0.963574	0	0.510661	0	0.186548	0	0.096046	0.149431
LINC00877	1.14418	0.487908	0.471376	0.125951	0.664272	0.217	3.2594	0.652828	0.618997	0.259764	0.218537	1.04418	2.25005	0.112838	0.321307	0.643661	0.070294	0.517518	1.10938	0.217589	0.599954	0.084724	0.548748	0.612491	0.500783	0.1475	0.302777	2.85908	0.192518	0.244083	0.710717	0.06555	0.044583	0.017087	0.019465	0.501752	0.857309	0.068326	0.230194	0.997916	0.065732	0.302565	0.0757	0.083078	0.371114	0.214289	0.101517	0.187452	0.152418
AC018648.1	0	0.223072	0	0	0	0.299498	0.876485	0.441621	0.49069	0	0.089845	0	0.278416	1.67293	1.17309	0.510773	0	0.807285	1.08833	0.594719	0.094373	0.09205	0.366135	1.01994	0.49347	0.200161	0	0.946019	0.095389	0	0.620084	0.27552	0.112103	0.198365	0.226188	0	0.081125	0	0	0.494652	0.600747	0.100661	0	0.418563	0.29781	0.11619	0.138267	0.205451	0.300475
AC100782.1	0.153357	0.117874	0.866363	0	0.194826	0.652446	0.130988	0	1.03468	5.90325	2.59458	0.13929	0.525204	0.302624	0.739206	0.170258	0.632103	0.964438	0.226885	0	0.257379	0	0.0462315	0.108098	0.136599	0.104417	0.078367	0.411302	0.299691	0.779941	0.087128	0	0	0.316535	0.344193	0.116128	0.091371	0	0.222025	0.489672	0.423743	0	0	0	0.081005	0	0.15893	0.039728	0.26019
CDC37L1-DT	0.917001	1.1538	0	5.1338	1.1816	2.45161	0.937645	0.67129	2.95717	1.77302	0.441594	0.463382	1.07111	0.831495	4.28398	3.51855	0.887656	0	1.91696	3.71944	2.36759	4.30365	6.76064	11.1665	5.87861	1.72782	3.21191	2.96756	2.14864	1.80796	3.12615	2.23956	0.781289	11.0259	3.65087	2.66317	0.408077	2.96593	2.0762	4.86451	9.17368	4.55774	1.26103	2.62173	0.525728	2.75631	1.38715	1.54309	1.19181
UBL7-AS1	2.75929	3.15089	5.26631	4.28735	4.09241	4.28902	2.81596	1.80629	4.088	7.2407	7.64365	6.138	1.57525	4.50418	16.4608	11.1354	6.80457	2.64309	3.709	5.50762	8.67705	3.36521	1.8997	3.2953	5.90913	7.5313	3.03251	6.88204	6.0844	3.71009	8.31483	3.39919	0.740547	4.77818	9.54754	5.82117	3.21249	3.44186	5.11204	6.48915	6.74519	14.5252	2.97231	7.98949	5.03687	5.91924	2.17364	3.09214	2.25073
AC103925.1	0.076239	0	0	0	0.113891	0.020878	0.221593	0	0.022169	1.21487	0.041494	0	0	0	0	0	0	0.220086	0	0.203576	0.012547	0	0	0	0	0	0.134356	0.188949	0	0	0	0	0	0.110027	0	0	0.038186	0	0.106475	0	0	0	0	0	0	0.071808	0	0	0
LINC01184	25.1078	12.7083	4.9961	15.0922	10.8509	9.36932	13.1454	7.70734	30.3508	15.5212	24.6021	14.2017	8.94965	12.631	13.897	18.1402	6.14015	14.3806	12.2338	10.8703	7.32481	9.68149	9.21439	6.9783	10.7745	11.9553	11.3266	12.3361	9.25977	9.04968	12.1017	10.6927	4.25186	13.4964	26.8996	20.0244	6.14487	10.6102	11.0912	15.1761	16.7193	12.789	10.995	10.1288	16.5917	12.5762	6.70268	9.34653	16.891
AC135803.1	2.2278	0.77203	2.45739	0.787143	1.28051	1.3945	0.160441	0.409064	1.55507	2.24774	0	0.993365	1.74483	1.19832	0.210408	1.16704	1.10651	0.605117	0.830114	0.074515	0.464331	0.884473	0.676109	0.540489	1.2257	0.202546	2.91245	3.78119	0.549328	0.732055	5.26389	0	0	0	0.108342	1.24566	0.496799	0.238796	2.64572	0.353805	0	0.796846	1.68423	2.13976	1.07279	0.228235	0.480621	4.37048	0.130374
AL935212.1	0.151381	0.150791	0	0.065759	0	0.092694	0.094501	0.035064	0.3378	1.25065	0.27844	0.039514	0	0.09947	0.165376	0	0.051531	0	0	1.73784	1.10255	0.085753	0.335881	0.001758	0.0852425	0.0857065	0.239421	0.319094	0.120811	0.571277	0.352207	0	0	0	0	0.067475	0.063188	0	0.213954	0	0.497031	0.472621	0.122241	0.78683	0	0.078027	0	0	0
AC138430.1	0.675318	0.443452	0.964313	0.120378	0.147949	0.211858	0.717098	0.219517	0.935356	0.388737	0.118408	0.170635	0.487185	0.370554	0.592752	0.126759	0.063765	0.177164	0.328498	0.456207	0.62565	0.050776	0.264832	0.6437	0.0764285	0.061281	0.358518	1.68676	0.098877	0.12745	0.463962	0.179979	0.010848	0.011988	0.154197	0.197248	0.383697	0.131823	0.201835	0.440324	0.551575	0.232702	0.250425	0.194237	0.17961	0.201049	0.183413	0.079118	0.265749
AL512357.1	0	0	0	0	0	0	0	0	0	0	0	0	0	0	0	0	0	0	0	0	0	0	0	0	0	0	0	0	0	0	0	0	0	0	0	0	0.052878	0	0	0	0	0	0	0	0	0	0	0	0
AL132857.1	0	0	0	0	0	0	0.039512	0	0	0.180558	0	0	0	0	0	0	0	0	0	0	0	0	3.78188	0	0.0342065	0	0	0	0	0.310424	0	0	0	0	0	0	0	0	0	0	0	0	0	0	0	0	0	0	0
AC008705.2	0.558391	0.251315	0	0	0	0.048697	0.773496	0.114002	0	0.398815	0	0	1.69556	0	0	0	0	0.214472	0	0.222042	0.159908	0	0.023979	0.214805	0.026358	0	0.28465	0	0	0	0	0	0	0	0	0	0.126657	0	0	0	0.064982	0.076892	0	0	0.107513	0	0.07466	0	0.098936
AC026688.2	0.278147	0	0.028802	0	0.018994	0	0.226143	0	0	0	0	0	0	0	0	0	0	0	0	0	0	0	0.0267	0.456185	0.0072925	0.066024	0.237997	0	0	0.73597	0	0.03859	0	0	0	0	0	0	0	0	0.012069	0	0	0.022207	0	0	0	0	0
AC018761.3	0	0	1.25494	0	1.58746	0.343128	0.252495	0	0.348793	4.25463	0.30039	0	4.34016	0.368549	0	0.202355	0	0.747497	0.67262	0	0	0	0.133654	0.112166	0.091063	0.251757	0.330782	1.42172	0	0	0.304028	0	0.070924	0	0	0	0	0	0	0.404628	0	0	0	0.748261	0	0.11395	0.127212	0	0.655597
AL031118.1	4.05137	0.561382	5.2805	0.232196	0.544315	0.383479	1.64532	0.464233	0.875917	1.69283	0.495352	1.7463	0.691391	0.287945	2.05764	0.624184	0.279746	0.567466	0.970728	1.55212	0.246094	1.40038	0.317761	0.210122	0.115723	0.226214	1.2832	0.667195	0.10914	0.51255	0.520366	0.321961	0.097556	0.113825	0.3072	0.122994	0.420065	0.13951	0.289585	0.943365	0.719228	0.479483	0.185093	0.248799	0.189913	0.221846	0.153119	0.631361	0.296498
CNIH3-AS2	0.530219	1.63403	1.53337	0	0.740207	0.024172	0.467456	0.361528	0.362127	0.171283	1.34853	0.274134	0.691933	0	2.17703	0.915005	2.20358	0.872385	0.220302	0.473868	0.038305	6.1897	0.159178	0.088826	0.684285	0.299316	0.052092	0	0.111681	0.407401	0.451093	0.281735	0.095742	0.053896	0.173443	0.071655	2.17447	0	0	0.07582	0.697417	0.697143	0	0.606882	0.20433	0	0.224109	1.40969	0
AC009084.1	9.15933	2.20939	0.204753	0	0	0.119487	6.1057	0	1.26551	0	0.794012	0.387611	0.956606	0.587462	0.091362	0.551988	0.218538	0	1.21248	1.56648	0.264788	0	0.275359	0.995585	0.288742	0	0	1.36246	0.066177	0	0	0.470849	0.203193	0	0.307806	0	0.105396	0.315313	0	1.04172	0.855	0.471416	0.352394	0.58154	0	0.161677	0	0	0.360682
AP006565.1	20.074	0.624945	0.049105	0.196784	0.084319	0.478948	3.64129	0.259948	0.351311	0.699789	1.2124	0	1.50827	0.334236	1.56633	1.62177	0.142153	0.164497	0.906341	1.4179	0.544105	0.434626	0.113739	0.557243	0.104914	0.0717725	0.770594	1.18874	0.314896	2.07129	0.744571	0.479737	0.087154	0.661168	0.188038	0.119892	0.604624	0.553532	0	0.455934	0.620065	0.477955	0.79326	1.21567	0.054515	0.307926	0.287057	1.24918	0.562631
LINC02699	0	0	0	1.24034	0	0.045975	1.17052	0	0.162084	0.108473	0.255855	0.280501	0.06651	0.434359	0	0	0	0.363524	0.445808	0.081313	0.419861	0	0	0	0.06188	0.182695	0	0.239349	0	0	0.170812	0	0	0	0	0	0	0	0	0	1.00575	0.090674	0.093056	0	0.240101	0	0	0	0
TRAM2-AS1	2.89309	8.6976	8.46902	4.83246	2.03268	4.66749	0.904774	5.06262	10.2877	8.12751	2.50991	4.53399	5.78308	4.85086	24.295	5.79081	3.95423	5.23961	7.16075	3.19713	20.3067	5.57701	3.10873	1.33516	4.54582	7.12521	5.90962	11.4754	2.42449	2.02315	4.34615	3.10532	0.97154	4.6519	9.40439	4.98488	2.15705	3.60786	7.70717	9.56965	2.80456	8.09182	1.71217	2.01088	7.13058	2.82829	5.42971	6.06234	9.18364
AC022706.1	1.49229	1.20299	1.32884	1.63677	0.237021	0.832405	4.70996	1.75548	1.86742	1.75297	0.559399	1.95143	0.612213	1.23646	1.94425	2.75534	0.067266	4.09091	1.09174	1.15159	0.294947	0.119275	1.7188	0.224321	0.602398	0.822654	5.87206	2.7201	0.654178	1.94431	1.34742	1.02902	0.264771	0.06313	0.55068	0.931673	0.433069	1.17733	0	1.23857	0.93422	0.541371	0.094958	2.44086	0.216883	1.98857	0.566196	0.403355	0.590013
ARHGAP31-AS1	5.05858	1.80334	1.04276	5.47057	0.415544	1.2341	0.412671	0.400242	1.89312	2.36877	1.48792	0.773949	2.73383	0.415376	1.1931	2.15644	1.67317	1.02371	0.516367	0.289214	0.576301	1.88666	0.761916	0.960461	1.33963	0.932122	1.65659	3.05972	0.315552	0.587796	0.443923	0.782602	0.031218	0.843133	0.966944	0.49276	0.471108	0.632068	1.33959	1.69989	0.338643	2.00053	0.231134	0.690225	0.434287	0.581996	0.750195	0.136724	1.10367
AP000777.1	0	0.121266	0	0	0	0	0.265631	0	0.084146	0	0	0	0.356983	0	0	0	0	0	0	0	0.043858	0.198244	0	0	0	0	0.165391	0	0	0	0	0	0	0	0	0	0	0	0	0	0	0	0.169234	0	0	0	0	0	0
AC067750.1	2.59517	0.376066	1.56476	0.683259	0.463101	0.520173	1.25753	0.552752	1.51689	0.832336	0.904281	0.974609	1.77898	0.472333	0.773214	0.515341	0.462083	1.74938	1.16226	0.992291	0.669713	0.712377	0.413182	0.383975	0.417266	0.229677	0.659066	1.40227	0.558969	1.19173	1.05065	0.174666	0.096584	0.234617	1.09406	0.214332	0.428052	0.877135	0.32321	0.803943	0.272791	0.361995	0.180864	0.239485	0.54778	0.648472	0.395679	0.718829	0.44729
AC012184.3	3.45139	1.30869	2.602	1.24325	0.768037	0.668	1.98921	0.318718	1.1315	2.77962	0.694505	1.01165	2.01245	0.811175	0.807467	0.839481	0.446447	0.360625	0.897685	1.86669	0.504511	0.49659	0.352692	0.737604	0.59589	1.13803	1.25736	2.67602	1.06135	1.53591	1.00201	1.23012	0.052377	1.36385	0.923404	0.52694	0.535386	0.481125	0.353264	1.26276	1.48476	0.718945	0.85859	1.51385	0.312755	0.373388	0.762753	0.352612	0.61478
LINC01911	0	0	0	0	0	0	0.420298	0	0	0	0	0	0	0	0	0	0	0	0.136271	0	0	0	0	0	0	0	0.093785	0.056837	0	0	0	0	0	0	0	0	0.031346	0	0	0	0	0	0	0	0	0	0	0	0.137928
AL020997.3	0	0.358638	0.300169	1.01705	0	0.75448	0	0.73447	1.06722	1.34668	0.70626	1.7136	1.66098	0.435348	0.20182	1.32254	0.322017	0.95009	2.01786	0.740998	0.939488	0	0.676635	0.353608	0.369358	0.066674	0.165391	3.37544	0.400739	1.71107	1.27077	0.265899	0.295996	0.380755	0.946167	0	0.225051	0.229241	1.82636	0.481827	0.365598	0.42514	0	1.5176	0.081964	0.626673	0.380913	1.00511	1.04896
LINC01376	7.50071	1.48144	0.670761	0.947044	2.61355	0.309606	3.63979	0.218359	0.69722	4.54936	1.02757	1.33643	1.41558	0.206182	1.70248	0.517226	0.092527	1.38034	1.24748	2.46574	0.874158	0.62812	0.509188	1.32853	0.611773	1.27893	2.70369	2.94663	0.189381	0.131198	1.088	1.13261	0.100717	0.45191	0.854099	0.380978	0.02251	0.336912	1.04742	0.9429	0.505908	1.00248	0.365087	1.05153	0.299987	0.281763	0.641665	0.311314	0.998817
AC013733.1	0	0	0	0	0	0	0.256506	0	0	0	0.07976	0	0.073872	0	0	0	0	0	0	0	0.033142	0	0	0.043881	0	0	0.03673	0	0	0	0	0	0	0	0	0	0	0	0	0	0.024198	0	0	0	0	0	0.028487	0	0
AC011498.6	0.583854	1.48433	0.7022	1.74023	2.32589	1.74121	5.56398	1.64248	0.959718	4.30119	1.50487	0.601669	3.77328	0.646542	1.81233	2.20186	0.808077	0.539921	5.88769	2.53146	1.23071	2.49934	0.439138	1.55083	0.37169	0.170144	0.707467	6.25773	0.466857	1.65638	0.913399	0.951168	0	0.438112	0.244822	0.220412	0.722737	1.2711	0	3.23304	0.808196	1.74407	0.435683	3.07856	0.506645	1.42665	0.787595	1.27059	1.31005
SIX3-AS1	3.59989	0.030526	1.55458	0.265514	0	0.257373	0.582857	0.114693	0.039868	0.512181	0	0	0.042802	0	0.6866	0	0.103595	1.0542	0	0	0.196286	0.105269	0.109489	0.136524	0.066168	0.355566	0.077727	0	0	0	0.152424	0.06461	0.083592	0	0	0	0.056773	0	0.097972	0.219189	0.032351	0.032007	0	0	1.62261	0	0	0	0.055329
OR7E11P	0.149066	0.084523	0.107136	0.098572	0	0.528077	0.036986	0.087212	0.108599	0.829109	1.03081	0.097192	0.167686	0.036254	0.027654	0.247249	0.601128	0.043485	0.10319	0.193331	0.034983	0.199323	0.089568	0.237441	0.0730345	0.0278095	0.384328	0.620123	0.05208	0	1.30449	0	0.011055	0.314348	0.059523	0	0.046577	0.361533	0.172345	0.392878	0.165968	0.100624	0.256685	0.817783	0.058473	0.251261	0.197915	0.067716	0.134225
AC008080.4	0.745435	0.078051	0.105985	0	0	0.108056	0.410514	0.012176	0.089	0.649219	0.036859	0	0.221746	0.080898	0.10994	0.050631	0	0	0.124478	0.268983	0.033895	0.082494	0.028555	0.023523	0.0733045	0.011525	0.035419	0.176165	0	0.058193	0	0	0	0	0.013445	0	0	0.038764	0.159867	0.054775	0.156096	0.023326	0	0.106983	0	0	0.093757	0.021722	0.077882
Z97832.2	1.65871	0.306808	0.823755	0.40123	0.964826	0.583853	1.1532	0.243463	2.01277	4.62021	0.512723	0.372491	1.35788	0.507714	0.909101	0.328615	0.396485	0.353904	1.51748	0.972713	0.981541	0.268303	0.182755	0.240601	0.191164	0.116627	0.66705	2.01459	0.215891	0.218069	0.485739	0.18146	0.05544	0.198148	0.581726	0.082736	0.364537	0.433545	0.513094	0.568121	0.229622	0.283976	0.10317	0.648518	0.171587	0.332481	0.341811	0.210437	0.601392
AC105020.2	20.5909	0.636385	0.918014	0.100618	1.07404	0.597668	7.82546	0.592366	0.919075	2.19949	1.2471	0.719134	2.04796	0.332219	0.977051	0.093032	0.1448	0.095878	1.27483	2.02881	0.532055	0	0.281728	2.74992	0.237989	0.128889	0.987602	0.753929	0.293879	0.992109	0.64955	0.842031	0	0.091559	0.050857	0.101413	0.215719	0.295673	0.631061	0.246195	1.0831	0.319811	0.410629	1.0431	0.238211	0.526924	0.052246	0.173678	0.393434
AC006262.1	13.6132	0.30806	0.52297	0.582408	0.179258	2.07604	2.97125	0.135285	0.724944	2.06802	0.875802	0.361312	15.3088	0.158583	2.82212	0.287723	0.094561	0.276214	1.24316	1.34096	1.49987	0.699034	1.01808	0.392715	0.121621	0.157531	0.680523	1.52909	0.129342	0.334823	0.417664	0.314225	0.12412	0.300958	0.588351	0.088622	0.396906	0.168545	0.187483	0.395714	1.39191	0.908852	0.118262	0.664443	0.121146	0.30984	0.346263	0.166333	1.19435
AC073343.2	19.0927	5.11283	4.88648	0.769381	2.73474	1.57273	10.1316	1.12275	4.73902	7.05381	2.00355	0.45711	5.01959	1.60131	4.32285	3.3288	0.890108	5.84267	4.06465	3.988	4.24282	3.60025	0.532621	0.760171	0.918054	0.612325	4.70774	8.75495	0.539298	2.83781	10.8208	1.62472	0.039156	0.479225	0.996222	2.39176	1.04762	2.43767	4.66763	6.30267	2.95382	1.23367	1.33429	2.696	3.10787	1.38136	0.724113	1.84487	6.12883
LINC02498	0	0	0.053816	0	0	0	0	0	0	0	0.268623	0	0	0	0	0	0	0	0	0	0	0	0	0	0	0	0	0	0	0	0	0	0	0	0	0	0	0.021034	0	0	0	0	0	0	0	0	0	0	0
KCNQ5-AS1	5.37802	0.082746	0.219413	0	0.545569	0.029214	0.952263	0	0.260074	0.050483	0	0	0.413353	0	0.087246	0	0	0	0.139941	0.152751	0.022179	0	0.022509	0.076171	0	0	0.159267	0.18985	0	0	0.175471	0.080006	0	0	0	0	0	0	0	0	0.201121	0	0.274954	0	0	0.020038	0.024913	0	0
AC019254.1	0.2938	4.1985	0.79797	0.601971	0.069241	2.34577	0.428603	1.72422	1.35381	1.03145	2.27233	0.232083	3.48178	1.55437	1.74349	16.8473	0.802333	4.64428	1.18294	1.88039	0.17389	0.622842	0.528998	0.109967	1.74659	0.762926	0.275016	48.9155	8.51059	0.403237	1.06877	0	0.046944	1.52719	1.95223	8.28123	8.43513	2.10113	14.4052	1.5684	0.35751	1.98277	2.42294	23.3512	0.706163	3.62417	0.636104	2.93545	3.04483
AC073130.1	30.0714	2.24097	12.2701	1.12352	2.22978	2.17179	12.4816	1.60406	4.49967	6.10278	2.11403	1.89829	5.57242	3.82235	1.40576	1.05803	4.34245	1.20307	8.46688	7.87862	2.15331	0.826017	0.618193	1.10533	0.283175	0.347253	5.42819	4.62608	0.10708	1.83971	3.65354	1.07134	0.553405	0.225459	1.856	0.566306	1.09568	1.15184	1.90283	1.59212	2.99576	0.173367	0.17823	1.80712	0.666386	0.870193	0.31411	1.56099	2.57271
AC114501.3	0	0	0	0	0	0	0	0	0	0	0	0	0	0.859947	0	0	0	0	0	0	0	0	0	0	0	0	0	0	0	0	0	0	0	0	0	0	0	0	0	0	0	0	0	0	0	0	0	0	0
AP000915.1	0.210099	0.54472	0	0.231119	0.160694	2.2816	0.545311	0.054182	0.169838	0	0.091164	0.684001	0	0	0.672841	2.46539	0.489978	0.11546	0.165046	1.75326	0.319077	0.40699	1.1379	0.185058	2.84571	0.265641	0	0.309667	2.19473	0.654127	0	1.77796	0	0	0.892269	0.507091	0.721562	4.56755	0.642891	0.170791	0.6358	1.51386	0	0.780268	0.625746	2.46135	0.726449	0.163869	3.17229
AC121761.1	3.23089	1.41168	1.47188	1.02962	3.22272	1.83142	2.30751	1.74068	1.37871	2.7916	1.20378	1.90016	2.20979	2.62592	3.42675	2.741	1.09366	0.550714	3.81259	1.74519	6.42628	0.46449	1.12964	0.922359	0.802728	1.87946	1.38596	1.16959	0.837764	0.461046	1.12764	1.21568	0.287046	3.029	0.535896	1.9583	0.848133	2.43449	0.935874	2.02854	0.791726	2.10138	2.40589	1.02976	4.59298	0.18953	1.44148	0.838545	2.40078
AC141930.1	0.495732	0.171595	0	0.273621	0.654232	0.227356	0.673064	0.082256	0.355424	0.855389	0.260396	0.086455	0.406467	0.292978	0.408163	0.18888	0	0.215455	0.24419	0.406597	3.37233	0.348867	0.103455	0.140279	0.168123	0.100127	0.260564	0.442703	0.044314	0.428269	0	0.140849	0	0.120366	0.2309	0.144906	0.185309	0.323999	0.623098	0.474237	0.298982	0.116698	0.04075	0.337336	0.038203	0.105336	0.131803	0	0.102589
FAM138C	0.956728	0.219606	0.295301	0	0	0	1.60995	0.236631	0	0.457332	0	0	0.308464	0	0.362683	0	0	0	0	0	0	0	0.055635	0	0	0	0.044504	0.545785	0	0.327852	0	0	0	0.260768	0	0	0.174438	0.105985	0	0	0	0	0	0.063198	0	0	0	0	0
AC009955.3	0	0.379851	0.42109	0.137329	0.146118	1.07125	2.68579	0.067864	1.04535	12.2911	0.108592	0	1.59575	0	0	0	0	0	0.498055	1.08866	0.164361	0	0.199839	0.193395	0	0.195922	1.03329	1.6909	0	0.338444	0.616932	0	0	0	0	0.146209	0.103812	0	0	0	0	0.099332	0	0	0.278696	0	0	0.512155	0.240357
AC006449.2	0.162542	1.86706	0.443937	1.88609	3.32417	1.51808	1.53548	1.53473	0.397047	2.0142	0.458545	9.70816	1.52803	1.30568	1.32718	1.1734	0.113361	0.108611	2.42502	1.20344	0.794356	0.545835	1.44565	4.4785	1.26269	1.36764	2.10732	4.64864	2.53144	1.2668	3.0177	1.17489	0.056343	3.45267	1.61276	2.17008	0.886475	0.80468	0.670804	0.917492	0	1.00336	1.77415	2.54823	1.93906	0.869835	0.540243	0.857463	0.907582
AC023830.2	20.3793	0.914973	1.98506	1.16732	0.888568	0.740999	7.5661	0.428857	1.30311	4.53229	1.64366	0.043108	2.7277	0.245108	1.24581	0.954644	0.105324	0.411872	2.03328	1.97441	0.581703	0.436028	0.326676	1.14775	0.236302	0.204458	1.47892	2.48125	0.256578	0.969132	0.954845	0.592732	0.054098	0.281394	0.414136	0.430719	0.575629	1.0699	0.425379	1.1881	1.82099	0.328441	0.843037	1.48484	0.26685	0.379562	0.453227	0.303005	0.989206
LINC02577	8.42839	2.41087	4.18521	1.16605	4.90735	3.55651	7.01576	3.46826	2.51252	2.80387	6.22553	5.16934	2.90125	0.794359	5.68067	4.66009	6.37975	8.34626	2.08237	6.24921	1.15992	14.5528	0.340633	0.386426	7.90212	4.22004	2.03591	4.40161	2.21065	0	2.98966	5.02598	2.1048	1.99173	5.55527	0.761582	5.89494	0.123674	6.71813	3.12154	2.36513	16.1379	0.283005	2.7199	0.296633	0.653111	2.88916	3.2483	3.20293
AC244517.2	0	0	0	0.506809	0.098156	0	0	0.192946	1.63596	0.716665	0.517999	0	0	0	0	0.496049	0	0	0	0	1.21085	0.155645	0.175866	0.104694	0.129919	0.0448365	1.07684	0.608289	1.31289	0.809305	0.231043	0	0	0	1.0464	0	0.637585	0	0.466065	0	0	0.09255	0	1.21028	0	0	0.12062	0	0.204213
AL049539.1	5.71618	0.354863	1.05272	0.518799	0.438355	0.26206	2.13408	0.135728	0.777626	3.54731	3.09777	3.25261	0.695144	0.208973	1.88366	0.871318	0.610369	0	4.37409	2.44537	0.667846	0.589649	0.178035	0.655378	0.571074	0	1.54825	2.45109	0.33551	0.650192	0.825185	1.10232	0	2.40598	0.337105	0	0.144249	0.087085	1.18127	1.59212	0.938607	0.35189	0.113283	1.11082	0.102728	0.265593	1.33742	0	0.696034
AC008517.1	0	0	0.133933	0	0	0.035825	0.247682	0	0.036632	0.213158	0.423294	0	0.352066	0	0.105204	0	0	0.090989	0	0.163265	0.440749	0	0	0	0.051426	0	0.226109	0.163838	0	0.642208	0	0	0	0.175571	0.951818	0	0.149985	0.445122	0	0	0	0.258541	0	0.1191	0.08091	0.227613	0	0.041975	0
LINC00945	0	0	0	0.049405	0	0	0.144911	0.1347	0	0	0	0	0	0	0	0	0	0	0	0.052666	0	0	0.0096795	0	0.0105015	0	0	0	0	0	0.045948	0	0	0	0	0	0	0	0	0	0	0	0	0	0	0.081817	0	0	0
AC011995.2	0	0	0	0	0	0	0	0	0	0	0	0	0	0	0	0	0	0	0	0	0	0	0	0	0	0	0	0	0	0	0	0	0	0	0	0	0.063036	0	0	0	0	0	0	0	0	0	0	0	0
AC106900.1	0	0.557222	0	0	0	0	1.0212	0	1.87605	0	1.51318	0	0	1.17068	0	0	0	0	0.283461	0	2.03498	0	0	0	0.472838	0	0	0	0	0	0	0	0	8.05062	0.843615	0	0	0	0	0	0	0.37623	1.81736	0	0	0	0	0	0
AC026979.1	27.8936	0.815552	1.3993	0.32727	2.03269	0.162583	5.14922	0.530068	1.64504	2.31939	2.89644	0.210966	2.75364	0.084129	0.987885	0.845927	0.628967	0	0.754676	1.02406	0.798212	0.246488	0.377047	1.90729	0.287813	0.121668	0.218022	2.02157	0.243367	0.294895	1.71796	0.533431	0.170082	0	0.935572	0.295134	0.813977	0.204225	0.657016	1.1134	1.13577	0.226897	0.706819	3.54319	0.073789	0.359218	0.206811	0.426365	0.572464
AL035691.1	0	0	0	0	0	0	0	0	0	0	0	0	0	0	0	0	0	0	0	0	0	0	0	0	0	0	0	0	0.137513	0	0.22017	0	0	0	0	0.167831	0	0	0	0	0.291852	0.057432	0	0.122251	0.036042	0	0.123517	0	0
AL031320.2	8.13719	0.776901	0.704925	0.219085	0.440581	0.646017	3.01336	0.435719	1.31985	0.966803	1.0909	0.668228	1.96388	0.541441	1.16033	0.617246	0.37098	0.521542	2.54859	1.66797	0.488589	0.473225	0.380433	0.582755	0.327329	0.191951	0.722663	1.76306	0.191246	0.333992	0.692587	0.354522	0.070954	0.146511	0.271964	0.479603	0.445842	0.432744	0.857492	0.997074	0.751933	0.324855	0.30926	0.647138	0.091066	0.267588	0.434163	0.101566	0.882596
AC093599.1	4.50672	0.06461	0.125724	0	0	0.033206	1.44647	0	0.143481	0.491137	0.131132	0	1.26793	0.063236	0.500746	0	0	0	0.38931	0.530383	0	0	0.013139	0.064337	0.0388675	0.0209325	0.068933	0.197676	0	0.162672	0	0	0	0.220173	0	0.061977	0	0.154664	0	0.282314	0.07252	0	0	0.117901	0	0	0	0	0.284671
AC016868.1	2.8524	0	0.148669	0.196786	0.380051	0.322034	0.517113	0.618869	0.264176	0.324782	0.166304	0	0.087677	0.504263	0.122593	0.105954	0.076891	0.367596	0.315776	0.202697	0.157976	1.24356	0.23076	0.349854	0.250613	0.0604325	0.148212	0.503291	0	0	0.153352	0.262674	0	0.12705	0	0	0.056682	0.069167	0.203825	0.111855	0	0	0.150679	0.277258	0	0.104532	0	0.144352	0.061908
AC091729.3	22.2759	2.788	2.16329	2.0916	2.93299	3.17276	1.94436	3.53139	4.47642	7.94256	1.56813	4.38989	5.05062	4.25133	13.7694	2.04656	1.8972	1.47184	3.51552	10.2629	8.71834	5.00407	2.25155	8.24655	5.83084	2.67733	6.50934	10.1036	2.21479	6.22637	9.38797	3.80408	1.17304	5.18223	4.77259	2.90665	5.80836	8.06888	1.22509	9.77108	6.36951	4.93631	3.01687	6.881	1.92836	2.80676	2.55451	4.1446	3.3112
AL442125.1	2.46608	0.950386	2.16834	0.100056	0.646304	0.599936	1.22373	0.768722	0.902909	4.63027	1.73578	0.921176	1.15738	0.172461	1.63225	0.699107	0.647261	1.04067	1.89417	1.79731	0.249835	0.374649	0.235725	0.366491	0.284998	0.103489	0.459127	1.2766	0.120471	0.605069	0.245448	0.304627	0.033595	0.138205	1.87371	0.179282	0.641155	0.408734	0.56946	0.554801	0.181406	0.28198	0.297122	0.474666	1.03662	0.157763	0.248323	0.328522	1.10753
LINC01624	0.420221	0.05754	0.058365	0.015589	0.039896	0.016388	0.074618	0.024552	0.289498	0.120505	0.007227	0.106141	0.0869	0.053427	0.047239	0.044243	0.014746	0	0.012343	0.090834	0.159532	0.04501	0.066296	0.012185	0.32419	0.132874	0	0.213886	0.0097	0	0	0	0.004568	0.049102	0.011344	0.03907	0.046044	0.028886	0	0.066637	0	0.045079	0.016087	0.323674	0.007288	0.007255	0.008544	0.754117	0.100357
AL583722.1	0.269879	0.015078	0	0.086443	0.162019	0.370054	0.113853	0.429099	0.565098	0.45634	0.252023	0.671427	0.140623	0.103639	0.182456	0.126163	0.319854	0.672069	0.843976	0.802952	0.26438	0.538386	0.121632	0	0.157494	0.339432	0.045033	0.306663	0.23937	0	0.18816	0.084245	0.012901	0.120229	0.068096	0	0.834602	0.238445	0.152083	0.637412	0.021459	1.21541	0	0.409669	0.499542	0.160311	0.65515	0.262124	0.585288
AC008440.1	740.202	6.9364	0	0	44.0079	26.7925	0.680605	234.867	0	0.641066	589.847	0	0	0	0	0	0	4968.93	0.676593	45.1862	221.054	0.395107	0.286193	0	0.05667	0	0	0	0	0	0	27.5844	0	0.013712	0	7.81176	0.101732	0.121621	0	0	0.122556	0.11414	0	0	0	0.107958	0.095665	3.9947	0
AC013564.1	1.73067	0.195928	0.605961	0.067536	0.237386	0.34119	0.497371	0.070421	0.33807	0.843633	2.15027	0.375756	0.594182	0.202528	0.899611	0.604249	0.259427	0	0.813624	5.23903	0.383392	0.165485	0.0119105	0.105035	0.063673	0	0.227271	1.62402	0.077436	0	0.112023	0.093626	0.19829	0	1.06431	0	0.03921	0.191267	0	0.245017	0.321242	0.043999	0	0.25933	0.132637	0.036614	0.093114	0	0.046442
AC036108.3	1.51064	0.303039	0.685039	0.19464	0.090305	0.53608	1.0671	0.189525	0.661503	0.880322	0.713734	3.99484	1.66835	0.243879	0.836004	0.64915	0.145941	0.26151	1.08552	0.799968	0.276569	0.357401	0.125827	0.167237	0.465626	0.175689	0.560022	1.68149	0.036291	0.311674	0.745238	0.018727	0.056184	0.075462	0.333966	0.117762	0.063769	0.258502	0.558034	0.914272	0.38978	0.309653	0.077875	0.338501	0.145956	0.211312	0.28781	0.415064	0.363395
AC004069.1	1.20147	0.499356	1.14799	0.201881	0.368747	0.728147	2.58448	1.30266	0.536248	2.72342	0.861302	0.531056	1.95617	0.942312	2.12566	0.998571	0.411794	2.23304	1.65373	2.56169	0.516479	0.125654	1.04015	2.019	0.643223	0.731365	2.4467	1.40803	0.555943	1.6337	1.36003	1.21333	0.084932	2.18393	0.587477	0.279261	1.65305	0.785074	0.51555	1.17674	0.255134	0.752032	0.464339	1.89865	1.86757	0.744127	0.348632	0.939231	0.707238
AC048382.2	0.555328	2.70854	4.20243	0.844648	3.01684	2.55766	1.90317	1.14916	3.64488	10.7226	4.68484	3.01798	9.01108	1.50321	12.8898	3.60368	3.79233	2.04289	4.0892	10.4588	2.43139	1.06559	0.804987	0.648638	1.17575	0.230426	2.42803	4.44714	0.193909	0.950146	2.18609	0.911042	0.149899	0.332745	3.4109	0.386768	1.34274	2.03774	1.70893	2.61523	1.6878	0.945643	0.952548	1.45428	0.697174	1.21259	0.666371	0.6733	1.67927
LINC01415	0.562258	0.166092	0.273539	0.068254	0.365646	0.018179	0.262269	0.613758	0.486458	0.155682	0.240533	0.01437	0.092131	0.086016	0.009541	0.385234	0	0.197107	0.333777	0.275916	0.0715	0.060496	0.082405	0.137127	0.201783	0.112745	0.186151	0.868632	0.044818	0.049879	0.243776	0.049242	0.051446	0	0.367522	0	0.284307	0.005111	0.155429	0.366989	0.009891	0.090546	0	0.04361	0.112877	0.041332	0.129737	0.227597	0.368883
LINC01121	3.73998	1.35312	6.68815	0.115999	1.60289	1.40693	2.56619	0.574156	3.0867	5.6513	0.334256	1.61486	8.02099	0.422428	0.251957	0.433239	0.633744	3.36642	2.92464	0.922286	2.36116	0.220867	0.861378	0.081298	0.345994	3.76523	2.23396	5.35515	0.032127	0.53123	0.731918	1.37007	2.10126	2.3026	0.036685	0.476261	1.46676	0.294413	1.44723	2.32237	1.14112	1.02582	0.85211	0.790056	0.371897	2.50304	0.677251	0.621315	2.36717
LINC02411	0	0	0	0	0	0	0.093457	0	0	0	0	0	0	0	0.044529	0	0	0	0	0.052489	0	0	0	0	0	0	0	0	0	0	0	0	0	0	0	0	0	0	0	0	0	0	0	0	0	0	0	0	0
AL133372.2	120	6.01989	4.19241	3.63114	2.05607	3.23385	39.4275	5.95201	5.64453	2.89532	4.68355	0.657927	4.22559	2.08247	8.65725	5.27574	1.05765	2.24801	3.94174	9.70518	1.97127	1.03757	1.8092	6.58734	2.70328	1.07308	1.0561	8.36297	2.33951	0.631486	9.11137	0.519063	0.132938	1.5046	1.04265	0.497705	0.957498	2.85797	2.122	7.10847	6.23009	2.07359	9.33322	10.4306	1.72984	1.62333	1.44425	1.15661	11.4633
AL121936.1	5.77858	0.366143	0.512981	0.045808	0.204819	0.18709	1.89804	0.326029	0.409494	0.756305	0.585584	0.23612	0.789433	0.137624	0.371166	0.252926	0.158145	0.261371	0.48511	0.636933	0.247261	0.145105	0.0900755	0.220472	0.124406	0.091269	0.465899	0.621072	0.167253	0.118142	0.532812	0.203053	0.078516	0.05118	0.239111	0.103905	0.195131	0.186548	0.196048	0.306375	0.503193	0.098849	0.17347	0.446483	0.09279	0.094797	0.116024	0.125249	0.27586
LINC00293	4.45241	0	0.5071	0.196786	0	0	1.2578	0.237507	0.134348	0.711623	0	1.47447	0.052855	0.140005	0.221399	0.02541	0	0	0	0.477824	0.042386	0.347726	0.0326935	0.217764	0.0046925	0	0.249403	0.117336	0	0	0	0	0	0	0	0	0	0.079605	0	0.115379	0.329012	0.019548	0	0.132127	0	0.061303	0	0	0
AC007529.2	0	0	0	0	0	0	0.150481	0	0	0	0.030621	0	0.056796	0.025823	0	0.309874	0	0	0.041338	0.034214	0.0063	0	0	0	0	0.0127445	0	0	0	0	0	0	0	0	0	0	0	0	0	0.127536	0	0	0	0	0	0.017307	0.067325	0.028366	0
AL365361.1	0.048723	0.261631	0.46341	1.04638	0.055978	0.143215	0.560789	0.033005	0.155069	0.040938	0.130513	0.316363	0.688385	0.551231	0.015246	2.09839	0.074836	0.077827	0.393678	0.218129	0.094986	0.202202	0.85968	0	0.762423	0.145583	0.133214	0.588934	0.022335	1.18744	0.445602	0.036157	0.09051	0	0.074046	0.130028	0.085693	0.044862	0.290213	0.470966	0.071021	0.070411	0.034174	0.064443	0.0141	0.037406	0.058518	0.073996	0.068417
AL139287.1	4.62541	9.56985	30.1299	5.13611	6.86846	7.30312	7.62947	8.80615	13.5796	17.7054	17.6876	29.5577	19.2917	4.35413	22.0653	25.0954	9.64974	8.72452	19.0099	8.30101	6.46982	5.63992	6.45864	10.1495	11.1183	9.42545	10.6809	31.1686	12.0103	15.4528	33.139	7.83115	0.200436	4.37432	27.0863	9.94571	7.21154	7.53747	18.7773	27.8222	10.6428	8.40637	5.64154	17.3122	27.6082	9.563	7.5468	17.9301	24.9512
AC008026.3	10.2247	1.84367	1.0369	0.442626	1.15043	0.694928	5.16741	1.09035	1.6942	5.23309	2.51625	1.03808	2.27422	0.839952	1.89251	1.12453	0.36308	1.86776	2.61502	3.31592	1.58556	0.427809	0.230863	0.817428	0.283784	0.125005	1.52686	2.72685	0.388709	1.58096	1.00683	0.84445	0.262671	0.421975	0.749658	0.256388	0.865091	0.37431	1.16076	0.945165	1.43413	0.508869	0.725169	1.68732	0.442473	0.521885	0.543608	0.38918	1.77634
AC073869.3	0.180843	0.131984	0	0.100309	0	0.512494	0.167435	0.229619	0.289083	1.21123	0.531668	0	6.4008	0.072251	0.562989	0.264411	0	0.106653	0.93108	0.399422	0.231879	0.221331	0.111622	0.540199	0.474775	0.223564	0.182979	0.315103	0.25551	0.900594	1.01332	0.17623	0.052162	0.804365	1.24798	0.328623	0.274967	0.728443	0.262446	0.144749	0.116573	0.448219	0.10016	1.41185	1.0937	0	0.263573	0.21331	0.367257
G2E3-AS1	19.3159	3.54251	1.60744	0.169585	0.224876	0.616298	9.13538	0.482231	2.20019	3.95998	1.65544	1.31674	3.77925	1.13253	1.1961	2.40019	0.701958	0.557016	1.36362	2.38128	2.71958	0.206349	0.227039	0.960886	2.41978	0.064618	0.658217	2.9775	2.65698	1.02794	1.04713	0.207708	0.217504	0.305549	1.54597	1.70905	0.695405	0.165684	0.74247	2.76621	0.894844	0.501705	1.57709	1.14416	0.488666	0.343722	1.05647	0.064709	0.835622
AP006295.1	0	0	0	0	0	0	0.472789	0	0	0	0	0	0.115856	0	0	0	0	0	0	0	0	0	0	0	0	0	0.128563	0	0	0	0	0	0	0	0	0	0	0	0	0	0	0	0	0	0	0	0	0	0
AC019133.1	0	0	0	0	0	0.077438	0.623335	0	0	0	0	0	0	0	0	0	0.111901	1.21023	0	0.245261	0.063306	0.187368	0	0	0.0282225	0	0	0	0	0	0	0	0	0	0.097422	0	0	0	0	0	0	0.206379	0	0	0.064438	0.090233	0	0	0.555897
AC048341.2	4.16065	2.7134	2.8721	2.79136	6.4292	9.85124	2.811	1.96805	7.43098	8.83475	12.7953	2.88203	50.396	3.48678	20.9912	14.2991	3.97559	2.7648	19.9048	9.03585	9.0767	9.08463	2.84763	6.51964	13.5789	2.37535	10.6191	18.619	4.4905	1.47169	14.6394	6.3898	0	9.87353	5.81306	2.96468	1.89683	3.46688	0.885952	20.5207	2.37703	3.59653	4.86824	7.24081	0.93043	3.79133	3.84409	3.96953	6.23594
AL021707.1	0.163026	0.765465	0.201896	0.20976	0.737428	0.658874	2.16346	0.324035	0.807981	1.76653	2.12826	0	3.32261	0	2.01202	2.12366	0	0.101778	1.38841	1.68572	0.632921	0.253913	0.668683	0.320463	0.322958	0.58997	0.721972	1.99951	0.242495	0.253003	0.650891	0.246635	0	0.400141	0.180005	0.48063	0.321975	1.06005	0.44449	0.406593	0.64883	0.474832	0.425244	0.99875	0.055426	0	0	0.111747	0.499645
AC105393.2	0.25772	0.068243	0	0	0	0	0.370375	0	0	0.442756	0	0	0	0	0	0	0	0.397909	0.108684	0	0	0	0	0	0	0	0	0	0	0	0	0	0	0	0	0	0	0	0	0	0	0	0	0.271068	0	0.246119	0	0	0
AC243772.2	0.588247	0.03362	0.183295	0.636348	0.849022	0.170465	0.132469	0.234878	0.941177	0.184503	0.606419	0.108167	0.116807	3.55637	0.724941	1.43176	0.113776	2.15193	0.960177	0.26883	0.401553	0.035456	0.0594715	0.314212	0.621077	0.233519	0.162794	3.99487	0.10929	0	0.85139	0	0.08163	0.022947	0.612676	0.53699	1.19842	0.323992	2.57168	1.19112	0.677211	0.223593	0.022823	0.775455	0.195445	0.157096	0.248887	0.164557	0.1539
AC006064.4	1151.75	575.326	11.9184	581.447	944.904	4797.95	113.344	39.1929	5.04152	352.644	351.169	21.2492	11.9948	9.89662	100.118	430.678	13.7195	2099.97	66.653	7.10148	85.4452	45.9242	343.836	1225.75	554.88	1021.46	39.2456	4.82784	924.451	36.1389	633.382	1081.91	23.374	2251.41	115.011	2184.22	170.357	23.4548	5.51612	1363.98	20.4354	15.0146	778.128	797.228	818.022	193.2	27.5373	1209.26	847.367
LINC01260	1.11254	0	0.131821	0.034712	0	0	0.624112	0.041004	0	0.057324	0.243979	0.097771	0.11898	0.422845	0	0.633848	0.734289	0.139112	0.279125	0.227439	0.052741	0.090131	0.0867445	0	0.405541	0.088423	0.324213	0.312292	0.297499	0.086829	1.03978	0.12974	0.087762	0.124693	0.019912	0.146188	0	0.157503	0.418835	0.047324	0	0.030175	0.062466	0.048789	0	1.41734	0	0.03159	0.081024
AC013724.1	15.1796	0.710377	0.960569	0.05963	0.484048	0.309227	2.53079	0.218305	0.448023	1.38966	1.02129	0.236215	1.60678	0	0.564955	0.192676	0.089876	0.174563	0.756271	1.16225	0.184575	0.210505	0.207964	0.633683	0.295135	0.020146	0.597513	1.86374	0.20788	0.271975	0.196198	0.128607	0.177487	0.04798	0.489649	0.164664	0.393468	0.238533	0.367284	0.452987	0.883046	0.183138	0.228577	0.439364	0.090636	0.122139	0.119275	0	0.611788
AC092803.1	0.218132	1.36591	0.071883	2.36758	0.414627	0.263723	0.485407	0.063976	2.35248	0.911149	1.32274	2.13031	0.282983	1.05814	0.225412	1.11704	0.36651	0.385323	0.557233	0.244186	1.68495	1.53087	0.930496	1.15544	0.995539	0.394347	1.07911	1.05128	0.414757	0.619137	0.768811	0.235365	0.019945	0.328938	1.84484	0.42422	0.763367	0.751628	0.107745	0.962524	0.03189	1.44337	0.449007	1.03485	0.03602	0.392326	0.192719	0.83592	0.466832
AL035420.3	0	0.354415	0	0.295664	0.168898	0	0	0	0.213705	0	0	0	0	0.188769	0	0	0.219414	0.924283	0.247954	0	0.054546	0.18901	0.531835	0.565978	0.539038	0.256042	0	0.277115	0	0	0	0	0	0.790194	0.31023	0	0.285822	0	0	0	0.533473	0.363368	1.06611	0	0	0	0	0	0
LINC02584	0.985534	0	0.061778	0.032771	0.29645	0.049034	0.058323	0.10929	0.044328	0	0.092865	0.35519	0.239646	0.031609	0.254776	0.099817	0	0.126627	0.351862	0.202603	0.009492	0.081236	0.0117945	0.024941	0.044774	0.0850545	0	0.190033	0.084719	0	0.06488	0.335281	0.202667	0	0.046261	0	0	0.193772	1.04833	0.09052	0.133176	0.029706	0	0.148242	0	0.026876	0	0.086848	0
AC018695.3	0	0.101171	0.225507	0.158136	0.444209	0.159896	0.196659	0.077258	0.370772	0.162473	1.38193	0.476408	0.285337	0.233353	0.17765	0.361451	0.238087	0	0.31528	0.326155	0.097365	0.161399	0.0442305	0	0	0	0	0.639158	0.052461	0	0	0	0	0.18014	0.062631	0.099181	0	0.332561	0	0.171235	0.106587	0.100117	0	0.237858	0.056846	0	0.211297	0	0
GATA2-AS1	4.59237	0.795085	8.91255	0.641984	0.989042	3.14718	1.18332	1.03645	5.64827	0.179614	0.495914	1.89691	4.85297	2.67916	8.84177	1.38865	0.295495	0.547198	2.54826	3.46055	4.9029	0.73699	1.88604	1.3922	1.5919	0.947881	0.321699	2.79719	4.60163	1.01442	3.28243	0.278203	0.628001	0.130854	3.8084	0.784621	1.11302	1.54526	0.143441	0.831885	1.63515	0.939775	0.191089	4.50931	0.067215	5.86474	0.221919	1.33808	0.738098
LINC01356	5.29645	1.03474	0.764969	0.425526	0.560627	0.377239	4.11942	0.549913	0.692059	2.10766	0.991705	1.09413	1.21227	0.170944	1.11324	1.34294	0.667785	0.894674	0.799714	1.26765	0.722477	1.44295	0.595541	0.430471	0.7661	0.767993	0.665436	2.83629	0.034722	1.89125	1.54564	0.391408	0.419704	0.27533	0.198048	0.991195	0.59251	0.225903	0	0.472911	0.898958	0.304999	1.74524	1.29053	0.447065	0.376013	0.317556	0.357057	0.941008
LINC01230	0.158321	0.005679	0.080229	0.016836	0	0.026516	0.317315	0.005348	0.159234	0.074485	0.281249	0	0.051756	0.017408	0.020685	0.007761	0	0.00858	0.107574	0.073633	0.026739	0.019279	0.025726	0.027299	0.025366	0.003303	0.116711	0.046254	0.111062	0.047185	0.058064	0	0.016198	0.020152	0.43933	0.046412	0.051886	0.008986	0.063233	0.025239	0.128908	0.050917	0.026392	0.01292	0	0.020628	0.008271	0.051085	0.074225
AC131211.1	0	0	0	0	0	0	0.166947	0	0	0.110338	0	0	0	0	0	0	0	0	0	0	0	0	0	0	0	0	0	0	0	0	0	0	0	0	0	0	0	0	0	0	0	0	0	0	0	0	0	0	0
LNCARSR	10.0545	0.848147	1.03073	0.18043	1.54295	0.509257	5.63873	0.505292	1.11187	2.84331	1.13724	1.03163	3.40592	0.182236	2.34691	0.63096	0.020644	1.56464	1.92342	1.83513	0.635504	0.347245	0.23678	0.93002	0.401652	0.271112	1.82104	2.742	0.30695	0.712578	0.676324	0.753026	0.057331	0.12423	0.275975	0.233809	0.632624	0.287041	0.939268	1.34938	1.44145	0.416032	0.931158	1.22878	0.277968	0.433584	0.229193	0.614103	1.35979
AC073349.1	0.129261	0.035921	0.048193	0	0.399566	0.235997	0.10262	0	0.567582	5.12839	0.677042	3.82644	0.949239	0.347813	0.100355	0.091641	0	0.467245	0.310225	0.354191	1.10636	0.246304	0.227838	0.469029	0.0880415	0.0439015	0.233387	0.532762	0.039832	0	0	0	0	0.62922	0.83771	0.087991	0.209002	0.81993	0	0.299586	0	0.013931	0.091288	0.121593	0.032632	0.373113	0.148565	0.187121	0.304626
AC209005.1	0	0.351166	0	0	0	0	0.152995	0	0	0	0	0	0	0	0	0	0	0	0	0	0	0	0.037077	0	0	0	0	0	0	0	0	0	0	0	0	0	0	0	0	0	0	0	0	0	0	0	0	0.046348	0
LINC00682	9.86576	0.221897	0.881952	0.081169	0.086466	0.094693	4.3276	0.38838	0.248513	2.02734	0.874936	0.268423	0.954095	0.061095	0.052379	0.455766	0.413784	0.080119	1.01898	0.890336	0.319268	0.297237	0.12399	1.68352	0.667772	0.088398	0.58241	0.759728	0.171368	0.325658	0.491833	0.821131	0.073153	0.339845	0.683969	0.174235	0.17069	0.260029	0.478912	0.405942	0.635976	0.067075	0.465337	0.574504	0.106136	0.180476	0.286761	0.333324	0.495608
LINC02036	0.220293	0	0.065863	0	0.049003	0.052131	0	0.111833	0	0	0.074395	0	0.288587	0.033399	1.33269	0	0.499215	0	0.159855	0.157833	0.031573	0.050883	0.104551	0	0.152814	0.0174715	0.342475	1.6847	0.018186	0	0	0.030173	0	0	0	0.349164	0.133657	0	0.093543	0.210357	0.76984	0.029326	0.035822	0	0	0	0.128112	0	0
LINC01976	2.97267	0	0.669692	0	3.2014	0.04879	0.539091	0.112954	0	0	0.668866	0.158182	0	0	0.635599	0.484496	0.093323	0	0.29017	0.172939	0.156034	0.119948	0.759735	0.317563	0.455367	0.0254465	0.437664	0.15951	0	0	0.187405	0.17118	0	0	0.059862	0	0.34419	0	0	0.264423	0	0.099332	0.840427	0	0	0	0	0	0.073409
AC106707.1	0.801607	0	0	0	0	0	0.773352	0	0.106971	0	0	0	0.178586	0	0.051829	0	0	0	0	0.024079	0	0	0.005377	0	0.0110345	0.012971	0.022539	0.024718	0	0	0	0.037257	0	0	0	0	2.20118	0.659925	0	0.031383	0	0	0	0	0	0	0	0	0
AC135012.1	1.66303	0.076621	0.137784	0.011304	0.003941	0.064228	0.622368	0.057364	0.09325	0.23999	0.210898	0.064381	0.235833	0.022879	0.102557	0.030959	0.029651	0.245762	0.204066	0.260841	0.128376	0.031165	0.017781	0.053411	0.0213645	0.242214	0.16494	0.142876	0.023488	0.044566	0.038231	0.071775	0.016033	0.015065	0.040433	0.029228	0.092867	0.034402	0.112	0.039327	0.096146	0.033395	0.125272	0.05319	0.022135	0.051258	0.039264	0.010962	0.071762
AC117522.2	49.0124	0.527108	0.668259	0.099873	0	0.314478	8.32591	0.262439	0.726551	1.32418	0.380658	0	2.12779	0.422023	0.330816	0.457996	0.256148	0	3.65179	1.03197	0.287395	0	0.355874	2.21764	0.270711	0	1.51731	0.41597	0.282208	0.505395	0.980103	0.500502	0	0	0.683127	0.224086	0.055832	0.049925	0	0.611332	0.390195	0	1.11021	0.248107	0.0491	0.058724	0.068327	0.34866	0.294431
LINC02837	7.16674	0.179277	0.06664	0.061105	0.092976	1.18658	1.87261	0.113203	0.265792	3.6935	0.201246	0.128525	0.586255	0.038855	0.314047	0.112945	0.078021	0.124879	0.256544	0.399488	0.354549	0.098509	0.081363	0.17678	0.0526175	0.008501	0.480671	0.503624	0.063521	0.961453	0.179373	0.173677	0.025428	0.070934	1.31175	0.082849	0.135659	0.096747	0.045643	0.248774	0.349844	0.074749	0.140834	0.347316	0.026837	0.048273	0.145712	0.09798	0.22254
LINC01241	4.85024	0.065161	0	0	0	0	0.418101	0	0.114797	0	0.084805	0	0.36756	0	0	0	0	0	0.038211	0.033232	0.092376	0	0.024758	0	0	0	0.421081	0.653706	0	0	0.313371	0.107904	0	0.076258	0	0.171693	0	0	0	0.119236	0.459029	0	0.125687	0	0.038114	0.050088	0.088038	0.285445	0.091505
AL391883.1	0	0	0	0.138067	0	0	0.359451	0	0.107603	0	0	0.114956	0	0	0	0	0	0	0.145384	0.140717	0	0	0.021456	0	0	0	0.105602	0	0.048635	0	0	0	0	0	0	0	0.076839	0	0	0	0	0	0	0	0	0.200162	0	0	0
AP000941.1	1.27166	0.592259	1.16975	0.136059	1.67481	1.78527	3.31563	1.01832	3.02844	10.182	3.33675	2.07509	4.44751	0.46733	1.50892	1.92624	0.823327	0.275491	4.21507	6.05878	0.711533	0.266957	0.304793	0.40613	0.277693	0.171875	1.08156	4.42757	0.285404	2.47706	0.927855	0.585634	0.141766	0.154883	1.01149	0.135356	0.589931	0.495551	0.547753	0.958019	0.935108	0.300549	0.194289	1.85111	0.233832	0.464547	0.453108	0.181286	0.603017
AL138830.1	0	0	0	0	0	0	0.7211	0	0	0	0	0	0	0	0	0	0	0	0	0	0	0	0	0	0	0	0	0.331976	0	0	0	0	0	0	0	0	0	0	0	0	0	0	0	0.485358	0	0	0	0	0
AC073365.1	1.75509	1.78278	4.68555	0.018143	0.155725	0.197488	1.12484	2.70618	3.53461	0.894176	17.7391	0.351998	0.386268	1.76521	2.03123	0.481704	0.321177	0.066047	0.84437	0.228311	2.42726	0.722132	0.0350645	0.321656	5.37645	2.98096	0.188943	3.01425	1.72904	0.118287	0.415294	0.158624	0.226453	0.271802	30.9059	7.46749	0.12119	0.094264	8.34221	2.60558	0.562546	0.068857	5.13709	0.451805	0.048558	0.017519	0.747023	2.48766	1.80467
AC106881.1	0.288973	0.280778	0.975354	1.32763	0.710393	0.364422	0.15564	2.25707	1.23168	2.40462	0.332615	0.606859	1.01935	0.634699	1.91387	1.06818	0.24446	0.316069	0.647448	0.316699	2.59913	0.213771	0.316741	0.087025	1.07976	1.18618	0.967414	2.12714	0.177216	0.211586	0.77792	0.008717	0.106413	0.410782	1.73687	1.41555	0.838838	0.288362	0.487109	0.964988	0.404653	0.482996	0.019271	0.975994	0.018514	0.075854	0.349014	0.6685	0.291051
AC004870.2	0.8542	0	0.104523	0	0.316515	0	1.01068	0.036177	0.032268	0.084627	0	0	0	0.24033	0.671901	0	0	0	0	0	0.00986	0	0	0.054849	0.0127675	0.100272	0.470359	0.304418	0	0.427966	0.158768	0.172227	0	0.099048	0	0	0.041855	0.033443	0	0	0	0	0	0.193755	0	0	0	0	0
AC023794.4	0.967405	0.293147	0.161712	0.098393	0	0.874213	0.308339	0	0.885745	0.554472	0.984255	0	1.95068	0.162416	0.600559	0.414913	0	0.100853	0.291671	1.03536	0.084428	0	0.265539	0.099307	0.044073	0	0	0.328385	0.081847	0	0	0	0	0.080706	0	0	0	0.211471	0	0	0.5051	0.153207	0	0.136565	0.14629	0.486739	0	0	0.166628
AC107081.2	1.15183	0.332207	1.05325	0.220456	0.345004	0.465094	0.842918	0.433081	1.52021	0.813864	1.0158	0.513186	0.795017	0.380184	0.761118	0.733639	0.203197	0	1.73679	1.14223	0.63939	0.275112	0.202613	0.09186	0.286862	0.357944	0.165301	1.14236	0.199288	0.389896	0.353001	0.426623	0.034774	0.48613	0.408558	0.240442	0.154553	0.158254	0.295347	0.502837	0.059477	0.141724	0.64725	0.983578	0.257953	0.228351	0	0.356831	0.977218
AC025252.2	1.60359	0.429022	0.26947	0.295179	0.332545	0.100293	4.13816	0.145597	0.344461	0.701434	0.520468	0.722256	0.674653	0.191309	1.29931	0.213967	0.066058	0.085947	0.772173	0.700556	0.414853	0.113618	0.244694	0.07909	0.156425	0	0.303921	0.745705	0	0	0.781356	0	0	0.07587	0	0.363772	0.228668	0	0	0.538752	0.596096	0.154686	0.495283	0.124044	0.085732	0.100405	0.060585	0.36019	0
AL139317.3	3.87242	0	1.82928	0	0	0.119426	1.16018	4.70035	0.401842	0.065759	0	8.92091	1.11785	1.73744	1.03663	0	7.2253	0	0	6.16237	1.01444	0	1.27702	1.71397	0.328535	2.87663	0	0.223209	12.6833	0.928926	6.89919	19.0589	2.61981	10.5869	4.78869	53.2993	3.6117	5.3265	0	0.310724	9.02416	0.172767	10.0343	12.7751	4.66146	5.21589	3.3511	12.329	0.30861
LINC01800	0	0.02578	0.027674	0	0	0.007752	0.028974	0	0.007776	0.083549	0.01659	0	0.017052	0.041727	0.021147	0	0	0.01675	0.072553	0.04098	0.014912	0	0.0039435	0	0.024186	0.017042	0	0.019697	0.01457	0	0	0	0.060644	0	0.02123	0	0.011474	0	0	0.024086	0	0.012706	0	0.021944	0.052394	0	0.026839	0.017001	0.092199
AC104803.1	0	0	0	0	0	0	0.333677	0	0	0	0	0	0	0	0	0	0	0	0	0	0	0	0	0	0	0	0	0	0	0	0	0.089135	0	0	0	0	0	0	0	0	0	0	0	0	0	0	0	0	0
TRDN-AS1	51.9381	0.954477	1.33044	0.623198	0.615571	1.6206	24.3598	2.92545	6.48353	17.4951	5.77526	0.115185	8.93999	2.93615	0.277434	1.18449	0	0.122545	6.85386	9.52687	3.25765	0.162403	0	0.359472	0.65542	0.562245	8.98751	10.8753	0.415363	3.01805	2.09915	1.20922	1.04145	0.536723	6.78028	0.579817	2.45796	2.54284	5.63147	4.14418	11.8922	1.36599	2.07344	0	1.39018	3.1204	2.31346	1.39293	1.64331
PAQR9-AS1	29.7116	4.41689	4.84746	0.888581	3.60359	2.1429	17.4569	1.4836	4.38841	10.2874	4.74985	2.22006	10.0044	0.669275	3.40671	4.62855	0.735348	1.34996	5.23276	8.00257	2.55228	1.798	1.4937	2.39894	1.19416	0.744917	3.57762	9.04226	1.366	2.07139	3.93887	2.89956	0.605606	1.40171	1.31702	1.34411	2.30851	1.05836	2.26037	3.57938	7.36531	1.13644	2.98538	4.64883	1.4357	1.62691	1.85669	1.84328	3.52806
LINC02617	0	0	1.12284	0	1.51829	0.965374	2.46811	0.133989	0.972133	5.55293	2.24112	6.95217	3.99891	0	1.38248	0.440024	0.437884	1.14121	2.08691	1.02575	0.225653	2.33755	0.337498	0	0.0446495	0.075351	1.0159	1.50018	0.143606	0.221802	1.08595	0	0	0	2.80166	0.359465	1.62604	0.184688	1.01305	0.567552	0.501434	0.265429	0	0.468274	0.15602	0.589866	0.120283	0.322369	0.348231
AP003900.1	1.09746	11.0301	2.8981	0	0	0	1.02059	1.39471	1.29957	7.86664	6.33916	0	0.843358	0.740286	0.10505	4.47035	0.992998	0	0.448865	1.17831	1.59702	0	0.077189	0	2.65576	0.846383	0.183883	1.38952	0.693387	2.22967	4.75377	0	0	9.04571	17.7991	0.436508	0.787296	0.148115	0	3.46062	0.245637	0.057392	0	0	0.119512	0.92317	0.212762	0	1.79602
AC020917.3	43.8334	1.58307	2.29417	0.478866	1.56709	1.39406	16.3388	0.924142	1.54375	4.76845	1.9671	4.35224	3.83668	0.615716	1.72135	0.629853	0.431903	1.13818	2.51788	4.03396	0.873013	0.185099	0.205132	1.15957	0.253468	0.04893	1.47117	3.38818	0.35836	1.62151	1.00465	0.654148	0.435079	0.382999	0.327859	0.152324	0.941722	0.7803	0.885503	1.20964	2.39931	0.570127	0.588244	2.45964	0.363187	0.447391	1.1802	0.395838	0.851135
TSPEAR-AS2	28.6577	2.44407	3.8504	0.0346	0.116849	0.073876	2.04376	0.795078	0.322535	0.56948	0.354164	2.10626	1.01055	0.361976	14.1316	3.76258	1.51004	0.126394	3.7669	2.16546	22.2546	0.318401	0.276851	0.17301	0.656921	0.34731	8.04468	2.93994	1.17518	0.587751	0.68906	0.278587	0.138266	0.092769	0.138219	0.701834	0.124308	1.91722	2.47336	0.117114	1.05403	1.91435	0.072879	1.25861	0.02951	0.083932	0.503383	2.69101	1.26995
OPCML-IT2	0	0	0	0	0	0	0	0	0	0	0	0	0	0	0	0	0	0	0	0	0	0	0	0	0	0	0	0	0	0	0	0	0	0	0	0	0	0	0	0	0	0	0	0	0	0	0.103173	0	0
AC016888.1	1.93645	0.652506	0.88278	1.79851	21.3264	0	2.28173	0	1.4185	0	0.246829	3.30184	0	0.815336	0	4.09179	0	1.34064	2.5762	0.703648	0.184673	1.52012	2.15806	0.148476	3.95215	1.16386	0.112566	2.08289	3.55456	0.267107	2.02112	3.73843	0.116134	1.1525	0.427832	0	1.52782	0.153912	0.293188	0	0.13116	0.439717	0	0	6.31203	0.490761	0.72509	0.303109	0.203132
AC026954.3	0	0	0	0	0	0	2.91668	0	0	0	0	0	0	0	0	0	0	0	0	0	0	0	2.15951	0	0.853755	0.074487	0	0	0	0	0.576026	3.81083	0	1.80378	0	2.0721	0	0	0	0	0	0	1.6184	3.80663	0	0.235624	0	2.06345	0
AC115619.1	0.043344	0.018033	0.244395	0	0	0.010624	0.241208	0	0.032464	0.035997	0.046626	0.094052	0.181782	0	0	0.02684	0	0	0.148896	0.110205	0.082005	0.06051	0.0192935	0.025297	0.022978	0.0110935	0.022686	0.054268	0.020093	0	0	0	0	0.025985	0	0	0	0	0	0.067739	0.047313	0	0	0	0	0	0	0.011796	0.129302
WDFY3-AS2	2.39488	1.63924	3.43025	1.30372	1.58153	1.35713	1.6766	1.69593	4.27687	8.83863	1.80269	4.17053	1.96814	2.25463	2.37121	1.35858	1.99377	5.86545	1.83361	1.412	0.642978	2.18126	1.82526	0.999204	1.9786	2.04964	6.0583	4.40896	0.622491	1.28519	3.45702	0.567395	0.389309	1.60108	2.67211	1.35437	0.892	1.45404	2.04518	3.14622	2.10031	1.85646	0.715502	2.2756	1.59575	0.703222	1.17568	0.688875	2.39192
AC021979.1	0	0	0	0	0	0	3.87925	0	0	0	0	0	0	0	0	0	0	0	0	0	0	0	0	0	0	0	0	0	0	0	0	0	0	0	0	0	0	0	0	0	0	0	0	0	0	0	0	0	0
AC080013.4	0.783786	1.49708	3.02334	3.73893	5.39736	1.08946	1.14245	1.64596	3.30673	1.13448	1.61448	3.38861	1.243	0.656949	0.105204	1.78771	2.34347	2.36253	4.10351	2.787	0.635712	3.76537	2.04358	0.967865	1.01138	0.912367	1.64617	3.42365	1.03545	3.05553	1.26747	1.21466	0.198175	0.348984	1.75178	1.14868	1.30088	1.00768	3.83523	4.95408	0.774907	1.15293	2.17559	3.03542	2.6943	0.887652	2.28636	1.21884	2.99675
TGFB3-AS1	0.261061	0.061072	0.126697	0.082232	1.02289	2.05742	0	2.22775	0.137595	2.04691	0.63137	0.06636	1.10759	0.127283	0.315337	0.515025	0.258626	0	2.94081	0.300437	0.056381	0.426267	0.115043	0	0.0840175	0.068682	0.066939	1.6997	0	0	0.066922	0	0.07458	0	0.079189	0.066225	0.2216	0.206894	1.02852	0.29318	0	0.120864	0	0.583907	0.228571	0.051816	0.191933	0.032299	0.05474
AC009852.1	0	0	0	0	0	0	0.192086	0.203592	0.109156	0	0.20113	0	0	0	0	0	0	0	0	0.123978	0	0	0	0	0	0	0	0	0	0	0.240096	0	0	0	0	0.135047	0	0	0	0	0.082705	0	0	0	0	0	0	0	0
IRAIN	0	0.130667	0	6.04248	0	0	0.30233	0	0.193718	0	32.382	39.5937	0	0.170725	0	0.474757	0	0	0.758304	0.630217	0.496633	0.211363	0.379548	8.10595	12.082	0.387566	1.75601	5.71487	0.363946	0.503612	0.526856	0	0	2.43929	1.07109	0	0.592722	0.155261	1.66498	0.576675	0.305147	0.3037	20.2909	0.764181	0.186402	0.45081	0.294911	0.672992	0.288628
PCAT5	14.9857	1.13416	0.269036	0.256675	1.73552	1.07704	3.3717	3.06201	0.393679	0.620632	2.17226	0.430028	0.602478	0.149012	0.25723	0.188866	0.279998	40.2107	0.418933	1.43044	4.35866	0.432561	0.130256	0.640998	0.131029	0.135437	0.401208	0.337769	0.193368	13.0879	0.477423	2.88525	1.68602	0.371611	0.072377	0.192963	0.27706	0.166242	8.67873	0.588055	0.761215	0.089841	2.52024	0.552088	0.105777	0.099441	0.105004	0.085742	0.18594
AC090138.1	0	0	0	0	0	0	0	0	0.035125	0	0	0	0	0	0.526021	0	0	0	0	0.094882	0	0	0	0	0	0	0	0.094481	0	0	0	0	0	0	0	0	0.051109	0	0	0	0.05698	0	0	0	0.100022	0	0	0	0
HCG24	16.196	0.752742	1.58868	0.13794	0.396883	0.510329	5.58904	0.714378	0.728037	2.17982	0.778104	0.054956	1.07658	0.098788	0.716955	0.796151	0.206073	0.180471	1.25199	2.38325	0.404311	0	0.117496	0.648988	0.165345	0.0269565	0.844042	1.10439	0.139835	0.4266	0.273207	0.482228	0.025702	0	0.26253	0.137447	0.203159	0.429733	0.281499	0.876899	0.939515	0.240559	0.46844	1.61136	0.153251	0.191709	0.33217	0.181106	0.182751
AL359220.1	9.14414	0.679103	1.66835	0.108848	0.213416	0.655833	2.44225	0.126851	1.07384	1.4892	0.520365	0.505218	2.06119	0.778047	0.663697	1.1135	0.180359	0.48127	1.97432	1.95746	0.303574	0.395378	0.784685	0.498745	0.394951	0.168162	0.717289	1.21466	0.436201	0.492658	1.15313	0.607552	0.371165	0.201186	0.267854	0.358443	0.221541	0.131493	0.727182	0.599659	0.601618	0.534631	0.242078	0.805979	0.148549	0.34667	0.45194	0.770735	0.630398
AC018695.6	0.164511	0.288136	0.979094	0	0	0.59646	0.555854	0.115047	0.300528	0.652661	0.357825	0.336982	0.471736	0.162386	0.117729	0.404711	0	0.504264	1.9899	0.931751	8.6135	0	1.00091	0	0.176592	0.084155	0.821274	1.19826	0.558243	0	1.01114	0.308047	0.09697	0.162145	0	0	0.208545	0.191304	0.227395	1.38596	0.119246	0.177982	0	0.542136	0.420701	0.048041	0.252766	0.174416	0.692211
AC245014.3	4.9478	0	1.43306	0	0	3.2254	5.90839	1.93518	1.00473	2.42105	0	4.48454	1.27389	2.15987	1.58227	0	0.486526	9.59053	1.00467	0.433588	0.741064	1.33287	2.09486	0.946161	4.97076	0.323112	4.28658	4.55311	1.11913	1.40613	0	0	1.06407	1.14423	1.61894	2.60582	1.4197	0	2.44478	13.6236	0.981364	2.25631	0	3.67328	0	2.10824	0	0	0
AC133540.1	0	0.174331	0.241118	0.469233	0.067287	0.489291	0.874279	0.101622	0.989748	1.58909	1.03158	0.369697	1.41875	0.155606	0.506414	0.091295	0.246583	0	0.296451	0.605295	0.304372	0.115462	0.0102505	0.172824	0.104222	0.13439	0.110163	0.729266	0.056883	0	0.993501	0.443935	0	0.488503	0	0.068924	0.265055	0.12819	0	0.044401	0.119646	0.066795	0.031601	0.491754	0.163782	0.34553	0.146462	0.09636	0.077566
LINC02756	2.66009	0.80923	0.902247	0	0	0.110671	2.76077	0.089634	0.406426	0.326768	0.218341	0	0.529074	0.027344	0.128456	0.648945	0	0	0.692132	1.07945	0.418162	1.07188	0.177408	0.090825	0.0967845	0.0715015	0.248231	0.350305	0.046764	0.183863	0.854578	0.025961	0.065666	0	0.044326	0.224812	0.052379	0.419276	0.168943	0.278541	0.224362	0	0.096667	0.463439	0.028139	0.097932	0.029696	0.087489	0.444891
AP001372.2	10.5715	3.10023	4.29876	6.63457	5.47191	6.0738	1.83186	1.27655	5.43701	6.20067	4.38126	4.18986	4.90523	2.18437	3.25993	5.7796	2.89519	6.96051	4.49563	4.37598	2.29068	10.5259	3.77927	3.78097	3.48817	3.73701	6.26694	4.72017	1.53279	8.85559	6.48949	3.40089	0.774789	3.91571	9.03808	2.64231	3.56737	2.06876	13.1196	12.6847	3.95378	5.25451	0.78895	7.99419	3.24461	2.53007	2.93797	3.93474	7.77224
AC022336.2	0	0.378687	2.75835	0.275682	0	0.009345	1.02146	0.499277	0.478686	0.257738	0.606	0.817593	1.63384	0.396623	0.493794	0.621112	1.2174	1.0275	1.08923	0.900449	0.424248	3.87391	1.45671	0.084915	0.928614	0.271955	1.58136	0.864969	0.047086	0.457674	2.04813	0.181675	0.035317	0	0.10837	0.792061	0.104349	0.652728	0.510335	0.60724	0.381357	0.197438	0	0.978612	0.013766	0.242277	0.224069	1.4587	0.686568
AC136604.2	2.42217	0.16711	0.31332	0.015358	0.226156	0.553633	1.31098	0.328756	0.764948	1.71907	0.471828	0.216688	1.1492	0.156322	1.05155	0.302737	0.284861	0.057043	0.990431	1.29062	0.919259	0.159988	0.222168	0.151194	0.0608045	0.0557995	0.387903	1.0296	0.062781	0.506641	0.445329	0.096305	0.029247	0.220235	0.193327	0.095685	0.209118	0.267587	0.25305	0.342121	0.862981	0.167059	0.129677	0.374975	0.179201	0.340183	0.172597	0.166794	0.317741
AC009102.1	0.176949	0	0.054396	0	0	0.008032	0.058208	0.017121	0	0.105999	0.059914	0.014541	0.121515	0	0	0	0	0	0.024771	0.024592	0.022169	0	0.006562	0.02816	0.0033625	0	0	0	0	0	0	0	0	0	0	0	0	0	0	0.067525	0.031301	0	0	0	0.006832	0.01315	0	0	0
AC046168.1	0.211513	0.091457	0.196718	0.342254	0.052638	0.067969	0.091424	0.276492	0.033668	0.18888	0.040614	0.147655	0.168665	0.731998	0.145521	0.220592	0.019762	0	0.043237	0.388203	0.189089	0.016422	0.0507765	0.018031	0.132307	0.0834505	0.023439	0.235663	0.052324	0.074931	0.080774	0.023406	0.003762	0.077032	0.009393	0.870554	0	0.08584	0	0.161698	0.085753	0.104204	0.006781	1.04025	0.072738	0.017995	0.028913	0.028055	0.036338
AL022314.1	0.247513	0	0	0	0	0	0	0	0	0	0	0	0	0	0	0	0	0	0	0	0	0	0.0269385	0	0	0	0	0	0	0	0	0	0	0	0	0	0	0	0	0	0.103984	0	0	0	0	0	0	0	0
AC131009.2	31.8172	2.13186	1.32065	0.436998	2.57222	1.74394	12.5437	1.32733	1.15841	3.92565	2.37006	0.406518	3.63453	0.57816	1.61753	0.97656	0.380533	7.66398	2.32373	7.95339	2.25662	0.762616	0.330054	1.59901	0.356621	0.458514	1.59428	2.36297	0.803118	1.67376	1.04811	1.81873	0.552936	0.368416	0.305405	0.268299	2.39344	0.89418	0.325958	1.42293	4.25868	0.554156	2.30421	2.36156	0.433921	0.733482	0.94636	0.31302	1.52953
AC024382.1	0.440069	0	0.493611	0	0	0.124054	0.997163	0	0	0	0	0.241436	0	0	0	0	0	0	0.342108	0	0	0	0.038894	0	0	0	0.237061	1.01133	0	0	0	0	0	0	0	0	0	0	0	0	0.420473	0	0	0.282807	0	0	0.205751	0	0
ISM1-AS1	0	0.443578	0.459138	0	0.237386	0.54594	0	0.07937	0.572629	2.56755	1.36809	1.14153	0	0.284651	0.185883	1.27208	0	0.146419	0.279447	0.25667	0.048676	0	0	0.065726	0.14329	0	0.708913	0.169287	0	0	0.063384	0	0	0	0	0	0	0	0	0.094987	0.153104	0.05536	0	0	0	0.131297	0	0.029979	0
AL121906.2	4.36444	3.06729	0.921262	1.06418	1.30207	0.885696	1.23272	0.09504	0.936599	2.38092	1.47276	0.900069	1.59781	1.25604	1.58997	7.44011	0.514762	0.646514	2.59477	1.49137	1.04066	0.929985	0.466348	1.12064	0.696886	0.590435	1.26039	5.85699	0.36928	1.70586	0.976621	0.419817	0.300285	1.4286	0.803324	0.89406	1.4396	0.419818	0.456212	0.880881	0.926819	1.01056	1.08923	1.56522	1.204	1.55568	0.860533	0.537221	1.14588
LIMS1-AS1	8.97062	0.340525	4.50531	0.83224	1.42871	2.52006	0.934278	2.95445	1.78716	4.17941	2.72721	0.969661	4.77772	1.17789	3.35573	2.16429	2.95012	0	4.02958	2.09857	1.13967	1.30826	0.188526	0	0.36615	0.865113	1.41829	5.06733	0.130855	1.71111	2.2112	0	0.145701	0	0.545023	0.331508	0.936194	0	3.24849	0.644977	1.71111	0.416447	0.001972	0	0.245892	0.197362	0.947793	0.498336	1.30147
AC079154.1	0	0	0.466155	0	0	0	0	0	0	0	0	0	0	0	0	0	0	0	0	0	0	0	0	0	0	0	0	0	0	0	0	0	0	0	0	0	0	0	0	0	0	0	0	0	0	0	0	0	0
AC125603.4	4.53946	0.51589	0.423823	0.116633	0.448097	0.201285	1.77011	0.096182	0.485919	1.08716	0.594591	0.372562	0.845129	0.116025	0.373323	0.196274	0.062469	0.325612	0.848065	1.15502	0.279781	0.099271	0.0911585	0.270013	0.11035	0.0690565	0.621427	0.883837	0.134004	0.177374	0.39438	0.075761	0.056505	0.05914	0.147466	0.079265	0.321579	0.148985	0.169435	0.303889	0.784514	0.143335	0.536545	0.261804	0.056801	0.164933	0.170423	0.059144	0.160364
AC099560.1	3.81993	0.752936	0.157513	0.110833	1.18741	0.741151	3.35594	0.241407	0.612435	1.55187	0.528685	0.482009	1.44471	0.078338	0	0.585127	0.416882	24.9867	1.08995	1.91419	0.17071	0.927427	0.0416605	0.463845	0.124062	0.0369665	0.742004	1.15	0	0.650629	0.760849	0.137461	0	0.351812	0.463812	0	10.7025	0.172906	0.889266	1.00711	0.739789	0.179234	0.172106	0.305673	13.3875	0.12031	0.22863	0.840287	4.88955
AC004801.4	0.527171	0.11509	0.161612	0	0.022601	0.092063	0.847046	0.024952	0.130984	0.251667	0.153326	0.168299	0.212504	0.025652	0.058693	0.156018	0.008251	0.054665	0.111014	0.331072	0.044623	0.024021	0.0447875	0.066253	0.0174725	0.019846	0.144273	0.260729	0.03514	0	0.11191	0.13034	0	0	0.013306	0.011101	0.043215	0.036971	0.143707	0.082503	0.123026	0.030505	0.079973	0.120579	0.013827	0.056401	0.059195	0.046565	0.192326
AL355916.1	208.949	8.17916	6.783	1.91764	3.09213	14.741	51.8593	3.63428	7.74484	40.5579	13.1247	5.00696	21.5829	2.69901	5.718	4.66945	3.16337	30.8145	16.3347	15.7287	6.2627	5.07099	2.33482	4.21103	2.3537	2.13709	9.53561	19.1591	3.97794	5.96165	8.81651	8.29101	2.57362	3.34126	6.07524	2.5656	8.19752	5.78224	3.8309	8.12304	11.5069	5.78407	4.51256	10.0637	2.2419	11.1439	3.68918	4.7425	8.78606
AC090970.1	68.0598	0.675229	2.09059	0.212236	1.14677	0.633968	9.68254	0.816865	1.63328	2.15098	1.81421	0.50364	2.19554	0.255149	1.12737	0.62237	0	0.394029	2.69048	2.67447	1.07641	0.368531	0.273481	1.12872	0.363926	0.0662235	0.826956	1.47795	1.16158	1.13313	0.834153	0.607341	0	0	0.589416	0	0.584639	0.652425	1.18489	0.423183	2.27242	0.375124	0.576362	1.27566	0.073145	0.640937	0.235454	0.099858	0.655597
AC134312.2	0	0	1.29427	0	0.544574	0.237461	0	0	0.286959	0.891132	0	1.02833	0.394233	0.087077	0	0.094135	0.391629	0.524759	2.17482	0.476097	0.764892	0	0.317554	0.050924	0.128259	0.232944	0	0.345467	0	0	0.060332	0.140897	0	0	0.001849	0	1.59443	0	1.19356	0	0	0	0	0	0	0.093566	0	0	0.422786
AC116003.3	0.160587	0	0.156682	0	0	0	0	0	0	0	0	0	0	0	0.114547	0	0	0	0	0	0	0	0.0518165	0	0.0176325	0	0	0	0	0	0	0	0	0	0	0	0	0	0	0	0	0	0	0.135534	0	0	0	0.149442	0.330153
LINC01902	10.8421	0.539173	0.695064	0.136119	0.43354	0.221544	3.68757	0.310757	0.578046	1.63514	0.860449	0.265121	1.16622	0.189615	0.656535	0.378321	0.097518	0.207594	1.01151	1.33093	0.318854	0.169686	0.107107	0.471955	0.148977	0.0763945	0.557383	1.50555	0.155548	0.488875	0.405276	0.437194	0.05451	0.144366	0.16636	0.102851	0.308943	0.253197	0.291744	0.530303	0.525386	0.096347	0.227529	0.382088	0.080359	0.132599	0.148371	0.182073	0.645214
AC106738.1	6.82244	0.119546	1.50084	2.0341	1.21634	0.452688	3.11554	0.209849	0.082094	1.80554	2.82504	1.9992	0.503423	0.145116	0.403641	1.76338	2.89816	1.18761	0.896827	0.59202	1.38377	1.77198	1.82652	2.00378	4.11458	0.22664	0.496174	1.68772	3.77539	1.2833	1.27077	0	0	0.488628	1.77406	0.829729	0.762791	0.411362	0	2.16822	0	1.20891	1.8129	3.54107	2.29499	0.406543	0.666799	2.69339	2.09791
LINC02615	0.308757	0.69409	0.167498	0.818625	0.24009	1.16195	2.93495	2.00194	3.45511	7.75951	7.84394	0.156749	1.18271	2.51429	1.76489	1.47215	0.586078	0.492659	0.777824	2.85458	4.31181	0.579573	1.12955	1.89406	1.12251	0.586292	0.760529	3.11101	0.102142	0.603933	2.02169	0.509548	0.043015	1.08528	1.44742	0.390927	0.339384	0.710677	0.259109	1.04396	0.212867	1.18592	0.389153	1.35756	0.48963	0.93983	1.65355	0.016127	1.02711
AC027682.4	0.145977	0.47826	1.74921	0.501784	0.588233	0.548057	0.154014	0.37872	0.356957	1.34121	1.35427	3.00613	1.93859	1.01151	1.87502	0.731032	0.700782	0	1.62942	4.70102	1.17215	0.738756	0.603034	0.304867	0.517964	0.24474	0.243086	4.38917	0.862622	0.795958	0.425628	0.455381	0.033292	0.444183	0.234633	0.171567	0.386563	1.05159	0.102521	1.12026	0.822523	0.23575	0.161027	1.58157	0.112639	0.719941	0.493838	0.438772	0.392703
FAM135A-AS1	5.1526	0	0.393414	0	0.478099	0.080134	1.1007	0.225868	0.451595	0.293298	0	0	0	0.907037	2.08927	0	0	0	0	0.21548	0.596312	0.201414	0.173317	0.110115	0.291056	0.126269	0	1.10747	0.18087	0.455188	0.165348	0	0	0	0.380235	0	0	0	0	0	0.148768	0.213355	0.352669	0.252933	0	0	0.145162	0.607031	0
MED14OS	0.449507	1.11682	2.05254	1.13872	3.14775	3.085	0.762507	1.67529	1.71137	1.70254	3.80467	4.39797	0.511668	2.64852	1.35997	2.56453	1.18479	2.31242	2.06046	1.81436	0.528638	4.06137	1.25426	0.829377	1.07201	2.15005	0.785965	1.90764	1.16916	2.01301	1.23819	1.27489	0.484968	2.54484	0.772072	7.29162	0.733926	1.21115	2.10136	1.87994	0.665229	1.4241	0.430347	2.18423	0.352283	1.02141	0.860621	1.80939	0.937395
AC128707.1	1.22032	0	0	0	0	0	1.24824	0	0	0	0	0.690884	1.26652	0	0	0.120426	0	0	0	0.550608	0.051191	0	0.0947365	0	0	0	0.055497	0	0	0	0	0	0.029675	0	0.08112	0	0.037317	0	0	0.297824	0.039267	0	0.218076	0.087099	0	0	0.080095	0	0
AC025284.1	0.275514	0.612945	0	1.04219	0	1.01966	0.126393	0	0.56274	0.110847	0	0	0.835967	0	0	0.170847	0	1.54942	0	0.395825	0.018786	0	0.254053	0	0.198036	0	1.96653	0.196122	0	0.597317	0	0	0	0.551565	0.628619	0	0	0.195544	0	0.331807	0.062242	0	0	0	0.736705	0	0	0.143783	0
AC026719.1	0	0	0	0	0	0	0.623264	0	0	0	0	0	0	0	0	0	0	0	0	0	0.026661	0	0	0	0	0	0	0	0	0	0	0	0	0	0	0	0	0	0	0	0	0	0	0	0	0	0	0	0
LINC01870	0	0.429452	0	0	0	0.057505	0.421215	0.143348	0	0	0	1.10865	0	0.099969	0	0	0	0	0	0	0	0.179659	0	0	0.140678	0	0	0	0	0	0	0	0	0	0	0	0	0	0	0.180005	0	0.215369	0	0	0.059279	0	0	0	0
TTTY18	0	0	0	0	0	0	0	0	0	0	0	0	0	0	0	0	0	0	0	0.877881	0	0	0	0	0	0	0	0	0	0	0	0	0	0	0	0	0	0	0	1.06409	0	0	0	0	0	0	0.639497	0	0
MED8-AS1	0.690282	0.547587	1.48232	1.26484	2.45175	2.10527	0.902731	0.791078	1.46398	3.88075	3.69916	1.13065	2.66788	0.307015	2.97651	4.00652	0.134091	0.987527	4.58099	2.05542	1.2386	2.50578	0.752999	1.24763	1.02059	0.89793	0.948929	3.69481	0.704968	0.910467	1.6456	0.640126	0.167006	0.600142	0.754667	0.102477	0.872616	1.67043	1.00672	1.15626	1.52722	2.80891	0.205972	2.4917	0.471771	0.393407	0.868295	0.96213	2.59209
AC092068.2	7.62681	0.168233	1.13481	0.091721	0.373121	0.375741	3.44589	0.156284	0.740113	1.93186	0.528415	0.281843	1.5374	0.284581	0.483117	0.257384	0.039319	0.08425	1.12735	1.39692	0.331558	0.207382	0.09868	0.368649	0.134801	0.0316535	0.647399	1.5207	0.267519	0.362531	0.418509	0.334187	0.14619	0.231518	0.179847	0.063636	0.340715	0.494781	0.328906	0.442562	1.12709	0.113783	0.197244	0.578534	0.082656	0.259886	0.437285	0.267415	0.49543
AC011477.1	2.23776	5.85757	11.065	2.38818	7.50863	9.01006	3.89296	2.37243	4.83887	6.67818	2.40299	3.77357	7.78524	1.44429	7.84718	3.6914	2.57065	5.41441	7.24881	5.07273	3.19808	5.04999	1.90772	1.27855	1.15308	1.95386	3.84147	7.53077	1.17401	10.6191	6.12542	2.34666	0.563365	1.50492	1.77147	4.73436	1.17907	3.47818	2.69099	8.90413	4.13848	1.89667	1.72255	3.25884	4.00454	1.6849	1.99738	5.37785	6.18628
AC007494.2	3.50261	0.237588	0.531667	0.235856	0.165276	0.143131	1.5328	0.268477	0.547277	0.709681	0.282042	0.21931	0.588147	0.054176	0.377513	0.372283	0.205755	0	0.646777	0.93461	3.49226	0.466068	0.154494	0.197978	0.078643	0.0297645	0.129618	1.18882	0.02971	0.194757	0	0	0.108846	0	0.225927	0	0.221831	0.123608	0	0.767723	0.451622	0	0.193399	0.08261	0	0.142925	0.229274	0	0.361327
AL133419.1	2.04728	0	0	0	0.081641	0	0.268912	0	0	0	0.098008	0	0	0	0	0	0	0	0	0.146942	0.014812	0	0	0	0	0.0506365	0	0.242035	0	0	0	0	0	0	0	0.26063	0	0	0	0.144975	0.18205	0	0	0	0	0	0.103202	0	0.382515
AC040977.1	10.1003	3.42189	8.07727	3.13873	5.92042	4.74446	11.4172	7.57469	5.73104	3.65389	2.86735	4.58891	8.60583	5.15968	4.26872	3.69157	3.97068	2.70371	9.56255	6.4442	15.8934	2.66921	4.76417	2.41704	3.33119	2.88243	6.48798	8.70421	3.51059	2.84037	3.55549	1.13177	0.630885	2.3027	1.86554	2.90707	1.88694	5.49038	5.15033	5.92364	2.15311	2.67681	1.84057	5.05867	0.977893	2.11143	3.61703	1.3979	1.77557
AC008852.1	0	0	0	0	0	0	0.552949	0	0	0	0	0	0	0	0	0	0	0	0	0	0	0	0	0	0	0	0	0.124904	0	0	0	0	0	0	0	0	0	0	0	0	0.073948	0	0	0	0	0	0.081576	0	0
ENO1-AS1	0.375875	0.493289	1.1495	0.458856	0.434535	0.309245	0	0.135728	0.28696	0.377454	0.107961	0.68238	0.916793	0.191411	0.475951	0.987158	0.10145	0	0.379179	0.236347	0.905675	0.687642	0.28517	0.696502	1.14661	0.641016	0.96392	2.21453	0.246282	0	2.80464	0.268953	0.262936	1.13135	0.944866	0.124697	0.359113	0	0.780036	0.610167	0.48683	0.519906	0.29922	0.518984	0.205516	0.342301	0.072735	1.70555	0.207594
LINC02683	0	0	0	0	0	0	0	0	0	0.091207	0	0	0	0.049289	0	0	0.050934	0	0	0.078612	0	0	0.024604	0	0	0	0	0	0	0	0.055425	0	0	0.053054	0	0	0	0	0	0	0	0	0	0	0.052529	0	0	0	0
AC093510.1	0	0.092109	0.210545	0.141881	1.32258	0.173154	0.11347	0.043803	0.144819	0	0.38772	0	0.239704	0.352479	0.20349	0.159273	0.182524	0	0.190349	0.501479	0.293035	0.463635	0.10079	0.219609	0.492835	0.155091	0.363911	0.271301	0.238692	0	0	0	0	0.651194	0.254821	0.157902	0.069908	0	0.295317	0.884514	0.175105	0.085615	0	0.605618	0.110593	0.130751	0	0.065671	0.187605
AC073115.2	2.73429	2.19861	0	0.098393	11.4668	2.02422	0.13873	0.970961	1.96678	5.10926	2.56953	1.21478	3.61344	2.07458	10.7586	2.14268	0.226706	27.3066	3.14854	2.05282	20.909	3.76428	0.583508	0.074256	2.25039	4.8404	0.758984	4.34192	1.02326	0.813614	2.87576	0.888487	0.769285	1.46893	2.11562	1.84013	2.60279	1.81309	2.4153	2.18013	2.13062	8.44603	0	1.1947	6.78468	1.13019	4.04493	0.46843	0.730596
AC009097.1	1.15574	0	0.22782	0	0	0.163179	0.21402	0	0.240615	0.538187	0.263162	0.120099	0.277649	0.123243	0.357441	0	0	0	0.780164	0.214224	0.151488	0	0	0	0.0655435	0	0.582547	0	0	0	0	0.580789	0	0	0.270253	0.12624	0	0	0.342442	0.184014	0.306255	0	0	0	0	0	0.147615	0.067647	0
KCND3-IT1	0	0	0	0	0	0	0	0	0	0	0	0	0	0	0	0	0	0	0	0	0	0	0	0.113385	0	0	0	0	0	0	0	0	0	0	0	0	0	0	0	0	0.113369	0	0	0	0	0	0	0	0
JAZF1-AS1	3.41402	0.272939	0.097342	0.312024	0.013823	0.708083	0.841819	0.194334	1.82986	0.795339	0.821989	0.273127	0.78582	0.893026	0.559935	0.549111	0.101439	0.320045	2.09762	0.698964	0.340883	1.6828	0.219885	0.597436	0.323477	0.47713	0.254337	0.80349	0.035412	0.364277	0.390802	0.050873	0.042603	0.129423	0.312798	0.227781	0.226488	0.467984	0.240846	0.646154	2.54091	0.847723	0.421476	0.633885	0.30349	0.186686	0.311432	1.12407	0.916157
LINC00500	0.37927	0	0	0	0	0	0.575071	0	0.110193	0	0	0.078022	0	0	0.230876	0.297438	0	0	0.125981	0.650657	0	0.119275	0.264095	0.108098	0.053949	0.117197	0.083486	0.088312	0	0	0.115486	0	0	0.12795	0.21313	0	0.141487	0	0	0	0.048056	0.061504	0.17152	0.130393	0.097527	0.044664	0.054412	0	0.091859
AC092535.4	0.736722	0.776505	1.05294	0	1.30354	0.495937	0.331426	0.089663	2.22283	0.171761	0	0	2.566	0.216505	0	1.93191	0	1.01189	2.4563	0.311677	1.63571	0.138795	0.583001	0	1.72615	0.33622	0.800176	2.69734	0.065671	1.26465	0.458507	0	0	0	1.56174	0	0.269683	0.083118	0	4.43536	0.230826	0	0	0	0.230682	0	0.082741	0.429191	0
AC239868.1	1.59487	4.40707	1.76781	11.9123	2.38831	2.67003	1.0003	0.999818	2.28824	3.69644	2.99318	3.83216	1.14826	1.56695	2.65039	5.57014	1.53045	0.70279	2.30892	1.10246	2.56946	2.34383	1.19815	3.90773	5.70903	1.7353	4.12805	8.02016	3.40584	0.615068	3.54849	0.552351	0.290195	3.21748	16.4528	1.65988	2.20228	2.01045	5.05811	14.0549	0.400769	2.51266	0.529604	3.43274	0.132385	1.99913	1.732	1.86145	2.3776
ADGRL3-AS1	2.11366	0.09127	0.60807	0	0	0.037505	3.13039	0.060519	0.350247	0.111081	0	0	0	0.143067	0	0	0	0.100853	0.129412	0.898292	0.095509	0	0	0.207194	0.0408745	0	0.076628	0.373224	0	0	0.164387	0	0	0	0.061667	0	0.141667	0.095916	0	0	0.172377	0	0.089629	0.515776	0.084739	0.041905	0.133497	0.03852	0.155214
AC121761.2	0	0.166342	0.765253	0	0.158257	0.067081	0.846813	0.644241	0.542214	1.88808	0.400996	0.369496	2.81781	0.793558	0.105204	1.44719	1.24397	2.09663	0.532448	1.90258	0.697867	0.459192	0.950245	0	1.19702	1.11064	0	1.35323	0.441787	0.779557	0.514065	0.063973	0.073872	0.610836	0.17181	0.574847	0.156539	0.812471	0.421818	2.47025	0.200481	0.62735	0.420173	0.291923	0.233402	0.589732	0.549323	1.20964	0.810661
AL445074.1	0.756482	0.138164	0	0	0	0	1.68949	0	0.109459	0	0	1.904	0.524167	0	0	0	0	0	0.562902	0	0	0	0	0	0	0	0.194844	0	0.090768	0	0	0	0	0	0	0	0	0	0	0	0	0	0	0.262164	0	0	0	0	0
AC027237.6	1.17374	0	0.29467	0	0.474772	0.055992	0.721115	0.587542	0.358456	0.178328	0.069205	0	0.637529	0	0.997507	0.139211	0.182805	0	0.165463	0.447038	0.17663	0.173147	0.036845	0.103714	0.109782	0.025964	0.116063	0.073216	0	0	0.116953	0	0.038382	0	0.161708	0.067984	0	0.102161	0	0.165151	0.245215	0.047604	0	0	0	0	0.099558	0.08877	0.047033
AL133415.1	2.18656	0.840242	2.63339	1.33754	1.11034	4.23784	3.99968	1.90211	3.62027	13.4503	6.44088	1.92082	4.09601	0.685537	1.29673	1.14145	2.23638	2.47128	5.73557	7.6927	1.51354	1.32331	0.996267	0.949569	1.34475	0.690819	4.3067	5.86855	2.26657	2.59915	0.323889	0.986042	0.320078	0.352701	3.69015	0.720111	2.62613	2.11003	4.41411	2.93661	2.53275	1.3336	0.592528	0.751399	3.4492	3.81946	1.15831	1.85006	1.91007
AC087190.1	0	0	0	0	0	0	0	0	0	1.96222	0	0.350028	0	0	0	0	0	0	0	0	0	0	0	0	0	0	0	0	0	0	0	0	0	0	0	0	0	0	0	0	0	0	0	0	0.041228	0	0	0	0
AC011700.1	0	0	0	0	0	0.00483	0.125588	0.005917	0.005221	0	0.08137	0	0	0	0.048179	0.056574	0.027187	0.26001	0	0.026612	0.019861	0	0.0039725	0.357637	0.027193	0.0252715	0.021343	0.247571	0.005579	0	0.053042	0	0.006001	0.010972	0.00705	0.036996	0	0	0.02417	0	0.016724	0.015783	0.019896	0.028204	0	0.014558	0.026635	0	0.00842
AC016644.1	0	0	0.210545	0	0	0.320789	0	0	0.280468	0	0.116231	0	0.212221	0.233353	0	0.331374	0.10458	0	0.160485	0.122275	0.402016	0.158814	0	0.109805	0.056146	0	0.109581	0.786448	0	0	0	0.530519	0.117551	0	0.143978	0	0	0.220671	0	0.353805	0	0.080452	0	0.633821	0	0	0.081437	0	0
MIR646HG	10.9679	1.01556	3.65639	0.43598	1.96886	0.550572	2.54788	2.09547	2.93009	1.9904	2.38477	1.18608	3.98722	0.938277	4.526	2.71593	2.94778	6.71101	1.74649	2.00019	2.81811	1.02432	0.35705	0.843021	1.61739	0.416719	1.96523	4.86324	0.343426	0.559834	1.54745	4.36364	0.027794	0.382342	0.510547	1.3796	0.319109	0.38939	23.4651	1.18646	0.75917	0.846644	1.79649	1.39399	0.168053	2.84724	0.284267	1.74247	1.02806
AC023090.1	0	0	0.354048	0.63935	0.541407	0.115397	0.15547	0	0.322917	1.20243	0	0.089534	0.484787	0	0.400913	0.115903	0.365472	0	0	0.113375	0.047448	0	0.289226	0.077686	0.412804	0	0	0.452937	0	0	0.093256	0	0.092126	0	5.6794	0	0.12591	0	0	0	0	0	0	0	0.092524	0	0.226919	0.317265	0
LNCOC1	0.435115	0.282437	0.263794	0.485244	0.114492	0.121655	0.216554	0.413026	0.21724	1.77417	0.130398	0.842774	0.037729	0.170132	0.165304	0.482995	0.343068	0.051531	0.237111	0.531816	1.76034	0.640927	0.695509	0.364765	0.232321	1.18319	0.374989	0.096926	0.059884	1.25234	0.205369	0.066359	0.121799	0.253766	0.044807	0.317576	0.06044	1.12658	0.170574	0.438814	0.937841	0.648403	0.027682	0.08782	0.204171	0.074558	0.139397	0.119464	0.245355
TSPAN18-AS1	0	0.055447	0.897707	0	0.84874	0.139926	0	0.077839	0.17848	0.620545	0	0	0.397814	0	0	0	0.114981	0	0.340138	0.235393	0.030465	0	0.0410805	0	0	0	0.0592	0	0	0.159438	0.122316	0	0	0	0	0	0	0	0.156525	0	0	0.048755	0	0.202318	0.059589	0	0	0	0.251321
AC079171.1	0	0	0	0	0	0	0.157556	0.024533	0	0	0.049734	0	0.079315	0.033968	0	0	0.03608	0	0.141272	0	0.019289	0	0	0	0	0.0290855	0.048584	0.101087	0	0	0	0	0	0.058663	0	0	0.029965	0.095116	0	0	0.181784	0	0	0.064192	0	0.138798	0	0	0
AL513218.1	0.488455	1.07564	1.25953	0.463589	1.45795	1.28174	0.828578	1.0262	1.48683	3.07469	1.64815	0.643573	1.51646	0.12093	1.91787	2.71391	0.261757	0	2.74137	1.3158	1.26175	0.945401	0.220471	0.762227	0.29659	1.22352	1.2411	4.23276	0.68469	0	1.10789	0.797216	0.055872	0.434941	1.17394	0	2.41707	0.480768	0.548034	0.660239	0	0.39581	0.791494	2.13839	0.081813	1.16829	0.320943	0.308135	0.157795
AC066612.2	0.07137	0	0	0	0	0	0.018922	0	0.165377	0	0.029876	0.095233	0	0	0	0	0	0	0	0	0	0	0.0276975	0	0.111279	0.0360685	0	0	0	0	0	0	0	0	0.159907	0.005031	0	0.04047	0	0	0	0.07167	0	0	0.027499	0.047267	0	0.093618	0
LINC01915	0.090415	0.262612	0.281988	0.599148	5.43037	3.63075	0.310935	0.069933	0.930233	3.34891	0.062962	0.108843	1.03653	0.034868	0.194052	0.092795	0.049039	35.7217	0.978774	0.860527	0.010948	0.04207	0.342677	0.018747	0.07228	3.53118	2.55778	1.83794	0	0.258791	0.070081	0.013186	0.155587	0.040767	0.046133	0	1.15042	0.009109	0.03958	1.1103	0	0.141373	0	0.144067	3.73604	0.641403	0.359151	3.11293	34.2597
AC092040.2	0.432967	0.051312	0.038975	0.024098	0.015545	0.054079	0.144841	0.115974	0.071779	0.29566	0.096924	0.032056	0.286501	0.01864	0.187472	0.075875	0.004847	0.042928	0.330084	0.13212	0.043331	0.007771	0.0657145	0.037484	0.010625	0.0029315	0.162479	0.259084	0.005001	0	0.026194	0	0.024983	0.007856	0.042852	3.93349	0.008339	0.025322	0.09305	0.079256	0.027599	0.046104	0.019642	0.014228	0.008327	0.025553	0.054233	0.041857	0.082823
AC020978.5	14.8142	10.717	0.501561	5.55587	10.2339	3.97774	9.37064	6.94284	2.5937	3.96665	18.1631	3.90243	6.62878	4.22912	7.52453	2.39328	0.100096	36.1492	4.54615	21.2106	23.0175	5.699	5.76291	4.1279	4.07031	1.82743	4.16499	3.03666	8.56514	6.89487	6.23876	9.20106	1.31292	7.38592	0.468983	10.9026	7.65682	9.95274	5.17208	7.52368	20.7527	0.091624	16.7536	15.3781	2.79533	5.30379	4.34605	8.50381	2.58361
AC018413.1	0	0.361138	2.02105	2.8112	0.028811	1.14516	0.894551	0.014646	4.81016	0.361493	0.227887	0.044756	1.27338	0.106952	0.157132	2.08449	0.064194	7.95265	0.401969	1.14211	1.05378	0.311723	1.20756	3.57494	0.818365	0.130398	1.02914	3.98127	0.219582	2.17651	0	0.447432	0.071677	0.131296	0.037383	1.29967	0.015528	0.03608	1.27192	0.889693	0.149106	1.86124	0.864647	0.741391	0.034819	0.164696	0.690271	0.202752	0.373208
AC113607.1	0.085774	0	0	0.074516	0	0	0.101304	0	0	0	0	0	0	0	0	0	0.601273	0	0	0	0.032984	0	0.0114945	0	0.0477075	0	0	0	0	0	0	0	0	0	0	0	0	0	0	0.084149	0	0	0	0	0	0	0	0	0.102695
AL391361.2	9.38642	0.498698	0.477688	1.19179	0.451172	1.62494	0.718034	0.394562	1.11186	0	0.449126	1.83281	0.825542	0.95681	0	0.365739	0	1.10499	2.75863	1.141	0.442028	0.205324	0.3295	0.30236	0.245285	0	1.07625	0.599993	0.302469	0.606917	0.671836	1.81007	0	0	0.308537	0	0	0	0.398848	1.42209	0.329877	0.993319	0.72738	0.746317	0.927593	0	0	0.295915	0.339939
SOCAR	0.29901	1.23213	1.2526	0.631433	0.843384	1.74443	7.72358	1.70875	1.91173	1.37021	0.636825	3.4252	2.71712	0.336083	0.23389	0.967659	0	1.6248	2.64403	3.07257	0.563807	0.528143	1.62129	0.297289	0.648969	0.873294	2.1263	4.94736	0.148197	0.909558	0.731341	0.413245	0.357437	0.181099	0.768877	1.03768	0.551784	1.33017	0.418298	0.821795	0.045627	0.923739	0.271138	1.00975	0.301003	0.042853	0.196299	0.224971	0.35853
LINC00298	0.473227	0.05025	0.148416	0.019239	0.06307	0.043793	0.505144	0	0.028531	0.325665	0.032472	0.126169	0.053735	0.012234	0.039731	0.115905	0.063916	0	0.210688	0.230577	0.021585	0.219244	0.0650535	0.390121	0.021051	0.0457385	0.145198	0.131772	0.007178	0.099047	0.087848	0.040149	0	0	0.081412	0	0.06668	0.04337	0	0.095991	0.187434	0	0.058207	0.038602	0.015194	0.017812	0.033165	0	0.031914
AL513324.1	0	0	0	0	0	0.13441	0.346165	0	0.031644	0	0	0	0	0	0	0	0	0	0	0.062407	0	0	0	0	0	0	0	0	0	0	0	0	0	0	0	0	0	0.041049	0	0	0	0	0.426655	0	0	0	0	0	0
AC007298.1	0.963851	0	0.115056	0	0	0	0.650914	0.166358	0.034398	0.23779	0	0	0	0	0.101433	0	0	0	0.112397	0.169046	0	0	0.0200835	0	0.019165	0	0	0.086644	0.031816	0	0	0	0	0	0	0	0	0	0	0	0.148029	0	0	0	0	0	0.111862	0	0.081625
AL353622.2	7.1489	0.351376	0.210545	0.288138	0.260991	0.100051	0.170334	0	0.23099	0	0.339771	0	0.204215	0	0	0	0.109172	0	0.142535	0.119577	0.121799	0	0.0588305	0.209986	0.0201655	0	0	0.247108	0	0	0.351741	0.307451	0	0	0.074547	0	0.281956	0	0	0	0.172795	0.078047	0	0	0	0	0	0	0.153215
WNT5A-AS1	28.5427	5.08696	4.95749	2.43984	0.782969	3.72038	2.18896	1.74097	1.11929	3.24594	0.7685	5.16288	3.93628	1.38032	4.84958	9.90412	1.69867	1.12727	2.28881	0.903511	2.77089	2.88757	1.73683	0.138352	5.60824	3.51406	1.24717	8.6025	0.532921	6.4063	5.38869	5.06887	1.30362	1.23805	33.5895	4.77305	2.72181	2.85773	18.6037	3.1903	3.99175	6.69626	2.47449	3.20956	2.26259	7.70568	4.31775	2.62599	3.57556
AC009065.9	23.6958	2.70235	2.90412	0.549698	2.47019	1.86569	9.58282	0.730873	2.99298	7.62456	4.34729	3.47592	4.47466	1.78466	3.02805	1.91583	1.1102	1.10345	5.65177	6.23609	2.57738	1.15469	0.942075	2.43255	1.2915	0.779036	1.95674	6.86986	1.00173	2.74965	2.86435	1.11353	0.55879	2.4012	1.71919	0.738754	2.09959	0.87817	2.24799	2.46044	2.22823	0.965904	3.08237	3.66261	0.696879	1.1103	1.03737	1.07357	1.54425
ZNRF3-IT1	0.155742	0.166342	0	0	0.079129	0.1467	0.337949	0	0.178293	0.669058	0.286906	0.077441	0.462391	0	0	0.078463	0.070509	0	0.460379	0.780588	0.016064	0	0	0	0.056447	0	0.627942	0.349392	0	0	0	0	0	0.130592	0	0	0	0	0.160103	0.097596	0.355569	0	0	0	0.065277	0.083921	0.11433	0.156719	0.406108
AL080276.2	0.180049	0.099074	1.20731	0.269865	2.57991	0.852927	0.047866	0.029293	2.2201	2.25985	1.1916	1.57566	0.820392	0.205427	2.93729	1.72256	0	0	2.264	0.911508	0.282089	0.719017	0.454201	1.04858	0.890314	0.238425	2.65901	2.20096	1.18416	1.59888	0.534997	1.33898	0.362136	2.40951	3.15242	0.240028	3.06045	2.1117	0.168648	2.28286	0.135969	1.77981	0.072883	1.38741	0.860054	1.1725	3.13307	0.140905	1.73747
AL161908.2	0	0	0	0	0	0.066019	0	0	0.069043	0.217968	0	0	0	0	0	0	0	0	0.183433	0.386459	0.104694	0	0	0	0	0	0	0	0	0	0	0	0	0	0	0	0	0	0	0	0	0	0	0	0.068791	0	0	0	0
AC012676.3	80.6025	2.22693	3.47108	0.849463	1.565	1.99154	19.7687	0.302758	2.67062	4.83922	4.02023	1.05113	4.78332	1.89881	2.1353	2.25688	0.721159	0.58242	4.14313	6.10699	1.9754	0.139736	0.61331	4.11946	0.779154	0.665782	2.93576	5.46382	0.891055	1.9058	1.84943	1.55794	0.526489	1.66816	1.19892	0.227582	1.39293	0.999118	1.98714	2.51468	2.40164	1.36357	0.718651	3.6672	0.437137	0.628983	0.740642	1.1416	0.503127
LINC01603	0.340234	0.033041	0.861864	0.195462	0.4019	0	1.17151	0.042269	0.031333	0	0.353257	1.06076	0.109056	0.02782	0.049053	0.583103	0.174703	0	0.319643	0.764727	0.111811	3.0472	0	0.062789	0.299686	0.349899	0.146526	0.175736	0.122662	0	3.37062	1.33592	0.028545	0.147311	0	0.058477	0.038876	0.184113	0.099399	0	0.058582	0.210734	0.06788	0.221837	0.134462	0.036233	0.022597	0	0.393083
AC117377.1	0	0	0	0	0	0.049072	0.121971	0.041879	0	0.199122	0	0	0.195566	0.029042	0	0	0	0	0	0.039424	0.007554	0	0.0094105	0	0	0	0	0	0	0	0	0	0	0	0	0	0.043039	0	0	0	0	0	0	0	0.017306	0	0	0	0.106327
LINC01896	35.4382	0	3.14973	0.294374	0.109796	0.059387	4.25562	0.167736	1.1432	0	0	0.063603	0	0	0	0	0	0	0.354115	0.698537	11.71	0	0.0724385	1.15503	0.0327375	0.066323	1.12961	0.192437	0	0.993266	0	1.32111	0	0	0.060495	0	0	0.207856	0	0	0.17963	0	0	0	0	0	0	0	0
PCCA-AS1	2.87447	1.0664	5.61631	0	0.528428	0.493759	1.89464	0.638344	0.805376	2.08742	2.19359	2.67428	2.22653	0.493505	2.89541	1.21954	0.27795	0	1.83525	3.57617	1.09054	0.690942	0.027907	0	0.021244	0.066674	1.12562	2.92869	0	0.464113	0	0.082989	0	0.092376	0.156037	0	0.260218	0.625298	1.97097	0.553924	0.259053	0	0	1.1025	0.049178	0.152762	0.158923	0	1.08512
AC011444.1	0.238169	0.342393	0.33623	0.252147	2.6426	0.972284	0.76714	0.270181	0.643011	0.093269	1.15474	2.38722	1.0105	0.055942	1.77346	0.662507	0.736501	1.54938	2.61872	1.00606	0.114502	1.16079	0.447165	1.51735	0.93462	0.53122	0.922671	0.669536	0.172042	0.141932	0.410934	0.04926	0.030479	1.04785	0.384362	0	0.555386	0.804412	0	0.478689	0	0.321733	0.159965	1.41269	0.328257	0.361847	0.305687	0.029514	0.982369
TTTY7B	0	0	0	0	0	0	0	0	0	0	0	0	0	0	0	0	0	0	0	0	0	0	0	0	0	0	0	0	0	0	0	0	0	0	0	0	0	0.100039	0	0	0	0	0	0	0	0.024143	0	0	0
AC022809.1	3.21916	0	0	0	0	0	0	0	0.099416	0	1.0786	0	0	0	0	0	0	0	0.151525	0	0.022742	0	0	0.110386	0	0	0	0	0	0	0	0	0	0	0	0	0.060998	0	0	0	0.137331	0	0	0.192455	0	0	0	0	0
AC104564.2	0	0.047036	0	0.127853	0.858096	0.132971	0.0955	0.212541	0.281757	0.854268	0.668571	1.21892	0	0	0.236423	0.595052	0.216472	0.587909	0.550797	1.47733	0.015332	0.082283	0.09743	0.131815	0.154984	0	0.567506	0.697728	0.17144	0	0.367296	0.569738	0	0.174995	0.183301	0.050649	0.045665	0	0.282757	0.64262	0	0.049719	0.355662	0.260529	0	0.508861	0	0.026669	0.090217
SPATA17-AS1	0	0	0	0.161513	0	0.111761	0.203233	0	0	0	0	0	0	0	0	0	0	0	0	0.138119	0	0	0	0	0	0	0	0	0	0	0	0.102305	0	0	0	0	0	0	0.637417	0	0	0	0	0	0	0	0	0	0
LINC01011	0.7093	1.20434	2.32577	1.99466	0.988416	2.95852	1.16894	1.17384	2.93578	5.65714	0.885327	2.85347	2.04772	2.20697	2.14742	1.83637	1.4266	1.29439	1.79558	1.31316	1.28454	4.49781	1.27923	1.10113	1.36787	1.42084	3.92391	2.26982	0.684739	0.361766	2.70993	0.634168	0.210663	1.94419	2.56681	2.60719	0.901072	1.88962	1.67678	1.86014	0.756761	1.72681	0.430548	2.50201	0.794488	1.04282	0.708309	1.4326	1.03367
LINC01429	1.55215	0.45727	0.618893	0.061447	0.088141	0.213193	1.41303	0.795851	0.333075	1.81166	0.519163	0.316235	0.729043	0.229542	0.203788	0.110678	0.182089	0.043454	0.604832	1.09678	0.249084	0.123026	0.045342	0.098437	0.039397	0.023345	0.270205	0.963505	0.050585	0.041162	0.406447	0.211869	0.020121	0.077416	0.159312	0.110124	0.496131	0.077967	2.06413	0.309825	0.34391	0.198175	0.178986	0.262379	0.081614	0.116619	0.122749	0.14499	0.326128
AC005342.1	44.2116	2.99445	2.38062	0.981362	2.61048	2.44189	8.45216	15.6783	1.15904	2.71144	9.39789	1.72711	2.80491	0.357307	3.04086	0.802525	1.53873	94.3446	1.59091	8.05755	11.4736	0.732678	0.617237	2.59327	0.45263	0.420708	1.03038	2.53177	0.629557	0.896945	0.999908	0.789602	0.180468	0.411999	0.455287	0.474265	1.29809	0.793977	0.14113	1.37878	2.37152	0.492292	0.850789	3.2599	0.559455	0.669688	0.271598	0.406888	0.605901
BX470102.1	1.52668	0.29062	0.925734	3.35515	0.984376	3.82659	1.40901	3.36989	2.20161	5.24303	0.897134	0.727635	1.51821	0.705487	3.2041	0.704045	2.73819	4.59647	5.98681	2.04254	1.22901	0.485329	1.16283	0.549729	0.887393	0.247456	7.07594	9.1162	0.855804	0.80475	0.857391	0.130945	0.22951	0.806338	3.04921	0.960471	3.23827	0.262115	0.20371	5.96411	0	2.9196	0.301799	1.35534	1.25895	0.975456	2.03516	1.79545	3.95639
AC119868.2	8.09139	1.69075	1.93225	0.611094	0.997999	0.895438	6.58582	0.703402	5.40127	4.27878	2.74237	0	5.33307	0.640232	2.17768	0.66976	0.636145	1.27075	2.88305	2.94082	2.46055	0.321483	0.422415	1.05914	0.369357	0.103938	2.06321	3.00075	0.394608	0	2.47844	0.223629	0.245628	0.098475	0.513527	0.117991	0.752819	1.29409	1.22159	1.45951	2.766	0.299555	2.75282	3.14653	0.11817	0.598262	1.19365	0.171839	1.91544
LINC01291	12.3945	2.30711	9.20815	3.70212	0	2.87407	1.07162	3.65588	0.127743	3.66571	0.123238	6.59075	2.44321	0.047223	4.04014	2.6508	2.41773	0.381815	6.67261	1.93269	2.22197	0.157083	0.041488	0.10358	3.80817	0	0.400802	5.08332	1.41483	0.833449	2.70511	0.920612	0	1.47133	1.59264	0.894017	0.069849	2.12569	0.84444	0.147257	1.98986	2.5681	0.340141	1.79711	5.43479	0.0055	1.44343	0	9.8609
AC004930.1	0	0	0	0	0.829575	0	2.85031	0	0	0	0.304342	0	0	0	0	0	0	0	0	0.31221	0	0	0	0	0	0.253476	0	0	0	0	0	0	0	0	0	0	0	0.438424	0	0	0.463712	0.303721	0	0	0	0	0	0	0
AL121790.2	1.12014	2.73539	0	0	0.172691	0.213546	1.46933	0.386032	0.160011	6.44939	1.92395	0.137253	2.18893	0	0.420167	1.32763	0.145188	0	1.46548	0.662597	0.652634	0.194689	1.4284	0.124941	0.345042	0	0.189903	1.43114	0.22632	1.6091	0.31162	0.46674	0	0.282262	2.24816	0.152979	0.259534	0.501342	1.02881	1.61655	1.13048	1.06082	0.588398	0.392732	0.48287	0.686419	0.173301	0	1.89893
AC104002.1	0	0	0	0	0	0	0	0	0	0	0	0	0	0	0	0	0	0	0	0	0	0	0	0	0	0	0	0	0	0	0	0	0	0	0	0	0	0	0	0	0	0	0	0	0	0	0	0	0
Z98885.2	0.88038	0.252225	0.342319	0.027016	0.089593	0.158478	0.637587	0.045356	0.199973	0.275087	0.045374	0.106098	0.049931	0.101139	0.377218	0.026772	0.167589	0	0.209166	0.309359	0.155754	0.031314	0.057998	0.170776	0.0110665	0.024119	0.116441	0.311676	0.053937	0.068906	0.075084	0.058152	0.011935	0	0.010023	0	0.075766	0.067942	0	0.101738	0.133471	0.093811	0.028133	0.058534	0.011043	0.07448	0.024393	0.014437	0.141487
AP001628.2	0	0.031851	0	0	0	0	0	0	0.021661	0	0	0.07787	0.495909	0	0.055277	0	0	0	0	0	0.009948	0	0.057043	0	0	0.032445	0.084747	0	0	0	0	0	0	0.174406	0.030043	0	0	0	0	0	0	0	0	0.067193	0	0	0	0	0
AC006449.3	0	0	0	0	0.20209	0.222435	0.9174	0.065242	0.174017	0.674653	0.382797	0.074102	0.657753	0.076435	0.107261	0.169815	0	0.069816	0.968056	1.35684	0.141587	0.402063	0.0437795	0.221565	0	0	0.082811	1.1933	0.100602	0	0.156794	0.063808	0	0	0.059564	0.435679	0	0	0	0	0	0	0	0	0.037684	0.273107	0	0	0
AC136475.3	0.240969	2.67187	0.879702	3.32303	1.56621	2.0104	18.1479	1.19053	0.714958	4.06225	3.34705	1.9576	3.29825	5.654	1.14258	4.51194	0.496677	0.883189	3.17584	6.27582	12.6093	2.75906	2.61122	6.05534	3.09138	1.39249	9.72557	1.59215	0.836312	6.83917	0.515184	0.516642	0.56725	1.78621	0.630206	0.326737	0.174154	3.43373	0.153341	3.55299	1.84728	4.31165	1.46888	3.06185	0.631001	1.08939	2.3517	0.952596	0.759353
AC068295.1	0	0	0	0	0	0	0	0	0	0	0	0	0	0	0	0	0	0	0	0.683734	0	0	0	0	0	0	0	0	0	0	0	0	0	0	0	0	0	0	0	0	0	0	0	0	0	0	0	0	0
AC105345.1	0.790994	0.074775	0.528709	0.049714	0.062987	0.161398	0.656516	0.094092	0.234707	1.47655	0.231007	0.015855	0.759993	0.06756	0.129004	0.298516	0.063876	0.016336	0.346028	0.269099	0.306152	0.333282	0.197742	0.06428	0.0858985	0.091582	0.295748	1.7618	0.035656	0.095066	0.162579	0.145925	0.120899	0.250833	0.255041	0.04103	0.106105	0.073592	0.374751	0.288673	0.203416	0.192135	0.053783	0.066595	0.040063	0.263992	0.048311	0.123424	0.144277
AC016595.1	9.50774	0	21.7371	0	0	0	0	0.404914	0.232945	3.29501	1.604	6.26437	1.68685	0	0	0	29.51	0	0.115219	0.673136	0	0.150712	0	0	0	6.14245	0	0	0	4.03186	0.00527	0	0.80444	8.29292	0.015724	0	0	0	3.60563	0	0	0	0	0	2.18461	0	0	0	0
AC023813.1	4.90363	0	0	0	0	0	1.43682	0	0.360627	0	0	0	0	0	0	0	0	0	0	0	0	0	0	0	0	0	0	0	0	0	0	0	0	0	0	0	0	0	0	0	0.152661	0	0	0	0	0	0	0	0
AC016493.1	2.51923	0.052391	0.08111	0	0	0	0.987554	0	0.020573	0.126193	0	0	0.296234	0	0	0	0	0	0	0.044361	0.017381	0	0	0.068448	0.0295325	0	0.047433	0	0	0	0	0	0	0	0.036593	0.075808	0	0	0	0	0	0	0	0.137705	0	0	0.030244	0.02548	0.052908
AC027277.1	11.1638	0	4.51957	0	0.595838	0	0	0	3.91319	52.0177	0.226383	11.1127	0	4.09117	0.857826	0	0.239556	1.16853	5.7e-05	2.89298	0.228214	0	0	0	1.10398	5.70725	3.8e-05	7.849	3.22869	1.22756	1.46428	6.27706	0.678297	4.03096	4.08402	5.55619	32.4564	19.1733	0.948378	0	42.5196	8.71711	0	0	3.27196	18.0909	14.6547	7.51967	0
AL132655.2	0.257937	0.464957	0.317695	0.97672	2.59173	2.49503	0.928601	1.48467	0.075831	1.87852	1.11913	0.579754	0.805577	0.607621	4.25453	1.67161	0.466074	0	2.11536	0.475975	3.34055	0	0.478739	0.807052	0.993621	0.062936	0.154563	5.67137	2.39201	0.1698	0.916619	0.383597	0.289658	2.25412	0.045029	0.126822	0.48147	0.418659	0.656835	0.798048	0.211644	1.0833	1.46771	1.23549	0.204531	0.148497	0	0.137648	0.744321
AC016773.2	0.6328	0.967205	0.339881	0.038981	0.258773	0.316031	1.13017	0.728409	1.31757	1.89681	0.889743	0.23125	2.68678	1.09073	1.81751	1.04706	1.28615	0	2.11569	1.98645	2.01038	0.608894	0.737387	0.859315	0.99444	0.386124	0.767856	2.48138	0.912438	0.100339	0.850395	1.78766	0	0.587814	1.11538	1.04933	1.10535	0.577195	0.58286	1.04341	0.309763	1.32549	0.284494	1.29801	0.301131	0.836707	0.204931	0.589847	0.570084
AC007114.1	7.95226	1.31739	6.70367	2.06103	1.82461	3.49288	5.59452	1.19827	1.26013	4.33194	1.32486	2.09628	2.54443	1.31478	3.11991	1.75196	0.818691	3.53991	2.09324	2.47852	1.00743	1.68368	2.26189	0.825001	3.56604	3.68677	6.25058	4.15521	0.856234	0.301412	0.914741	0.990331	0.566832	2.44325	8.27324	3.6475	2.94452	0.4597	0.428823	1.26708	2.06058	2.31079	0.609971	2.35078	2.70003	2.09485	1.10418	4.66409	2.62265
AL451164.1	0.275797	0	0	0	0.094547	0.0336	0.124902	0.430899	0	0.200079	0.321732	0.211438	0	0	0.315613	0	0.699316	0	0.103184	0.172847	0.048652	0.300474	0.0721405	0	0.358139	0.08153	0.070797	0	0	0.202416	0	0	0	0.073464	0.094077	0	0.048748	0	0.406758	0.108578	0	0.167699	0	0.128112	0.078693	0.134161	0	0	0.428705
LINC01899	0	0	0	0	0	0	0	0.206999	1.89954	0.210325	0	0.200164	0.207117	0	0.210408	0	3.76728	0.100853	0	0.257366	0.542518	0	0	0	0.290533	1.63702	0.161324	1.05451	0	0	2.51589	0	0	0	0.473906	1.73372	0	0.851346	0	0.62309	0.450835	0.305476	0	0.635508	0	0.427685	0	0	0
AC007405.2	13.8052	1.14074	1.36847	0.451301	0.504997	0.984893	7.76821	0.231261	0.792565	3.02668	1.60195	1.46761	3.11708	0.376574	2.87421	0.960452	0.530468	0.913435	1.00328	2.37152	1.19538	1.93697	0.603612	3.34623	0.58589	0.528745	3.63627	1.65406	0.298449	0.72473	4.20866	2.902	0.128233	0.557581	0.228781	0.151504	0.515897	0.328425	0.482285	1.62257	1.79028	0.571971	0.398353	0.944158	0.197597	0.754842	1.23379	1.52308	1.01603
LINC01537	4.09275	0.608451	1.91147	0.36708	0.594873	0.494027	4.28497	0.408309	1.18673	2.35683	1.10285	1.72106	1.94877	0.786984	0.76363	0.668083	0.341048	0.095589	2.0959	2.27967	0.685767	0.34308	0.91486	0.291828	0.362397	0.465557	1.33114	2.14086	0.215394	0.488224	0.627625	0.266266	0.259998	0.222339	0.394582	0.410918	0.695236	0.51452	0.47304	1.22714	1.39836	0.295198	0.312629	1.10851	0.248382	0.407051	0.395556	0.409722	0.750767
LINC01055	2.24111	0.361162	0.291208	0.068173	0	0.172666	1.09865	0.088815	0.137534	0.911937	0.233743	0.079545	0.327761	0.086993	0.354134	0.108814	0.296064	0.015611	0.514517	0.55401	0.177798	0.064128	0.104616	0.052119	0.043704	0.0349445	0.226758	0.518073	0.033009	0.169672	0.094323	0.088097	0.018469	0.030312	0.031439	0.018252	0.109219	0.016467	0	0.134777	0.196518	0.070708	0.01484	0.141668	0.041001	0.051759	0.03171	0.04756	0.118848
LINC02766	0	0.403774	0.207904	0.129834	0	0.052798	0.186893	0	0.183352	0.225616	0.113446	0.565735	0.310011	0	0.802975	0.706704	0.205323	0	0.77832	0.362921	0.374481	0.990804	0.059222	0	0.217083	0.084012	0.116133	0.478531	0.11744	0.276882	0	0	0	0	0.062134	0	0.33514	0.537102	0	0.462588	0.341422	0.397327	0	0	0	0.411245	0.243137	0	0.225556
AC073367.1	0.289775	0.197558	1.73004	0.658557	0.158257	0.605358	0.092607	0.764835	0.285897	1.35303	0.96665	0.503892	2.67393	0.227704	0.697702	0.657138	0.275474	0	0.459302	0.667324	0.224315	0.426435	0	0	0.102074	0.057285	0.640214	1.22586	0	0.741965	0.472313	0.125901	0	0.106058	0.391033	0.118032	0.262285	0.043556	0	0.77874	0.678336	0.130071	0	0.242566	0.335763	0.138945	0.13093	0.223901	0.049757
AC240565.4	0	0	0	0.070697	0	0.088698	0.208994	0.080557	0.033542	1.05486	0	0	0.180652	0.155398	0.062724	0.049893	0.084669	0	0.197579	0.52661	0.067165	0	0	0.033932	0	0.0132845	0	0.170797	0.053464	0	0	0.023473	0	0	0.203535	0	0	0	0.523302	0.052069	0	0	0	0	0.005494	0	0.153799	0.060643	0.16464
AC003986.3	2.9048	0.166043	1.304	0.45896	0.158257	0.08028	0.692379	0.078434	0.254563	0.148275	0.125965	1.80998	0.10829	0.216526	2.12092	0.234025	0.277162	0.136683	1.38236	0.259282	0.615545	0.367353	0.48494	0.427206	0.531022	0.149702	0.623469	1.0768	0.11249	0.156794	1.76271	0	0.063624	0.059698	0.037782	0	0.469641	0.043066	0	0.850333	0.91376	0.123282	0	0	0.651938	0.36634	0.12995	0.289337	0.729121
AL731684.1	7.56144	0.790113	0.807576	0.23248	0	0.42631	2.48659	0	0.390828	2.35784	0.453529	1.05505	1.01707	0.850958	0	1.12949	0	0	1.92473	2.62315	0.358591	0.468675	0.489222	0.103943	0.152327	0.092941	0.283356	0.435892	0.106894	0.273978	0.327163	0	0	0	0.154799	0	0	1.83227	0.724958	1.33879	0.413155	0.358001	0	0.663705	0.111098	0.623439	0	0.54104	0
TSPAN9-IT1	3.64756	0.130162	0.91097	0	0	0.07663	0	0.43377	0.121821	0.554508	0	0.07965	0	0	0	0	0	0	0.338236	0.411615	0.054938	0	0	0	0	0	0.154885	0.098992	0	0	0	0	0	0	0	0	0	0	0	0	0	0	0	0	0	0	0	0	0
AC005324.5	0.651061	1.10152	0.97401	0.494019	2.11442	0.24703	1.3349	0.352698	0.689482	1.13428	0.091086	0.304112	1.50927	0.336177	3.09284	0.559198	0	0.193478	2.29609	0.581616	3.08241	0.119534	1.49727	0.478439	0.0544935	0.124821	0.556656	7.46077	0.473853	2.39193	0.979393	0.59602	0.191586	2.97888	0.274176	0.737306	0.818715	0.156227	0	0.362729	4.00972	0.062317	1.92467	0	0.920294	0.598225	1.39558	0.040853	0.704924
AC135068.7	0	0	0	0	0.103231	0	0	0	0	0	0	0	0	0	0	0	0	0	0	0	0	0	0	0	0	0	0	0	0	0	0	0	0	0	0	0	0.051181	0	0	0.270079	0	0	0	0	0	0	0	0	0
XIST	2.66929	2.39076	0.84218	0.008059	0.014848	8.27051	0.579157	0.080802	0.195174	0.562042	141.416	9.81017	117.08	139.941	0.274765	11.6121	0.146256	0.193488	0.410219	0.226002	6.81539	0.036871	0.0138775	0.052793	3.82464	49.7908	0.661481	0.019931	0.00395	37.5342	16.9119	100.286	1.89842	0.043224	132.049	4.2002	3.54341	0.004876	0.027929	2.44702	4.14181	3.94087	37.1552	205.652	24.2671	0.007149	0.03977	0.296343	0.021897
AC093817.1	19.0174	3.59368	3.25261	2.6021	1.51141	1.21145	11.7715	0.880882	4.29329	2.83995	1.91016	1.13841	3.63486	1.42107	3.73018	2.66823	0.830982	2.31712	3.9594	6.09978	2.3639	0.768903	0.806754	1.39974	0.570411	0.23398	5.92322	4.0551	1.03771	2.32474	4.2631	0.68809	0.1615	0.535377	2.89623	0.573913	0.625419	0.647045	1.28472	2.81883	2.60486	0.511341	1.12366	2.48861	0.617947	0.784625	0.823131	0.10831	1.89111
MRTFA-AS1	15.3578	0.881582	1.7789	0.191693	0.508148	0.964446	5.55551	0.723125	1.80438	5.02096	2.09257	1.51344	2.5395	0.179188	1.52219	0.750684	0.744113	0.650186	1.80379	3.76972	0.672026	0.45324	0.198543	0.528176	0.239585	0.0837035	1.10957	3.03707	0.279795	0.652336	0.963004	0.469286	0.217053	0.277186	0.535345	0.149417	0.656324	0.284264	0.688521	1.08918	1.3847	0.349413	0.536063	1.29428	0.239273	0.400572	0.304578	0.43461	1.23342
AC097716.1	0.915344	0	2.22125	0.570679	0.467578	0	8.89436	0	0.508053	0	2.72118	0	3.22751	0	1.14106	0	4.06913	0	0	0	0.188552	0	0.205223	0.401209	0.208071	0	0	2.04372	2.08211	0	1.24741	0	0	1.6462	0	0	1.40976	0	0	0	0	0	0	0.570104	0	0.753587	0.417178	0	0
AC012313.3	1.38495	1.72325	0.965817	0.323105	1.32054	0.38942	0.992107	0.261256	1.45026	2.40175	0.350533	1.05258	0.546531	0.178366	2.25943	0.546661	0.038489	0.6268	1.30469	0.542082	0.905221	0.409416	0.456109	0.528247	0.247853	0.0608705	0.70725	1.53228	0.162515	0.847404	2.38075	0.172627	0.149196	0.359153	0.056974	0.057736	2.02014	1.05543	0.621928	2.33615	0.875096	1.16569	0.800921	1.66541	0.233137	0.134298	0.157084	0.299395	0.73112
AC239802.2	0	0.133778	1.12145	0	0.223624	1.93888	0	0.629145	0.507635	3.96129	3.10295	0.796148	3.14978	1.21061	0.981648	0.280538	0.504893	1.24096	1.37901	1.69009	0.360241	0.687141	0.0340145	0.211414	0.386342	0.419073	0.805599	3.32728	0.097468	0	0.153246	0	0	0	0.263764	0	0.051676	0	0.403022	0.71916	0.235199	0.243977	0.071025	0	0.359623	0.289262	0.197967	0	1.61654
PWRN4	0	0.196	0	0	0	0	0.797289	0	1.02899	0.436403	0	0	0	0	0	0	0	0	0	0.452266	0.029826	0	0	0	0	0	0.111495	0	0	0	0	0	0	0	0	0	0	0	0	0	0.096839	0	0	0	0	0	0	0	0
AP002812.3	8.30729	0.71298	1.78281	0.099351	0.539231	1.94371	7.79181	2.02874	2.1087	4.64928	2.20376	1.00887	4.54445	0.326644	1.71814	0.703003	0.483925	0.792904	3.93547	2.70312	0.760262	0.346406	0.230663	0.290939	0.316128	0.0663685	1.41324	3.82228	0.168733	0.476797	3.2734	1.13973	0.330272	0.768057	1.52044	0.45859	0.554148	0.437126	1.06322	1.65109	1.69411	0.564256	0.559773	2.85839	0.241325	0.652809	0.472018	0.393726	2.32701
SNHG28	0.499635	0.4831	1.67199	1.60598	1.08631	0.80584	0.476369	1.79177	1.24419	7.14925	0.453653	2.14131	2.44122	0.390111	0.856259	0.958134	0.592182	1.16577	3.10725	1.52269	1.33721	2.08743	1.6135	1.12238	1.01731	1.64826	2.72846	2.43531	0.18362	1.08625	1.65226	0.467215	0.062675	0.41179	0.638081	0.130141	0.699113	0.368845	3.46584	0.775383	0.280991	0.648408	0.014616	0.217468	0.796141	0.335285	0.493594	0.463995	0.910256
AC069294.1	0.3011	0	0	0.540643	0	0	0.286308	0.112078	0.086861	0	0.55512	0.453276	1.83265	0.552983	0.207466	0	0.170841	0.513432	0.229391	0.362282	0.121256	0.201017	0.218155	0	0.124842	0	0.330782	0.824858	0.260129	1.80915	0.165348	0.689675	0	0	0	0	0	0	0.487721	0	0.113359	0.293621	0	1.01173	0	0	0	0.493053	0.131119
MRPL23-AS1	0.021974	0.282809	0.452994	0.011793	0.414721	0.316069	1.97659	0.00845	0.399773	0.68099	0.057359	0.061362	0.385828	0.066817	0.015181	0.064976	0.013331	0	0.113026	0.053154	0.315461	0.128329	0.149874	0.039539	0.0261075	0.007487	1.45785	2.39614	0.114754	0.072382	0	0.013253	0	0.013619	0	0	0	0.046556	0	0.075768	0	0.049736	0	0.222317	0.006593	0.084318	0.053606	0.010229	0.011059
DYRK3-AS1	1.90067	0.478184	4.23095	0.762789	0	0.277625	0.233932	3.48723	0.873849	0.34528	0.176565	0.287353	0	1.31426	0.20182	0.428681	0	6.71337	0.196868	0	0.141791	0.391072	0.485967	0.589346	0.176543	0.167358	0	0.883299	0.222409	0.860719	0.478488	0.265694	0	1.0516	0.093725	0.754751	1.1114	0	0	1.21254	0.214241	0.441161	1.14967	1.74128	0.082549	0	0.67751	0.593056	1.24605
AL445072.1	0	0.199673	0.143085	0	0.08325	0	0.995165	0.056432	0.346857	0.164307	0.285974	0.076396	0	0.072706	0.453235	0.376622	0	0	0.175331	0.21008	0.16282	0	0.027028	0	0.168195	0	0	0.650825	0	0.263092	0	0	0.101208	0.326917	0.34222	0	0	0.071327	0.599095	0.377349	0.069378	0.213097	0.086488	0	0	0.116627	0	0.055841	0
AP001972.2	0	0	0	0	0	0	0	0	0	0.686064	0	0	0	0	0	0	0	0	0	0	0	0	0	0	0	0.501355	0	0	0	0	0.197265	0	0	0	0	0	0	0.751258	0	0	0	0	0	0	0	0	0	0	0
AC084116.1	0.15472	0	0	0	0	0	0.418733	0	0	0	0.196851	0.393231	0	0.074654	0	0	0	0	0	0	0.021275	0	0	0	0	0	0	0	0	0	0	0	0	0	0	0	0	0	0	0	0.288492	0	0	0	0	0	0	0.077871	0
AP000438.1	1.39112	0	0	0.241334	0	0.032555	0	0	0	0.091812	0.044369	0	0	0	0	0	0.042415	0	0.065605	0	0.012268	0	0.162442	0	0.0272275	0	0	0.063973	0	0	0	0	0	0.16384	0.061047	0.374137	0	0	0	0	0.094196	0.409737	0	0.141026	0	0	0	0.025903	0
AC012625.1	0	0.166342	0	0	0	0.037039	0.629241	0.192746	0.185212	0.324627	0.173589	0	0	0	0	0.170258	0	0	0	0.30054	0.074668	0	0.0718235	0	0.229469	0.180686	0	0.163014	0.219224	0	0	0	0	0	0	0	0.042642	0	0	0	0.087023	0	0.2334	0.111678	0	0.079529	0.052525	0	0
BX664727.3	11.0002	1.1254	0.111727	0	0	0	1.82523	0	0.717134	0.178312	0	0	0.13432	0.01377	0	0.057245	0	0	0.073158	0.143312	4.56768	0	0.145512	0.023336	0.316015	0.14169	0.215835	0	0.027625	1.26093	0.54631	0	0	0	0.249109	0	0	0	0.243979	0	0.174888	0	0	0.096863	0	0	0.058571	0	0.02551
AC068196.1	13.0211	0.371648	0.571411	0	0.079874	0.120342	3.4803	0.316054	0.417968	0.156385	0.623972	0.422926	0.914922	0	0.174439	0.352229	0	2.48006	0.145549	1.35409	0.344699	0.514212	0.079211	0.689826	0.0607325	0	0.354809	0.213471	0.107176	0.953612	0.059974	0.289727	0	0	0	0.250746	0.215866	0	0	0.414901	0.296892	0	0.062087	0.444983	0.083072	0.088179	0.032942	0	0.18579
CAMTA1-AS2	0.92459	0	0	0	0.51899	0.115501	0.410289	0	0.065432	0	0	0.694111	0	0	0.947907	0	0	0	0.305907	0	0.34952	0.319393	0	0	0.0582315	0	0	0	0.109405	0	0	0	0.093521	0.082624	0	0	0	0.49731	0	0	0	0	0	0	0.057497	0.090598	0	0	0
AL031432.4	11.158	0.492457	2.17301	0.611457	0.737822	0.950437	4.41911	0.802634	1.25304	3.33198	1.09936	1.05704	3.36685	0.903491	1.95054	1.2389	0.803021	0.620198	1.92422	2.03412	1.34832	0.540772	0.222854	0.635665	0.552707	0.223357	1.34925	3.45005	0.41119	0.771251	0.939811	0.473343	0.122053	0.732316	0.854636	0.317105	0.54898	0.625135	0.691875	1.61796	0.945872	0.721017	0.618323	1.17661	0.083384	0.540226	0.803677	0.641587	1.03952
AP000424.2	0.579332	0	2.65224	0	0	0	3.19126	0	0	0	0	0	0	0	0	0	0	0	0	0.817338	0	0	0	0	0	0.118966	0	0	0	0	1.13098	0	0	0	0	0	0.280106	0	0	0	0.39244	0	0.526805	0	0	0	0	0	0
AL732314.6	0.096997	0.182619	0.242884	0.083024	0.293602	0.457744	0	1.54034	0.171498	0	0.13132	0	1.4104	0.129484	2.31201	0.170751	0.134763	0	0.653358	0.453039	0.365553	0	0.157911	0	0.058506	0.0517715	0.654166	0.542016	0.110424	0.188597	0.162184	0	0	0	0	0.281673	0	0.299056	0	1.31222	0	0.152822	0.245125	0.861997	0.040193	0.352411	0	0	0.058713
AC090371.2	12.9486	0.228857	0.106967	0.078688	0.483702	0.15497	3.2235	0.125664	0.470407	0.457312	0.319909	0.110946	0.408323	0	0.27309	0.407433	0.60476	0.273611	0.483463	1.11078	0.121138	0.183677	0.058137	0.829638	0.104946	0.065779	0.819099	0.308994	0.108939	0.508739	0.129997	0.157203	0.103603	0	0	0	0.19674	0.397183	0.71358	0.271909	0.294432	0.159875	0.166129	0.53336	0	0.147337	0.162969	0	0.105339
RMST	10.4318	0.011569	12.9743	0	0	0	1.15485	0.051747	0.072425	0	0.098008	0	2.43349	0	0.020555	0	0	0	0.104153	0.158953	0.034185	0	0.0344335	0	0.041784	0	0.108636	0.11388	0.032256	0	0.013055	0.012043	0.035136	0.021595	0	0.021699	0	0	0.030238	0.013991	0.287434	0	0	0	0	0	0.126532	0.086365	0
AC104137.1	0	0	1.5319	0.621304	1.43759	2.19602	0	0.177178	0	3.08706	0	0	4.17275	0.249662	0	3.29165	0.271275	1.71981	1.34524	1.01154	0.757994	0	0.161952	3.38317	0.546377	0.636532	3.36062	1.82644	0	2.21904	0.152014	0	0.288806	0	0.988578	0	0.238506	0	0	0.617172	0.247879	0.443661	0.140871	0.750947	3.01485	0	1.47125	0.15918	2.75351
AC084024.1	34.8847	1.87107	4.63978	1.36012	3.72616	1.72422	11.8423	0.977279	2.59347	4.61692	2.15509	0.96051	3.30138	0.802592	3.26182	1.53759	0.72944	1.54317	3.03588	6.20297	1.88168	0.743352	0.432769	1.67401	0.529495	0.306654	2.25835	4.52811	0.570884	0.946559	1.59501	1.03845	0.042479	0.138865	0.571708	0.400449	1.07023	1.11286	1.3039	1.6067	2.69641	0.350752	1.29266	2.08442	0.43535	0.469498	0.688909	0.495701	1.64089
AP003064.1	0	0	0.720865	0	0	0	0	0	0.121346	0	0	2.85862	0.616833	1.63154	0	0	0.106173	0	0	0	2.03646	0	0.0713995	0	0	0.711055	0	0.621724	0.222686	0	0	0	0.207254	0.30802	0	0	0.542336	1.28784	0	0	0	0	0	0	0.000542	0.430041	0.37773	0	0
AC025277.1	0.039394	0.141419	0	0	0	0	0.251286	0	0	0	0.021552	0	0	0	0.027007	0	0	0	0	0.089874	0	0	0	0.026376	0	0	0	0	0	0	0	0.052828	0	0	0	0.062415	0.026284	0	0	0	0	0	0.019784	0	0	0	0	0	0
IQCA1-AS1	0	0	0	0	0	0.041374	0	0	0	0	0.339578	0	0	0	0.423823	0.123437	0	0	0	0	0	0	0.04538	0	0.0223735	0	0	0	0.037918	0	0	0	0.101624	0	0.105651	0	0	0	0	0	0	0	0	0	0	0.053885	0	0	0
AC016727.1	42.7373	7.47591	10.2912	6.62831	5.11565	7.9277	26.9186	5.62954	8.08953	10.3084	14.5036	7.35624	11.9139	7.17852	9.62147	7.90144	1.70892	5.66563	10.6215	12.2818	8.94875	6.09808	4.65742	7.42521	7.6456	6.4038	8.32521	16.428	1.89702	5.66203	10.7309	3.56264	0.688915	15.6019	10.7213	6.71866	5.58538	2.36038	4.38024	11.1871	6.43903	6.81839	3.04112	14.0008	4.29207	4.40663	2.69101	7.52477	7.74402
AC007128.2	1.48537	1.69177	0.143081	0	0	0.038885	1.08531	0.18634	3.1473	1.38775	1.14909	0.068127	0.150847	0.071441	0	0.795767	0	0	0	0.318917	1.52955	0	0	0	0.157194	0.184315	0.309854	0.321375	0.423637	0	0.101718	0	0.047704	0.180805	1.44472	0.619231	0.300069	0.144405	0.266027	0.575197	0.26553	0.204713	0.073863	0.145498	0.039925	0.056695	0.411235	0	0
TBX5-AS1	0.056587	0.016098	0.204231	0.40055	0	0.143348	0.141945	0.042643	0.037372	0	0.051059	0.118879	0	0	0.01871	0.0152	0	1.03964	0.261707	0.018181	4.98011	0.183092	8.84743	0.007144	0.127573	0.0568565	3.85273	0.086621	0.714447	3.7488	0.024296	0.411504	0	0.067682	0.486863	0.010238	0.05826	0.036096	0.075362	0.043609	0.005651	0.09887	0.02134	0.010279	0.0423	0.027003	0.006066	0	2.26738
AP003392.3	0	0.178818	0.715855	0	0	0.051099	2.83618	0	0.079182	0	0.375763	0	0	0	1.17366	0	0.177053	0.203656	0.630006	1.12795	0.502894	0	0.758665	2.9447	1.48938	1.34217	0	0	0.262195	0.58225	1.12645	0	0	1.71972	0.321233	0.351191	0.605573	0.855871	0.686948	0.242584	0	0.204836	2.91888	1.87012	0.132878	0.229981	0.960708	0.459419	0
AZIN1-AS1	15.4147	7.30288	13.3484	3.65276	6.11883	4.8379	10.9743	8.25014	8.3984	18.4731	6.3367	5.33698	9.79878	4.38197	22.3259	10.1347	2.46445	3.26571	8.69562	32.8205	12.2781	4.85017	5.55133	3.47114	5.06888	10.0975	8.76389	39.5934	1.90193	1.93699	7.99095	4.18056	3.01768	3.77353	11.5275	3.35799	4.70896	6.44907	6.73813	12.3758	10.6572	5.23726	1.26179	9.08677	1.90464	1.71895	5.43506	2.73129	9.103
AC091185.1	45.3692	1.54685	8.19975	0.678406	3.07151	1.6091	14.9557	1.29139	2.15859	8.6467	5.41649	0.773648	7.40699	0.859062	2.2641	3.9563	0.905199	0	5.84049	4.83394	2.18632	1.72719	0.632119	1.58137	0.88488	0.685369	4.10509	5.59631	0.651811	0.360937	1.4516	0.487424	0.963398	0.783116	2.79383	0.325982	0.935785	2.49956	1.94993	1.57418	2.26132	0.455732	0.611269	1.97185	0.674558	0.371368	0.692796	0.315821	1.78434
AC118754.2	0	0	0	0	0	0	0.12426	0	0.034568	2.72097	0	0	0.243472	0	0	0	0	0.160888	0.095534	0	0	0	0.145619	0.067297	0	0	0	0.270269	0	0	0	0	0	0	0	0	0	0	0	0	0	0.054647	0	0.37123	0.159044	0	0	0	0.337356
AL445423.1	0	0	0.317348	0.491965	0.603681	0.234203	0	0	0.200674	2.23654	0.684591	0.254491	0.557607	0.860837	0.467206	0.60213	0	0.201706	0	0.55805	0.266365	1.32301	3.26444	0	0.739902	0.0937405	1.11799	0.468964	0.195309	0	0.177948	0.228427	0	0.249283	0.20836	0.10603	0	1.08278	0	0.512878	0.226084	0.180122	0.085543	0.813204	0	0	0.50027	1.02467	0.633907
AC005262.2	0	0	0	0	0	0.054614	0	0	0.061007	0	0	0	0	0	0	0	0	0	0	0.203579	0	0	0.087704	0	0	0	0	0	0.068597	0	0	0	0	0	0.239971	0	0.241731	0.570874	0	0	0.185875	0.155843	0	0	0	0.233703	0	0	0
A2ML1-AS2	6.43806	0.240367	0.770602	0	0	0.07344	6.65452	0.091465	0.393843	0.979275	0.485624	0	0.697028	0.124431	0	0.326596	0	0	0.922612	1.50628	0.187924	0.253908	0	0.244179	0.0824445	0	0.145648	1.41043	0.078644	0.729658	0.509954	0.488581	0	0	0	0	0.599051	0	0	0.413901	0.296263	0.12224	0.463909	0	0.073786	0	0.129015	0.20247	0.481393
AL157932.1	10.1379	2.82898	4.09177	0.582248	1.20012	1.89651	5.39057	0.918268	3.18078	2.04902	2.9102	2.33717	2.04786	1.27419	1.792	3.54253	0.492524	3.38034	4.21616	2.55924	1.17463	1.74803	0.33106	1.38317	0.664408	0.16366	2.03347	6.99237	0.50768	2.08851	1.77185	1.04471	0.717593	0.980779	2.78076	0.651662	2.1244	1.75734	0	2.5821	3.65223	2.08402	1.12427	3.54107	1.96541	1.14605	2.51772	1.51642	3.43758
ASB16-AS1	20.9061	3.45419	19.5913	4.15958	11.4429	6.25211	12.2594	7.64099	13.8271	21.3271	7.67774	4.67502	12.1637	7.08587	9.33999	7.87153	9.17357	5.11268	21.6001	18.3192	4.68586	3.94155	4.12917	3.09473	5.07695	6.24324	10.5698	17.6924	4.4585	5.42185	7.68584	5.34102	1.2811	6.28625	6.17843	6.19341	6.33841	8.47142	6.55341	13.4564	4.57068	8.99035	3.27189	7.21868	10.6021	6.51673	8.93663	8.98977	11.0046
AL359921.2	1.43473	5.64188	5.3335	1.86946	7.94883	1.26866	6.42109	2.81215	7.96493	3.47542	2.03573	2.53936	4.32971	6.06382	4.31942	3.70798	1.72842	1.53558	4.02808	3.12202	3.87655	0.828056	2.4489	3.3798	1.90406	0.677126	4.04278	6.53717	2.07097	7.86336	2.57203	1.06089	0.354541	1.33467	2.05338	3.32929	2.30558	6.26523	3.72627	2.63232	2.21597	3.81801	1.81406	3.65942	1.35525	2.92177	1.3066	1.82618	2.31651
RHPN1-AS1	2.59055	1.21231	2.16554	0.376286	1.91655	1.03031	1.81061	1.72502	2.99924	0.900599	0.937107	1.34936	0.992025	0.381207	1.22947	0.540372	0.517559	1.03209	1.46336	1.24917	2.74994	0.543978	0.554438	0.366601	0.679641	0.699886	0.419423	1.58947	0.30974	0.339039	0.757727	0.377074	0.108383	0.262075	0.697545	0.166815	1.0183	1.92705	0.539661	0.612058	0.758527	0.676632	0.880487	1.47125	2.33502	0.665039	0.363459	0.661415	1.23811
AC026471.3	0.078614	0.680036	0.597034	0.98645	0	0.137455	0.104917	0.197275	0.482825	0	0.093356	0	0.356137	0.582646	4.07843	0.470582	0.1542	0	0	0.162593	2.91132	0.066933	0.581249	0.229173	0.0755435	0.322576	0.064056	0.093121	0.671453	0.142001	0.063318	0.287494	0.111568	0.288787	0.417974	0.280375	0	0.186733	0	0.274276	1.01168	0.246374	0	0.112423	0.080113	0.361987	0.407741	0.438935	0.080093
ACAP2-IT1	0.394922	0.221789	0.935413	0.393572	0.395643	1.16931	0.57373	0.435553	1.30977	1.67827	1.47013	1.31947	2.85732	0.319154	0.631225	1.1918	0.387327	0.904087	2.29954	1.23743	0.933015	1.10206	0.401218	0.430162	0.280991	0.0653405	1.34498	3.60238	0	0.366027	1.49601	0.105093	0.374548	0	2.02099	0	0.194083	0.090433	3.23366	1.41522	0.392728	0.300508	0.373354	0.536876	0.243817	0.090089	0.269998	0.872065	0.391123
LINC02329	0	0	0	0	0	0	0.178741	0	0	0	0	0	0	0	0	0	0	0	0	0.093384	0	0	0	0	0	0	0	0	0	0	0	0	0	0	0	0	0	0	0	0	0.167679	0	0	0	0	0	0	0	0.231591
AL592043.1	1.48049	0.160291	0	0	0	0.083003	0.399047	0	1.28746	1.02084	0.263033	0	0	0	0	0.212993	0	0	0.142297	0.092553	0.094816	0.058577	0	0	0.095814	0.031427	0.307411	0.304832	0.06493	0	0	0	0	0.332381	0.835834	0.196788	0.120382	0.363994	0	0	0.126484	0	0.091124	0	0	0.172939	0.041238	0	0.138365
AP001453.4	0.738188	1.3752	0.795203	0.867163	1.82411	2.371	0.744518	0.683021	2.05647	1.65298	1.97912	1.39501	2.91744	0.819385	1.53349	1.65137	1.10612	1.86407	3.77978	0.990507	1.23863	2.40789	1.71792	2.86405	1.43515	1.22645	0.77746	1.45784	1.58695	4.03987	0.88612	1.40202	0.141629	0.922354	2.76945	1.33009	4.73076	5.00067	0.812975	1.92082	3.48224	3.59512	0.719664	0.754841	0.491641	1.95391	1.1987	0.658229	1.66693
LINC00581	5.6267	0.045718	0.071353	0.101421	0.279839	0.208444	2.58795	0.081229	0.491723	0.780716	0.371506	0.615534	0.400566	0	0.238031	0.129111	0	0.45271	0.251994	0.671542	0.170685	0.11833	0.109439	0.325652	0.013795	0.0557595	0.434744	0.467355	0	0.918699	0.392901	0.326269	0	0.057788	0.117284	0	0.124652	0.099024	0.314856	0.257793	0.042088	0.220102	0.052336	0.5597	0.096681	0.122782	0.112333	0.081152	0.225049
NARF-AS1	9.58551	1.21522	1.04405	0.388561	0.868769	0.868131	4.16291	0.476416	1.18017	4.57831	1.33846	0.758778	2.69827	0.633567	0.925801	0.715639	0.691023	0.755075	2.646	2.1525	1.03805	0.112582	0.111559	0.641579	0.13032	0.313314	1.04683	2.37137	0.273649	0.64412	0.969825	0.826604	0	0.082801	0.667535	0.212899	0.633062	0.247226	0.11402	1.13271	1.34856	0.15358	1.15653	1.63583	0.046706	0.467738	0.367464	0.381112	1.25386
POTEH-AS1	4.3524	0.089301	0.127796	0	0.032843	0	1.897	0	0.075127	0	0	0.150771	0.118877	0	0	0	0.062221	0	0.098405	0.294022	0.014711	0	0.0313195	0.162192	0.022398	0	0.15904	0.20038	0	0	0.100006	0.044552	0	0	0	0	0.020811	0	0.064994	0.098289	0.375022	0.009475	0.094269	0.114136	0	0.042086	0.078006	0	0.01237
HIF1A-AS3	9.47317	3.52967	0.89713	1.18071	9.14105	7.43429	5.49439	0.93038	1.77268	11.2102	11.8675	3.09873	1.63978	0.301206	2.12756	1.6255	0.768967	8.84688	2.3703	5.78965	3.97785	2.66835	0.550511	11.1507	0.619896	2.02853	0.249045	2.76477	0.485378	4.23282	0.17898	6.0173	0.524969	0.417324	1.06133	0.383879	0.941449	0.634353	0.901816	1.12217	0.470268	1.28285	0.338171	2.30408	0.127414	1.10309	0.289807	1.33964	2.0007
DNM3OS	6.8917	3.56339	21.3998	14.8009	44.0485	39.3117	6.34486	13.1051	10.7035	48.3734	15.087	7.99786	27.0496	7.82593	16.3262	6.0223	11.8758	37.4959	52.043	15.3815	11.053	12.3607	11.7179	12.9361	15.7846	3.17928	64.6584	11.7381	7.31507	16.0064	19.1716	2.76434	1.08326	13.1804	2.39107	12.5059	3.18885	2.41789	31.2305	20.8733	2.50271	4.45903	3.85405	6.36048	5.90747	2.23629	3.02595	5.03174	11.3738
LUADT1	17.3407	1.06636	2.04899	0.270781	1.11882	0.323634	9.70962	0.192332	1.24626	3.2213	0.893131	0	3.59856	0.20589	5.78391	0.482395	0.445316	0	1.93268	2.0271	0.67738	0.18455	0.284894	0.795308	0.111452	0.12887	0.724418	1.2835	0.311601	0.535011	0.56255	1.06188	0	0.225491	0.339989	0	0.470869	0	0	0.771817	2.43071	0.689469	0.330032	1.02403	0.099622	0.505212	0.332732	0.158959	0.554759
AC007552.2	0	0	1.57548	0.072954	0	0	0.103862	0	0.086029	0	1.03385	0	0.133022	0	0	0.797186	0.058169	0	0.082273	0	0.045202	0	0.106353	0	0.0143685	0.134808	0.057769	1.3618	0	0	0	0	0	0.116068	0	0	0	0	0	0.351628	0.326474	0.048161	0.402106	0	0	0.038762	0.102091	0	0
Z82244.2	2.37719	0.694351	0	0.552052	0	0.228547	2.59751	0.278984	0.535138	0	0.164832	0	0.126558	0.565984	0	0.147715	2.019	0.391339	0.501802	0.426973	0.029835	0	0.169967	0.225296	0.153987	0.140911	0.256713	1.45284	0.229302	0	0.461481	0.715196	0	0.528702	0.319654	0	0	0.337892	0	0	0.467851	0.32244	0.668463	0.451207	0	0	0	0.341929	0.157499
AC022146.2	58.7259	1.17712	3.50079	0.569125	0.42418	1.57018	21.18	0.249878	3.10791	1.39533	2.1557	1.2271	5.22986	0.648217	1.53769	0.760081	0	1.47792	3.16452	4.00716	2.1025	0.54134	0.43026	1.75265	0.251729	0.60122	4.47714	3.37665	0.736325	1.89975	3.28594	2.33701	0.266383	0	0.142688	0.205543	0.665183	1.23598	1.6238	2.56614	3.26616	0.294989	0.727406	1.78337	0.188832	0.496311	0.652745	1.02307	0.71082
TGFB2-AS1	2.05004	6.17168	1.42807	5.01804	30.3525	2.05433	0.883159	0.057835	0.482529	1.54123	2.19231	1.16847	0.666142	1.60742	2.58917	6.5648	2.40384	9.88357	1.31345	0	2.2176	0.226342	0.67711	0.370995	3.71753	3.84336	4.34148	3.94928	0.086746	0.489823	2.53405	1.13536	0.049871	0	1.84044	0.784842	2.08532	0.325379	2.12863	1.16711	0.557724	1.38979	0.359982	0.406602	0.926504	2.74544	0.264676	1.26132	3.2239
AC015813.3	1.19291	0.101933	0.056686	0.041288	0.087617	0.08301	0.667477	0.024855	0.14454	0.710153	0.214968	0.031257	0.429897	0.052945	0.111983	0.076075	0.070244	0.041683	0.197668	0.387317	0.101138	0.023199	0.032838	0.057995	0.036746	0.017969	0.217882	0.331927	0.0226	0.078948	0.085518	0.044934	0.038539	0.010281	0.070502	0.028416	0.088207	0.062226	0.084702	0.091257	0.29977	0.046139	0.063007	0.071415	0.016938	0.047031	0.051518	0.049025	0.145451
LINC02260	0.639281	0.21162	0.65536	0.219383	0.035935	0.180583	1.02233	0.132324	0.46845	0.751784	0.102847	0.378681	0.807102	0.188084	0.232256	0.377448	0.386229	0.075702	0.407223	0.449044	0.136034	0.214825	0.114451	0.087728	0.0905115	0.0386505	0.23282	0.346465	0.05408	0.163581	0.181714	0.128723	0.067998	0.016777	0.224858	0.078491	0.052415	0.057806	0.347214	0.43958	0.2313	0.171114	0.039818	0.095106	0.086691	0.13087	0.020045	0.105167	0.434501
AL512380.1	0.781103	0.012177	0.079252	0	0	0.01427	0.186881	0.052786	0.073198	0.181636	0	0.058559	0	0.040184	0.0197	0.053239	0	0	0.132837	0.17421	0.025926	0.020285	0.030952	0.03221	0.0036425	0.0079695	0.123367	0.117111	0.015109	0	0.033247	0	0	0.095064	0.010756	0	0.04852	0.100938	0.038369	0.022116	0	0	0.029413	0.020866	0	0	0.022975	0.024802	0.125202
AL592430.3	0	0	0	0	0	0	0.604433	0	0.038265	0	0.298402	0	0	0.201698	0.054123	0	0	0	0.017667	0	0	0	0.063254	0	0	0.170219	0.15687	0.122969	0.016673	0	0.47258	0	0	0	0.44772	0	0	0	0	0	0.302509	0.09104	0	0.145065	0.045461	0.045133	0.067761	0	0
AC099329.2	1.25201	0.213937	0.284514	0.027158	0.04642	0.179676	0.951063	0.059533	0.127811	0.41088	0.137586	0.467173	0.430795	0.06493	0.098855	0.401727	0.149449	0.032098	0.356273	0.320915	0.121283	0.06192	0.159982	0.353948	0.221596	0.178797	0.318204	0.473397	0.053717	0.127769	0.083319	0.039485	0.018727	0	0.081789	0.037444	0.218094	0.100498	0.161936	0.120542	0.175141	0.06424	0.133355	0.04689	0.093107	0.13916	0.099764	0.020945	0.278829
AC090578.2	0	0.234927	0	0	0.676758	0	0.179824	0.407183	0.951668	0	0.196017	0.217434	0.319768	0	0	0	0	0	0.357254	0.376152	0.021778	0	0	0	0.267298	0	0.119039	0	0.04833	0	0	0	0	0	0	0	0.116989	0	0	0	0	0	0	0.542136	0	0	0.132596	0	0.391123
AC109471.1	4.48644	0	0.118027	0.098393	0.091519	0.214847	2.21824	0	0.208542	0	0.090394	0.066389	0	0	0	0	0	0	0.11442	0	0.063108	0	0	0	0	0.101273	0.238186	0.166438	0	0	0.088106	0	0	0	0	0	0	0	0	0	0	0.057592	0	0	0	0	0.05192	0.199626	0.171463
AC003043.2	2.30482	0	0	1.77107	0	0.086588	0	0	0.189625	0	0	0	0	1.51425	0	0	0	0	0	0	0.04955	0	0	0	0.064665	0	0	0	0	0	0	0	0	0	0	0	0	0	0.541001	0	0	0	0	0.509454	0.183443	0.483425	0	0.088293	0
GRIK1-AS1	0.171718	0.401333	0	0.441155	0.086009	0.039316	0.768383	0	0.187033	0.253571	0.455566	0	0	0.156731	0.136451	0.118299	0	0	0.546505	0.218319	0.010447	0.133264	0.157584	0.152863	0.0720125	0.025383	1.98676	0.76252	0.084136	0.419937	0.629048	0.036674	0	0	0.028954	0.125112	0.061774	0.208165	0.172044	0.124607	0.092146	0.220342	0	0.153489	0.041605	0	0	0	0.620377
TMEM78	4.52201	0.694117	0.485897	0.111216	0.656332	0.370293	2.98763	0.137079	0.538181	1.60714	0.506592	0.312459	0.854824	0.113896	0.174024	0.312905	0.079162	0.303452	0.828278	1.0242	0.209805	0.184188	0.135216	0.339651	0.150594	0.0550105	0.753055	1.31034	0.162489	0.59006	0.380347	0.209649	0.024666	0.090415	0.17481	0.041554	0.350446	0.119067	0.325563	0.302552	0.942848	0.228016	0.34868	0.567003	0.131724	0.225465	0.158128	0.087285	0.260897
REV3L-IT1	73.0244	2.77814	3.33891	0.420993	1.37734	2.20827	25.4261	1.811	3.85161	6.67805	7.43689	2.95066	8.32606	0.550145	4.34133	4.55996	0.336853	6.53273	9.41619	8.181	2.93192	1.51883	1.37617	3.36459	0.907258	0.540027	4.68017	6.12718	1.05818	10.1176	3.62898	1.47423	1.08288	0.623355	2.50733	1.14462	2.50962	1.75106	5.80307	3.58838	5.67554	1.6665	2.77041	6.06767	0.965251	0.814608	1.27685	1.69903	3.8851
AL157402.1	0	0	0	0	0	0.073252	0.507781	0	0	0	0.517836	0	0	0	0	0	0	0	0	0	0	0.388451	0.0593415	0	0	0	0	0	0	0	0	0	0	0	0	0	0	0	0	0	0	0	0	0.252933	0	0	0	0	0
LINC02035	2.26966	0.69996	2.7157	0.752487	2.18349	1.82797	1.4478	2.61026	2.5248	4.17605	0.944714	2.06728	2.11025	0.737581	0.94824	2.92782	1.39058	4.03498	3.10108	2.10577	1.02091	1.74904	2.45484	0.707679	1.01974	1.06332	2.9053	4.0628	0.34164	1.80478	1.38169	1.32303	0.24411	0.247794	1.06653	0.683203	1.07999	0.947444	1.37884	2.57725	0.519253	0.550618	0.267092	0.765656	1.33878	0.915071	1.27848	1.0916	3.97041
ZBED5-AS1	3.64278	6.3842	4.53516	4.71003	8.06729	4.35278	4.57368	5.99753	5.36017	8.69172	7.21738	12.8814	4.34422	9.85662	14.056	7.13987	7.93813	6.7503	9.50642	10.5267	2.33146	8.83266	5.33913	6.57089	12.4075	15.7815	7.21441	6.65495	5.67077	6.52661	7.44997	8.28367	3.68371	9.14869	11.7882	9.69306	7.7047	4.1299	2.8359	18.9834	4.26766	12.8957	2.11553	14.0978	4.15107	6.95385	20.0602	11.8757	8.34454
AC048382.5	0.930662	0.289059	0.418175	0.22534	0.214043	0.180755	0.790872	0.083332	0.245687	0.901201	0.52472	0.58675	0.86889	0.337431	0.478351	0.537361	0.076644	0.329868	0.272108	0.761023	0.18045	0.104953	0.339187	0.168356	0.240478	0.102907	0.322609	0.402554	0.054607	0.281327	0.225393	0.184748	0.03472	0.089608	0.825313	0.154504	0.270377	0.215008	0.193878	0.253941	0.29391	0.157714	0.188715	0.259663	0.045646	0.172599	0.118744	0.192383	0.109239
AL096677.1	0.148347	0	0	0	0	0	0	0	0	0	0	0	0	0	0	0	0	0	0	0.313145	0	0	0	0	0	0	0	0	0	0	0	0	0	0	0	0	0	0	0	0	0	0	0	0	0	0	0	0	0
ADCY6-DT	0.633562	0.186254	2.30712	0.144273	0.293906	0.128928	0.369841	0.123418	1.70766	0	0.295277	0	0	0.926193	0.149836	1.6135	0.102193	0	0.589203	0.291203	0.412481	0.424809	0.23306	0.387299	0.248739	0.227653	0	1.58483	0.194051	0.251168	0.895828	0	0	0.933428	0	0.679914	0.229784	0	0	0.703401	0.159554	0.237594	0.187056	0.410475	0	0.512853	0.175194	0.639954	0.086202
MYO18B-AS1	0.23648	0	0.238639	0	0	0.050248	1.44506	0	0.261096	0	0.991805	0	0.225647	0	0	0	0	0	0.268271	0.621862	0.050568	0	0.0106655	0	0.0497155	0.028474	0.054834	1.59923	0.022151	0	0	0	0	0	0.107633	0.09891	0.034434	0.116667	0	0.148092	0.590361	0	0	0.34025	0	0.07944	0.050328	0	0.260642
AC008164.1	0.138687	0	0.394121	0	0	0.068728	0.519153	0	0	0	0	0	0	0	0.105204	0	0	0	0.322559	0.095912	0.035606	0	0.0189895	0	0.0551495	0	0.072843	0	0.033631	0	0	0	0	0	0.084116	0	0.048537	0	0	0	0	0	0	0	0.041318	0.048826	0	0.037264	0.069904
LINC01700	0	0	0.106708	0	0	0.00986	0	0.025314	0.039457	0.09666	0	0.019623	0	0	0	0	0.054952	0	0	0.124893	0.018241	0	0	0	0	0.019939	0	0.190427	0.009879	0.057467	0	0	0	0	0	0	0	0	0	0	0	0	0	0	0	0	0	0	0
AL138963.4	0.438734	0.213985	0.521449	0.100871	0.107232	0.129888	0.253832	0.209364	0.20248	0.664086	0.224166	0.067058	0.221516	0.126755	0.197837	0.388773	0	0	0.741778	0.671185	0.9177	0	0.278921	0.23489	0.379683	1.63071	0.428728	0.245225	0.244719	1.19042	0.324257	0.982535	0.046812	0.477903	0.339417	0	0.044254	0.103233	0.495076	0	0.047495	0	0.25667	0.440667	1.05946	0.129014	0.162881	0.156479	0.455729
AC097504.2	0	0	0	0.13306	0.584473	0	0.979467	0	0.532236	0	0.528082	0	0.231229	0	0	0	0	0	0.21878	0.139772	0.124827	0.299431	0.05227	0	0.27172	0.234952	0.603734	0.634883	0	0	0	0	0	0	0	0.877106	0.082416	0	0.295317	0	0	0.099332	0	0	0	0.0773	0	0.342511	0.131119
ANO1-AS1	0	0.848844	0	0	0	0.769117	0.195722	0	0	3.5417	1.31208	0	0	0	0	0.314554	0	0	0.513231	0	0	0.581804	0	0	0	1.2871	0	0.903233	0	0	0.821623	0.568281	0	0	0	0	0	0	0.000551	0.03998	0	0	0	0	0.521274	0.138979	0	0.449674	0.167938
AL355075.2	0.636489	0.973497	3.02628	0	0.239147	2.58175	3.00018	0.790918	4.87997	11.9769	3.99288	0.33549	3.07054	0.362652	2.90398	2.41203	2.45286	3.27783	7.65949	3.65646	1.28313	1.39242	1.32415	1.57355	0.533524	1.08681	14.4321	7.04749	0	0.735848	2.27265	0	0	0	2.19155	0.440142	0.427684	0.36849	2.77586	0.55034	0.157238	0.344426	0.511024	0.748905	0.475432	0.742929	0.860383	0.72341	2.53377
AL356311.1	0	0	0	0	0	0	0	0	0	0	0	0	0	0.718606	0	0	0	0	0	0.331414	0	0	0	0	0	0	0	0	0	0	0	0	0	0	0	0	0	0.228069	0	0	0.23049	0	0	0	0	0	0	0	0
AC004233.1	1.44981	0.145304	0.314304	0.061266	0.077251	0.117464	1.33444	0.137019	0.46982	0.826417	0.946439	0	0.58236	0.053641	0.17006	0	0.273275	0	0.261073	0.855645	0.18612	0.178557	0.075052	0.155426	0.105487	0	0.130611	0.552633	0.144604	0.15659	0.061337	0.405353	0.066825	0.054704	0.051937	0	0.1311	0.360834	0	0.159146	0.13392	0.053166	0.060378	0.204305	0.080649	0.179195	0.115117	0.138488	0.308454
AC015922.3	4.62229	10.3786	1.86157	3.371	11.3085	0.985956	4.60866	1.31006	4.61719	0.270671	7.36207	6.43626	13.04	14.5497	136.224	15.9407	8.68339	4.60587	9.87743	15.9747	26.6375	9.97458	16.4099	1.18936	13.6293	11.1063	3.57369	32.4332	8.79998	26.7503	13.6079	49.4038	0.780348	2.48285	26.5259	58.9166	8.5209	2.46485	18.2296	3.01957	6.83888	2.55572	8.1482	8.05718	3.94737	7.69523	7.17389	14.1451	3.61575
AL583785.1	0.159802	0.077321	0	0.102313	0.131881	0.366672	1.08318	0.247545	0.809461	0	0.190709	0.630363	0.082852	1.16829	0.642156	3.09976	0.15172	0.201706	4.70012	0.196377	0.178542	0.128328	2.72537	0.418422	0.273394	0.886964	1.09559	0.621438	0.068743	0.244194	1.77365	0.898496	0	0.084321	0.199026	3.68247	0.051017	0.358068	0.911194	0.25049	0.272272	0.061114	0.256949	1.45411	0.240072	0.763506	0.58157	0.382782	0
AC108159.1	0	0.165255	0	0	0	0.07909	0	0.236108	0.611092	0.240797	0.186499	0	0	0	0.141274	0.122776	0	0.306042	0.364022	0.361082	0	0	0	0	0.0369365	0	0.0851	0.708106	0	0	0	0	0	0	0.047802	0	0.063722	0	0.471931	0.392334	0.219793	0	0	0	0.172107	0	0.314432	0	0
AC025183.1	1.1006	0.029214	0.202977	0.020079	0	0.058797	0.506695	0	0.082388	0.281487	0.110644	0	0.118727	0	0.184853	0.081416	0	0	0.211641	0.145838	0.167389	0.025101	0.023043	0.068675	0.0222995	0.0244025	0.168398	0.250938	0.110489	0	0	0.018067	0.023523	0.025742	0.042409	0	0.042972	0.043862	0.142494	0.028	0.134713	0.029979	0.038536	0.130578	0	0.013286	0.049811	0.07916	0.120888
AC082651.4	0.10948	0.073626	0	0.061681	0.048949	0.022369	0.186972	0.009185	1.0917	0.031307	0	0.117776	0.054846	0.028305	0.01836	0.014754	0.055972	0.073367	0	0.087428	0	0.035496	0.0030545	0.012975	0.145983	0.067817	0.064176	0.020277	0.016252	0	0.061975	0.024717	0	0.076284	0.040763	0	0.152085	0.046505	0	0.084651	0.056828	0.144184	0	0.064025	0.151378	0.251324	0	0.042001	0.15119
AL391650.2	0.630704	0.690475	0	0	0	0	0.065656	0	0	0.067346	0	0	0	0.033259	0	0	0.034727	0	0	0.094041	0.060463	0	0.094518	0.060275	0.0516335	0	0.162174	0	0.021963	0	0	0.213374	0	0	0.026571	0	0.027968	0	0	0	0.126346	0.030915	0	0.299514	0	0.052322	0.12856	0.343953	0
AC005520.7	0	0.001561	0	0	0	0	0	0	0	0	0	0	0	0.698505	0	0	1.40152	0	0	0.463354	0.046589	0	0.0955255	0	0.738525	0.237887	0	0	0.078183	0	0.218158	0	0	0	1.97651	0	0	0	0	0.130077	0	1e-06	0	0	0	0	0	0.421092	0
AC008741.1	0	0	0	0	0	0	0.457717	0	0	0	0.031809	0	0	0	0	0	0.108579	0	0	0	0.038369	0	0	0	0.0103565	0	0	0	0	0.855705	0	0	0.000152	0	0.175838	0	0	0	0.08031	0	0	0	0	0	0	0	0	0	0
LINC02375	0	0	0	0	0	0	0.163855	0	0	0	0	0	0	0	0	0	0	0	0	0	0	0	0	0	0	0	0	0	0	0	0	0	0	0	0	0	0	0	0	0	0	0	0	0	0	0	0.029699	0	0
LINC00847	2.47416	10.5896	5.30399	9.35774	4.48807	5.09905	5.90527	8.56935	16.1547	13.014	11.6107	16.1759	5.92604	8.14533	6.42503	8.17202	22.5081	4.90089	11.4695	8.39108	6.39115	8.32464	5.13652	4.4622	5.57705	7.2362	9.78509	9.24409	5.2667	13.4936	6.99824	5.68735	1.49591	8.93723	6.83985	4.09254	5.85608	10.1573	8.46847	13.6308	7.24538	8.00806	2.00722	12.1666	1.62869	5.30811	5.59596	4.74908	6.1097
AC004951.1	22.7092	6.1108	13.0442	1.35794	4.56444	4.86422	22.1833	2.53976	8.73742	27.3356	8.09268	3.98307	21.346	3.60135	7.95212	4.83547	1.07287	4.05152	12.1058	21.8311	7.02914	6.20305	0.745982	1.97374	1.14184	0.552504	4.67904	20.917	1.05307	3.69233	4.78693	2.52448	1.02587	2.87862	2.52018	1.30052	6.29222	3.23744	11.2976	5.24673	11.2658	3.06836	2.9947	6.81015	2.09983	3.04107	4.24458	2.17217	7.13847
AC005726.2	0	0.09338	0.079076	0	0.38498	0.269079	0.233407	0.071323	0.304822	2.77394	0.681323	0.172474	0.755611	0.030972	0.073889	0.270357	0.18856	0.170951	0.945637	0.777376	0.129235	0.112209	0.0541275	0.278114	0.0704385	0.0167585	0.038808	1.47723	0.039111	0.104654	0.148894	0	0	0.024932	0.184964	0	0.054667	0.086913	0	0.245252	0.1871	0.030088	0	0.081136	0.107901	0.078957	0.119054	0.020566	0.655495
LINC01216	0	0	0	0	0	0	0	0.08371	0	0	0	0	0.076956	0	0	0	0	0	0	0	0.009076	0	0	0	0	0	0.046226	0	0	0	0	0	0	0	0	0	0	0	0	0	0.026559	0	0.045209	0	0.024022	0	0.0312	0	0
LMNTD2-AS1	0.249985	0.231238	2.07874	0.010545	0.294592	0.18076	1.58814	0.263751	1.08928	1.03713	0.438485	1.0124	1.17576	0.433405	1.09706	0.459424	0.011539	0	1.0682	0.39417	0.621633	0.065672	1.35448	0.55994	0.277196	0.078368	0.168203	2.35561	0.221988	0.193823	0.197886	0.107727	0.006241	0.088722	0.116914	0.019563	0.064186	0.244069	0.060068	0.513635	0.174923	0.015593	0.072534	0.498358	0.894621	0.585229	0.015914	0.240302	0.078777
AC087521.4	0	0	0	0	0	0	0	0	0	13.7176	0.59539	0	2.48368	0	0	0	0	0	0	0	0.172106	0	0	0	0	0.225952	0	0	11.2614	0	0	10.4088	0.086573	17.6404	9.25173	4.93836	5.47515	3.6694	0	0	11.4154	0	0.791057	0	0	11.0869	4.53949	10.4406	0
AC011481.2	1.24307	0.43799	1.86908	0	1.08206	0.294312	2.50805	0.279279	0.747722	0.210164	0.245688	0.681994	0.74099	0.614463	1.70127	0.640037	1.27453	0.662303	1.55392	1.08821	0.513365	0.77027	0.526968	0.529782	0.323844	0.316221	0	1.24925	0.601241	0.310703	0.483803	0.339347	0.096146	0.207689	0.212997	0.202804	0.233762	0.29448	0.344665	0.635307	0.127826	1.21352	1.9564	0.256946	0.245537	0.444424	1.25196	0.495817	0.539103
AC007381.1	0	0	0	0	0	0	0.162862	0.046957	0	0	0	0	0.038862	0	0	0	0.027906	0	0	0.091085	0.004098	0	0.0029035	0	0.006361	0	0.016395	0	0	0	0.015374	0	0	0	0	0.049872	0	0	0	0	0.073341	0	0	0	0	0.01225	0	0	0.101718
MGAT3-AS1	0	0.225795	1.24737	0	0	0.0386	0.137107	0	0.170387	1.68359	0	0	0.111932	0.077615	0.916315	0.213607	0	0	0	1.41027	1.53934	0	0.105289	0	0.0757105	0	0.163203	2.12164	0	0	0	0	0	0	0	0	0	0	0	0	0	0	0	0	0.038685	0	0	0	0
AL589765.4	0.249007	2.51177	0.528569	0.190428	0.262167	3.09582	1.2699	0.282454	1.91768	6.69354	0.748136	0	0.365404	0	0.350156	2.26916	0	0.399743	1.10259	0.210641	0.315529	0.669614	0.585077	0.269453	0.707643	0.122081	1.87265	0.793742	0.323992	0	0	0.495344	0.07942	0	0.955429	2.27853	0.618096	0	0.404728	2.94337	0	0.429848	0.158722	0.263231	0.5413	0.48676	0.146286	0.316402	0
AC138207.7	1497.31	53.1397	40.6347	30.0198	62.5491	911.909	531.089	56.377	134.614	319.255	86.6935	126.208	113	23.7486	41.3402	39.0785	68.754	103.439	99.8707	102.136	78.5084	26.3652	30.9069	87.0401	47.4695	29.5644	90.3722	81.5589	44.3196	122.309	145.641	50.1529	9.74068	56.7831	195.259	48.5388	41.8664	25.914	49.339	334.129	82.1832	33.706	31.1566	41.2534	49.5616	24.7392	19.2354	98.7343	117.339
AL929601.2	3.75141	4.32489	0.261323	0.212236	0	0	0.252495	0	0	0.3471	7.50162	0	0.148958	0.765448	4.69424	3.52676	5.00427	0	0	5.59004	3.02174	0	0.0271405	0	0.641115	2.0717	0.165391	0.55423	0	0.377709	0.458507	0	0	0.169396	5.17936	0	0	0	0	0.420906	0.56325	0.250083	0.288181	0	0.14629	0.180877	0.239136	0.233006	0.131119
LINC01487	0.888282	0.077109	0	0	0	0	0.382208	0	0	0	0	0	0.28655	0	0	0	0	0	0	0	0	0	0	0	0	0	0.046197	0	0	0	0	0	0	0	0	0	0	0	0	0.176903	0	0	0	0	0	0	0	0.077399	0
AC124312.2	0.387793	1.97907	0.726653	0.544208	0.058266	0.755174	2.29494	0.706681	1.20023	1.93125	0.817669	0.368356	0.617363	0.43911	0.685956	0.34288	0	0	1.43496	0.499754	0.086752	0.48721	0.658537	0	0.297835	0.887293	3.17383	0.289628	0	2.45115	0.121953	0	0	0	0.772322	0	0	0	1.23214	0	0.139605	0.221753	0.734442	0	0.37661	0.301364	0.081335	0.053436	0.949391
AP001610.3	17.3361	0	0	0	0	0	0.670144	0	0	0	0	0	0	0	0	0	0	0	0.187067	0	0	0	0	0	0	0	0	0	0	0	0	0	0	0	0	0	0.071946	0	0	0.176903	0	0.093291	0	0	0	0	0	0	0
RGPD4-AS1	494.295	24.6698	11.3905	12.4212	23.577	15.9232	203.23	37.6063	11.046	20.5354	381.722	9.59106	32.9053	4.72556	16.801	9.64697	7.37443	290.283	25.3843	72.5169	26.4394	6.10466	11.8217	26.7493	7.46143	5.67101	25.7616	14.5765	8.82244	60.7752	11.8227	44.2681	35.5818	8.15884	10.4286	7.60478	19.4611	6.4665	37.5168	49.4635	22.4872	4.15269	17.4004	50.5418	5.03418	6.79654	5.3858	4.84992	18.4411
AL732292.2	1.7873	2.89465	0	0	3.00088	0.493253	0.186387	0	2.30367	0.819584	0.919199	1.21897	1.01185	3.62493	5.45611	1.41604	0.42629	0	0.31135	1.93699	1.88345	0.470364	0.396734	0.79615	0.502646	1.01165	0.582814	0.307418	2.04161	1.2579	0.555005	2.77203	0	0.446832	0	1.44138	0.95854	1.04007	0.302608	0.160645	1.31433	0.829656	0.734442	0.215069	0.4646	0.412552	1.95452	0.545457	0.395707
AC009567.1	0	0.069023	0	0	0	0	0	0	0	0	0	0	0	0	0	0	0	0	0	0	0.063378	0	0.11782	0	0	0	0	0	0	0	0	0	0	0	0	0	0	0	0	0	0.069794	0	0	0	0	0	0	0	0
LINC01816	2.71833	3.1911	3.159	1.53204	0.28566	1.85995	1.54365	0.410348	2.1862	0.63422	2.44343	1.90886	1.63149	4.47898	3.81814	6.36123	0.836691	0.835065	0.564077	1.90356	2.83611	1.18056	0.687267	0.847676	4.25875	0.714757	1.30099	3.88189	1.08687	2.83601	1.44561	1.00924	0.234522	5.82625	7.33486	3.39047	0.731827	1.66753	0.483418	7.64079	1.76215	3.83098	4.88678	11.682	0.023075	2.38667	2.74619	1.37	2.31042
LINC02320	3.17537	0	0	0	0	0.038177	0.131247	0	0.386409	0	0.075287	0	0	0	0	0	0.069616	0	0	0.403439	0	0	0.01385	0	0.028632	0	0	0	0	0	0	0	0	0	0.139555	0	0	0	0	0	0.091694	0	0	0	0	0.071851	0	0	0.060266
KC877392.1	0	0	0	0	0	0	0	0	0	0	0	0	0	0.220939	0	0	0	0	0	0.147914	0	0	0	0	0	0	0	0	0	0	0	0	0	0	0	0	0	0	0	0	0	0.100269	0	0	0	0	0	0.057474	0
AF130417.1	0.197565	0	0	0	0.142871	0.49925	0.558293	0	0.208131	0	0.098426	0	0.345509	0.093865	0	0	0	0	0.152101	0	0	0	0	0	0	0	0.510772	0.140081	0	0	0	0	0	0	0	0	0	0	0	0	0.169791	0	0	0.337244	0	0	0	0	0
B3GALT1-AS1	0	1.81935	0	0	0	0.028635	0.430774	0	0.181786	0	0	1.79487	0.602076	0	1.52444	0.164136	0	0	0	0	0.032138	0	0.013582	0	0.0585075	0.11421	0	0.176909	0	0.166985	0	0	0	0	0.293468	0.019422	0.095106	0	10.6085	0	0	0	0	0.101689	0	0	0	0	0.123856
IQCF5-AS1	0	0.010638	0	0	0	0	0.077949	0	0.007817	0	0	0	0	0	0	0	0	0	0	0	0	0	0	0	0	0	0.047233	0	0	0	0.014286	0	0	0	0	0.014364	0	0	0	0.020494	0.058352	0	0	0	0	0.024413	0.015033	0	0
AL008582.1	9.44098	0.276328	1.65376	0.425644	0.587813	1.26158	5.70303	0.746503	1.38547	4.25841	1.82952	1.35156	3.77634	0.618406	2.81759	1.43346	0.610369	2.12268	1.65256	3.53143	1.80586	2.00909	0.60956	0.563969	0.738626	0.144603	1.47869	3.78759	0.115551	0.928913	1.66049	0.710522	0.484528	0	0.879472	0.563969	0.689634	0.432745	0.885952	1.49801	1.52006	0.496659	0.344674	3.43023	0	0.900949	0.577627	0.851126	1.76378
AP003396.3	0	0.1304	1.66008	0.844316	0	0.008103	0	0	0.213705	2.72428	0.153521	0.150564	0.337317	0.23472	0.170032	0.221086	0	0.28762	0.224456	0	1.25911	0.071939	0	0.175112	0.173506	0.0226685	0.098931	0	0	1.6981	0.648239	0	0.017571	0	0.150605	0	0.428846	0	0.13448	0.058458	0	0.121928	0.273428	0.22839	3.7e-05	0	0	0	0.094767
AC126323.6	1.58631	0.491926	3.37922	0.71284	1.03404	0.594185	3.19275	0.806457	1.27839	1.84552	1.83093	0.418144	2.41569	1.24739	1.95407	1.04898	0.21748	1.06019	2.53155	1.98243	0.987469	0.303055	0.290963	0.313071	0.28825	0.426344	1.15457	3.25113	0.013116	0.225628	0.828506	0.058079	0.010088	0.03941	0.482475	0.227234	0.407158	0.495654	1.07218	0.75779	0.40385	0.154881	0.182271	0.258485	0.447055	0.173466	0.241674	0.209652	0.377946
IDH2-DT	53.9915	8.22806	6.87838	6.04167	3.30067	4.07265	23.4828	3.62472	9.23266	11.5547	6.3031	1.00324	5.55931	1.2033	6.39484	5.53865	1.54619	2.83603	9.17143	12.8703	2.80717	4.92337	1.55909	3.44703	1.09445	0.616336	6.09672	12.4	1.5904	2.69713	5.91977	2.96751	0.532819	0.154455	1.79923	0.640309	2.69585	1.84245	5.08493	5.0271	7.9794	1.71493	3.48188	8.30686	2.18114	1.93704	2.36096	1.17038	4.29728
AC004943.2	1.66386	2.85698	7.67712	1.75037	2.3884	1.07459	0.802956	3.1928	10.3035	3.02424	4.13783	6.9372	2.10453	3.6483	2.65084	3.31329	5.13276	1.24439	2.14384	2.48358	0.660853	4.68477	1.50346	1.84405	2.03951	2.71554	2.82005	6.74799	3.30738	3.795	1.73477	1.01373	0.402619	1.88679	3.39777	4.37847	2.25251	1.26466	1.53701	3.66918	5.64698	5.02524	1.41387	3.00446	4.0676	5.78392	3.02528	2.24725	1.64717
AC092142.2	0	0	0.310664	0	0	0	0	0	0	0	0	0	0	0	0	0	0	0	0	0.627427	0	0	0.188508	0	0.06368	0.060326	0	0	0	0	0	0	0	0	0	0	0	0	0	0	0	0	0	0	0	0	0	0	0
AC100810.3	3.0639	0.200395	0.720116	0.060606	0.111678	0.164651	0.417106	0.346469	0.297884	0.335491	0.421959	0.646299	0.082536	0.069321	0.183307	0.393708	0.285566	0.122566	0.306738	0.450379	0.157782	0.167711	0.0615345	0.013588	0.115646	0.038542	0.096376	0.687777	0.09876	0.105698	0.218541	0.355213	0.035057	0.072045	0.155623	0.032186	0.202468	0.086299	0.067695	0.115	0.109765	0.220209	0.046142	0.037112	0.094619	0.051934	0.07689	0.139526	0.183305
LINC01668	4.92961	0	0	0	0	0.041502	0	0.062661	0.044807	0	0.466527	0.17559	2.34316	0	1.27878	0	0	0	0	0.323489	0.061836	0.128328	0.638093	0	0.0360465	0.034153	0.16879	0.522887	0	0.227221	0.180764	0	0	0	0.056106	0.5712	0.1165	0.223849	0	0	0.284813	0.065467	0	0	0	0	0.072117	0	0.197905
LINC01340	0	0.055447	0	0	0	0.027091	0.29454	0.146891	0.050936	0	0	0	0.180249	0	0	0.085129	0	0	0.08431	0	0.01022	0	0	0	0	0.155311	0	0.111858	0	0	0	0	0.05545	0	0	0	0.09112	0.099208	0	0.374131	0.0641	0.074438	0.056539	0	0	0	0.110086	0	0.060546
PRR29-AS1	2.11069	0.41764	1.14721	0.134177	0.443721	0.251057	1.60105	0.43726	0.721888	1.27556	0.341453	0.291819	1.3463	0.293012	0.755958	0.184311	0.21734	0.142556	1.09465	1.30847	0.358809	0.199691	0.207021	0.158086	0.125072	0.13274	0.304151	1.28736	0.087783	0.09505	0.51419	0.486212	0.029716	0.096456	0.18658	0.439018	0.537168	0.378648	0.398819	0.381705	1.42795	0.196845	0.249082	0.493409	0.087877	0.305787	0.194438	0.219363	0.320054
AP001042.2	0.501992	0	0	0	0	0.039717	0.143231	0	0	0	0	0	0	0	0	0	0	0	0	0	5.28226	0	0	0	0	0	0	0	0	0	0	0	0	0	0	0	0	0	0	0	0	0	0	0	0	0	0	0	0
AC096531.2	7.83321	0.392037	0.797021	0.426103	0.963762	0.915371	3.06246	1.15088	0.689573	2.84064	0.902463	0.275029	0.844188	0.574739	0.451685	0.753667	1.02225	2.97514	1.30845	1.22523	0.340749	0.327692	0.463996	0.316413	0.213757	0.21631	0.85152	2.34143	0.106704	0.252356	0.296875	0.164055	0.182419	0.644765	0.30949	2.71914	0.978069	0.127431	0.505344	1.40998	0.572558	0.223713	0.106372	0.438426	2.03105	0.191432	0.228406	0.347613	0.463863
LINC00944	1.11639	1.90177	5.83945	0.761113	0.343028	1.44137	1.24806	0.992573	4.46848	1.88185	6.2575	0.777475	2.00752	0.242533	0.437601	6.31508	5.97173	0.390938	5.06638	4.22567	1.31137	9.33289	1.10329	0.189809	2.4384	3.93443	1.48784	6.34809	2.06797	0.694626	3.89367	0.970444	1.16277	12.0623	5.52862	0.286492	0.64753	0.77479	4.8143	3.7322	5.37175	1.47696	0.137214	0.359789	0.882127	0.355722	0.833657	0.783165	5.60353
AC005790.1	0	0.274534	3.27006	0.47938	0.224102	0.129458	0.282883	0.051882	1.00388	0	0.357532	0	0.512371	0.164541	0.269547	0.851585	1.3347	0	0	1.21604	0.268871	0.359013	0.329555	0.059348	0.290096	0.264645	3.43577	0.146361	0.460009	0.434416	0.746792	0	0.083635	0.597062	0	0.147454	0.427625	0	0.224952	0.612348	0.311273	1.68161	0.512731	0.810829	0.244199	1.70747	0.097881	0	0.321611
LINC02473	8.16431	0.22064	0.839695	0.042634	0.134454	0.306239	2.32814	0.220942	0.356146	5.24584	0.428843	0.35988	0.641019	0.087969	0.301035	0.208484	0.024557	0.481744	0.445174	0.83226	0.176761	0.11097	0.105194	0.204585	0.0581275	0.035884	0.365599	0.710084	0.131928	0.037074	0.325318	0.206979	0.08386	0.134486	0.059105	0.12143	0.169776	0.122584	0.032617	0.238357	0.750424	0.166293	0.141953	0.358262	0.034531	0.132494	0.157074	0.186497	0.264116
AP001150.1	0.02538	0	0	0	0	0	0.260059	0	0	0	0	0	0.016181	0	0	0.014189	0	0	0.119853	0	0	0	0	0	0.003	0	0	0.071226	0	0.035003	0	0	0	0	0	0	0	0	0.033046	0	0.011353	0	0.025194	0.03752	0	0	0	0	0
AL162456.1	13.0924	0.208799	0.058384	0.02555	0.028625	0.242192	3.63711	0.165453	0.369826	0.948978	0.202472	0.033975	0.796635	0.045697	0.180115	0.11263	0.080612	0.125592	0.278232	0.437492	0.820287	0.030168	0.140856	1.02927	0.060266	0.078966	0.563839	0.375877	0.039693	0.136149	0.241661	0.171574	0.032865	0.053837	0.048302	0.09275	0.15807	0.102042	0	0.17687	0.289899	0.058908	0.135826	0.223292	0.009582	0.082999	0.133032	0.045558	0.334873
AC022903.1	0	0	0	0	0	0.093463	0	0	0	0.32676	0	0	0	0	0	0	0	0	0	0.140538	0.027174	0	0	0	0	0	0	0.139124	0	0	0	0	0	0	0	0	0	0	0	0	0.096598	0	0	0	0	0	0.094108	0	0
AF015262.1	0.097697	0	0.095296	0	0.625695	0.048535	0.088848	0.064658	0.315024	0.239211	0.107608	0.304401	0.114294	0.048123	0	0.068065	0.389038	0.947596	0.365322	0.068641	0.012813	1.83212	0.011644	0	0.0230965	0.593022	0.051017	0	0.025426	0.411403	0	0.217247	1.65019	0	0.033057	0.118332	1.21141	1.56185	0	0.073903	0.169287	0.461959	0	0	0.048801	0.070021	0.089645	0.367303	0.043465
AC242022.1	6.94053	0.04218	0.593496	0.015265	0.031917	0.024154	0.334722	0.288752	0.398643	0.143518	0.179952	3.48021	0.886273	0.175256	0.018372	0	0.279098	0.129033	0.098707	0.927444	0.187518	0	0.348197	0.02168	0.0051555	0.0141025	0.143908	0.508302	0.023522	0.073854	0.027672	0.033255	0.122571	0.339786	0.044741	0.122663	0.423457	0.342314	0.038571	0.061259	1.28387	0.05666	0.030576	0.168324	0.088299	0.15992	0.274381	0.086219	0.447735
AC021755.3	0.231147	0.089659	0.201255	0	0	0.150045	0.947202	0.135728	2.03832	0.857323	0.104661	0.114471	0.275749	0.490536	0.15865	0	0.406913	0	0.311018	0.10952	0.162175	0	0.267842	0.218459	0.0558505	0.117162	0.20727	0.468687	0.049078	0	1.32693	0	0.169284	0	0.165894	0.373819	0.238924	0	0	0	0.256667	0.078943	0.430879	0	0.364407	0.168517	0.07242	0.224881	0.801036
AP002518.2	0.667163	0.32005	0	0	0	0	0.385302	0.223894	0.053179	1.47514	0.286872	0.218507	0.112904	0	0	0	0	1.65123	0	0.399447	0.026958	0	0	0.112166	0.164473	0.0376955	0.422864	0.279056	0.047712	0	0	0	0	0	0	0	0	0	0	0	0	0	0	0.601504	0.058403	0	0.088908	0	0
AC016820.1	0	0	0	0	0	0	0	0	0.154776	0.238935	0	0	0.724004	0	0	0	0	0	0	0.104726	0	0	0.0145585	0	0	0	0	0.100461	0	0	0.074733	0	0	0	0	0	0	0	0	0	0.197467	0	0	0	0	0	0	0	0.062676
ATP13A5-AS1	0	0.085563	0	0.358333	0	0	0	0	0	0	0	0	0	0	0.445014	0	0	0	0.396263	0.11871	0	0	0	0	0.0845045	0	0	0	0	0	0.092554	0	0	0	0	0	0.126368	0	0	0	0	0	0	0	0	0	0	0	0
AC091212.1	0	0	1.2072	0.383292	0	0	1.74338	0	0.688759	0.307632	0.143665	4.92405	0	0	0.18201	0.987494	0	0	0.589464	0.312295	0	0.177441	0.080536	0.112166	0.186054	0	0.652466	0.163674	0.277361	0.735848	0	0	0	0	0.444183	0.345116	0	0	0	0.194781	0.086511	0.327247	0.400252	0.245656	0	0.146233	0.305153	0	0
AC004485.1	0	0	0	0.393572	0	0	0.152016	0	0	0	0	0.083813	0	0	0	0.104166	0	1.00853	0	0.103301	0.019704	0	0	0	0	0	0	0.102402	0	0	0	0	0	0	0	0	0.054773	0	0	0.281513	0	0	0	0	0	0	0	0	0
AL050338.1	0.265842	0	0	0	0	0	1.12256	0	0.021164	0	0	0	0	0.034462	0	0	0	0	0	0.045855	0	0	0	0	0	0	0.146934	0.047593	0	0	0	0	0	0	0	0.138228	0	0	0	0	0	0	0.046171	0	0.049631	0	0	0	0
AC092115.3	0	0.247494	0.208181	0	0	0	0.285789	0	0.224989	0	0.659956	0.317531	0.348137	0	0	0	0	0	0	0	0	0	0.100777	0.022376	0.051385	0.633765	0	0	0	0.819836	0	0	0	0	0.1829	0.725766	0	0	0	0	0.948935	0	0.719061	1.56483	0	0	0	0.522527	0
AC091705.1	0	0	0	0	0	0	3.99601	0	0	0.800928	0.784068	0	1.3583	0	0	0	0	0	0	0	0	0	0	0	0	0	0	0	0.365048	0	0	0	0	0	0.254862	0	0	0	0	0	0	0.494236	0	0	0	0.818737	0	0	0
AC079336.2	0.07089	0.4618	0.133465	0.041863	0.093361	0.294476	1.05191	0.233747	0.119995	1.43054	0.431339	0.760428	0.690458	0	0.243299	0.664377	0.685528	0	0.755404	0.948629	0.260094	0.630248	0.163427	0.132231	0.251972	0.065025	0.662588	0.224527	0.267539	0.274291	0.462094	0.347442	0.038968	0.234559	0.693541	0.083937	0.230228	0.031058	0.089156	0.10228	0.198197	0.305742	0.06579	0.744185	0.793662	1.03072	0.714055	0.538206	0.290283
AL592494.1	2.81027	0	0.439851	0	0.210794	0.59931	5.06581	0	0.585365	0.466159	0.224563	1.02716	0.927593	0	0	0	0.245936	0	0.601282	0	0.173866	0.231818	0.0710725	0.456851	0.303071	0	1.24587	0.908322	0.252965	0	0	0	0	0.575044	0.359177	0	0.432996	0.533913	0	0.718017	0.335172	0.189573	0.244814	0.804101	0	0.264196	0	0.270828	0.684952
AC012568.1	0.167336	0.518646	0.534198	0.365126	0	0.347399	0.801309	1.06008	0.439248	0.889701	1.18111	0.179748	0.95669	0.432046	0.451791	0	0	0	0.393013	0.967759	0.081523	0	0.0592415	0	0.0391765	0.040012	0.550372	0.682	0	0	0	0	0.383414	0	0.051467	0	0	0	0	0	0.088658	0.086349	0	0	0.095318	0	0.179599	0	0
AC145423.2	19.5551	4.38846	4.10072	0	0.605101	1.96804	4.30325	0.455858	4.72293	1.52518	4.92794	3.46952	4.00722	3.32763	3.6706	0.297438	0.438828	0	9.87462	1.69557	0.624654	0.99122	0.540578	1.19901	0.673595	0.447687	1.72502	2.33012	0.34004	5.52831	0.734554	0.573738	0.268058	1.99896	0.56211	2.61648	0.749307	1.61674	1.8935	2.21932	1.02757	1.05245	2.51697	1.62711	0.153168	0.90201	1.0709	0.498594	0.665166
AC008591.1	7.89746	0	0	1.22279	0.292236	0.072997	0.526892	0.10431	0.299385	0.27004	0.058252	0	0.193411	0.296219	0	0.142701	0.099982	0.120496	0.124264	0.111017	0	0.145916	0.426723	0.327689	0.126635	0	0.255145	0.222923	0.022738	0.792862	0.111416	0	0	0	0	0	0	0.203296	0.265437	0.081462	0.036862	0.228422	1.85597	0	0.050688	0.230077	0	0.049651	0
AC007991.4	20.4454	0.781472	1.065	0.502635	0.610846	0.924098	7.21432	0.104858	1.2579	4.74719	2.51084	0.160666	2.14645	0.507997	1.64983	0.991811	0.197961	1.43625	1.39189	2.83053	0.366248	0.138117	0.279475	2.35829	0.481554	0.229072	1.66805	2.29793	0.331033	0.662616	1.47	1.3195	0.383239	0.212502	0.151149	0.10768	0.805804	0	1.21722	1.46199	1.84659	0.20548	0.5114	1.29189	0.791706	0.244392	0.180826	0.373923	1.34168
AC009318.1	5.20115	0.45468	2.33025	0.451465	0.859765	0.411761	1.64171	0.593021	2.20378	2.93677	0.911042	0.13272	1.66495	1.14713	2.83415	0.965171	0.168833	0.302558	1.51807	1.12448	1.35765	0.550825	0.390649	0.237856	0.395419	0.378692	0.664845	2.86582	0.165733	0.077381	0.326866	0.474598	0.120712	0.156809	1.10751	0.305129	0.231811	0.213198	0.345542	0.910022	0.714752	0.308747	0.169849	0.862725	0.183289	0.058304	0.513211	0.195308	0.943862
AC010973.1	3.70169	0.196663	1.84108	0.09149	1.71867	0.96425	5.41416	0.048446	0.811929	3.80545	0.851673	0.071098	2.89242	0.07195	0.427191	0.86318	0	0.219888	1.59475	1.5793	0.674819	0.342298	0.279855	0.266645	0.301467	0	0.78136	3.10723	0.204777	0.189593	0.533501	0.453429	0.092922	0.073283	0.433612	0.212265	0.089751	0.074249	0.681322	0.429035	0.972253	0	0.374813	0.893124	0.125834	0.263402	0.257651	0.350975	0.878931
AF124730.2	0	0	0	0	0	0.092817	0	0	0.305986	0.17766	0	0	0	0	0.228212	0.239683	0.207224	0	0	0	0.042582	0	0.032075	0.138165	0.0702755	0.0653915	0	0	0.162224	0	0.181247	0	0	0.380808	0.234975	0	0.107621	0.377718	0	0.305157	0	0.15819	0	1.03357	0	0.100171	0.134008	0	0.15096
AL080248.1	0.24088	0	0	0	0	0	0.252495	0	0	0	0	0	0	0	0	0	0	0	0	0	0	0	0	0	0	0	0	0	0	0	0	0	0	0	0	0	0	0	0	0.404628	0	0	0	0	0	0	0	0	0
AP001330.4	3.46721	1.90633	8.66287	3.59528	3.91016	6.1763	4.53206	5.59578	3.71904	3.50301	3.67977	2.88237	5.91409	3.41952	16.5997	4.60585	4.56978	5.91416	6.95041	6.54893	2.948	4.56544	3.15308	1.44264	1.95121	2.339	3.6012	2.71167	2.01571	1.10377	7.82063	3.55267	1.53293	2.47491	9.34557	8.77106	5.77864	2.16598	21.015	10.5907	14.1005	2.89868	0.615021	8.44379	1.95773	2.78141	2.48233	7.71064	4.85142
AC090510.3	0	0	0.815939	0	0	0.237579	0	1.03483	0.682097	1.24538	0.052481	0.245323	0.929385	0.105111	0	0	0	0	1.69572	2.02986	0.141051	0	0.023144	0.518123	0.339286	0.111547	1.57452	1.06559	0.374786	0.206067	0.501076	0	0	0	0.851581	2.46778	0.200813	0	0.519033	0.243145	0	0.111694	0	0	0.645155	0.270497	0	0.981865	0.470871
USP27X-AS1	0.712426	0.346115	1.33836	1.22349	0.768516	0.451632	0.126682	0.26174	0.984374	0.922999	0.439547	0.634164	0.472445	0.313693	0.798731	1.21544	1.12808	0.905946	0.531706	0.98064	1.11574	2.11041	0.712835	0.344667	0.941294	0.6233	1.28232	0.779088	0.156596	1.2106	0.966442	0.388957	0.151982	0.377311	0.228004	0.256102	0.735767	0.594162	1.15534	1.46784	0.543017	1.28021	0.280422	0.497612	0.158892	0.340042	0.438457	0.472254	0.786003
LINC00479	0.502397	0	0	0	0	0	0.498133	0	0.007368	0	0.012645	0	0.260773	0	0.032887	0.050185	0	0	0.624373	0.084988	0	0	0.0102395	0.048783	0.0077225	0	0	0	0	0	0	0.053059	0	0	0	0	0.038094	0	0	0	0	0	0	0	0	0	0.014186	0	0.045636
LINC00685	47.6075	42.5477	10.7406	8.73129	9.75861	13.0835	27.4364	8.17317	9.93152	14.8906	10.4784	1.8373	28.4027	6.84889	61.9844	15.4083	4.11262	16.8035	69.9891	15.6868	20.039	4.91768	19.292	3.36427	4.98193	3.03423	21.7908	49.0599	5.39533	21.1504	60.0966	12.1148	1.65056	5.75933	2.07756	4.31111	15.2461	9.91388	11.0335	40.3539	22.7391	8.69936	30.7467	39.1179	1.68546	10.7888	14.6567	13.8387	22.1443
AL161638.1	0	0	0	0	0	0	0	0	0	0	0	0	0	0.087948	0	0	0	0	0	0	0	0	0	0	0	0	0	0	0	0	0	0	0	0	0	0	0	0	0	0	0	0	0	0	0	0	0	0	0.07653
LINC01648	0.039276	0.043916	0.036644	0	0	0.036702	0	0.025036	0.009446	0	0.019107	0	0	0	0.025042	0	0	0	0.028162	0	0	0	0.0173295	0	0.0044615	0.008549	0.039491	0.052035	0	0	0	0	0	0	0.012268	0	0.015148	0	0	0	0	0.161307	0	0.110456	0.008623	0	0.018017	0.040327	0
AC005722.4	0	0	0	0	0	0	0	0	0	0	0	0	0	0	0	0	0	0	0	0	0	0	0	0	0	0	0	0	0	0	0	0	0	0	0	0	0	0	0	0	0	0	0	0	0.552381	0	0	0	0
AC008676.1	11.2091	0.889981	0.850396	0.457606	0.759034	0.682144	10.6795	1.09556	1.11475	3.8357	2.94315	0.372242	3.21197	0.293021	0.460104	0.884611	0.788742	0.762827	2.21555	1.57924	0.785735	0.080697	0.218165	0.440006	0.413442	0.26064	1.48723	2.91074	0.609288	0	0.774718	0.847637	0.022332	0.2163	0.608622	0.075636	0.817276	0.547046	1.45265	0.890025	2.54993	0.095665	0.354499	1.27928	0.46574	0.538113	1.09809	0.395312	0.85506
AC015795.1	0.379044	0.870487	0.266447	0.07987	1.73041	0.035227	0.787359	0.08974	0.160112	0.454999	0.361961	0.262107	0.545257	0	1.8196	0.773203	0	0	0.315905	0.483788	0.130244	0.221292	0.0670145	0.052378	0.26619	0.024535	0.312005	1.25214	0	0.182184	0.147366	0	0.09341	0.175051	0.642541	0.139905	0	0.182021	0	0.103061	0.262279	0.075284	0.070324	0.502446	0	0.065322	0.078395	0	0.768626
AC026894.3	1.93277	0.068309	0.068341	0	0	0.14379	1.73415	0.023344	0.562706	0.101299	0.653741	0.084329	0.499507	0.034376	0.277338	0.048912	0.082295	0	1.13146	2.53698	0.200045	0.113895	0.036176	0	0.0206175	0	0.359991	0.594713	0	0	0.162113	0	0.45451	0.192052	0	0	0	0.100537	0.535326	0.16906	0.309174	0	0.037208	0.325542	0.108497	0.048974	0.195698	0.21876	0.069224
LINC02567	0.910021	0	0.16601	0	0	0	0.330252	0	0	0	0	0	0	0	0	0	0	0	0.26193	0	0	0	0	0	0	0	0.088648	0	0	0	0	0	0	0	0	0	0	0	0.259613	0	0	0.069708	0	0	0	0	0	0	0.091694
AC026462.3	0.170841	0	0	0	0	0	1.12659	0	0.042984	0	0	0	0	0	0	0.118121	0	0	0	0	0	0	0	0	0	0	0.246349	0	0	0	0	0	0	0	0	0	0	0	0	0	0	0	0	0	0	0	0	0.119344	0
LINC02296	0	0.1348	0	0	0.115249	0	0.448068	0	0.461856	0.094284	5.84702	0	0.072122	0.299083	0	0.185403	0	0	0.182609	0.690591	0	0	0	0	0.104271	0.0499955	0.310164	1.15668	0.029615	0	0	0	0	0.067573	0.039404	0	1.4081	0	0	0.184268	0	0.055376	0.063889	0.208474	0.055742	0.08703	0.168155	0	0.171088
AC127164.1	1.51068	0.06051	0.203237	0.031992	0.18613	0.165921	0.559813	0.085513	0.200216	0.832314	0.389724	0.080408	0.502098	0.039635	0.069939	0.048298	0.055396	0.180234	0.481593	0.488811	0.080668	0.034932	0.0655485	0.14965	0.051126	0.0185715	0.259234	0.269602	0.046789	0.171734	0.059091	0.06955	0.005855	0.036074	0.034626	0.07652	0.11531	0.055089	0.195087	0.105314	0.277196	0.035892	0.081361	0.079701	0.06707	0.064984	0.116979	0.059763	0.148091
AL138921.1	2.87929	0.691523	1.19982	0.145851	0.428499	0.370576	2.17885	0.256786	0.815533	1.31667	0.535868	0.199159	0.977519	0.078345	0.475488	0.307466	0.085169	0.35474	1.29267	1.21692	0.909788	0.174064	0.152358	0.292686	0.272936	0.0950295	1.00603	2.00311	0.261142	0.581354	0.283407	0.316372	0.050635	0	0.351071	0.339817	0.688736	0.213785	0.376271	0.730391	1.11615	0.300303	0.435927	0.153391	0.094997	0.327535	0.173064	0.299677	0.881054
AC106038.1	0	0.007748	0.69443	0.142814	0.908236	0.153171	0.017188	0.046798	0.115242	0.177614	0	0.237394	0.459101	0.169007	0.785874	0.168214	0.0331	0.200401	0.160625	0.425744	0.144625	0.087664	0.0767825	0.230341	0.226277	0.0992325	0.132174	1.54298	0.009121	0	0.22493	0.058619	0.015168	0.059595	0.186455	0.028576	0.249234	0.13805	0.025432	0.380848	0.104335	0.014369	0.018589	0.386042	0.163391	0.035884	0.125436	0.038196	0.048479
LCT-AS1	2.07168	0.661192	0.401286	0.042087	0.457167	0.090986	0.347824	0.076579	0.158131	0.120302	0.125295	0.052389	0.164024	0.046996	0.275869	0.291935	0.015711	0.036842	0.498283	0.547455	0.046696	1.71266	0.0231055	0.019618	0.067401	0.20685	0.090894	0.168407	0.008081	0	0	0.073145	0.068722	0	0.250156	0.551895	0.119914	0.013602	0.642508	0.26575	0.07611	0.106419	0.116726	0.190452	0.139271	0.022384	0.100627	0.550625	0.320098
AC005838.3	135.336	6.83792	16.1905	1.8076	3.0862	5.47285	24.1126	4.41115	12.358	7.31592	9.36313	1.2539	13.138	2.96327	27.0038	6.96779	1.15874	1.85575	10.6043	16.06	8.92642	3.06468	2.36635	3.94977	1.62691	1.20175	5.15367	25.8182	1.22223	4.68112	5.00683	4.46235	0.591725	0.455974	1.5676	0.542017	6.04247	2.00108	7.12313	4.76913	22.527	1.41674	12.0495	11.0042	2.4722	2.60857	4.01044	0.899422	4.86694
TCF7L1-IT1	2.53536	0.17837	0	0	0	0.165581	0.619595	0	0.635942	0.585211	0.103722	1.07711	1.7947	0	0.473419	0	0.203456	0	0.508743	0.496352	0.286036	0	0	0	0	0	0.114474	1.97212	0	0	0.27485	0	0.150939	0	0	0.157134	0	0	0	0.707611	0.077556	0	0.114566	0.558288	0.103187	0	0	0.059271	0.729473
LINC02697	0.184753	0	0	0	0.198005	0.521141	0.170916	0.091748	0	0	0	0	0	0.045768	0	0	0.045758	1.51512	0.270942	0.273569	0.088995	0	0	0	0.0424635	0.069734	0	0.063562	0	0	0	0.037886	0	0	0	0	0	0.37489	0	0.323293	0	0	0	0.075689	0.336101	0.093051	0	0	0
[truncated: 13,028 more rows]
[truncated: 46 more columns]
