# Supplementary material for: Immune-Related LncRNAs Affect the Prognosis of Osteosarcoma, Which Are Related to the Tumor Immune Microenvironment
Source: Front Cell Dev Biol. 2021 Oct 7;9:731311. doi: 10.3389/fcell.2021.731311 (PMC8529014; doi:10.3389/fcell.2021.731311)
Supplement: Supplementary file 4 [file Table_4.XLSX]

## Sheet: Sheet1
Table S4 Results of correlation analysis (4986 LncRNAs)
id	TARGET-40-0A4HLD-01A-01R	TARGET-40-0A4HMC-01A-01R	TARGET-40-0A4HX8-01A-01R	TARGET-40-0A4HXS-01A-01R	TARGET-40-0A4HY5-01A-01R	TARGET-40-0A4I0Q-01A-01R	TARGET-40-0A4I0U-01A-01R	TARGET-40-0A4I0W-01A-01R	TARGET-40-0A4I3S-01A-01R	TARGET-40-0A4I3W-01A-01R	TARGET-40-0A4I42-01A-01R	TARGET-40-0A4I48-01A-01R	TARGET-40-0A4I4A-01A-01R	TARGET-40-0A4I4M-01A-01R	TARGET-40-0A4I4O-01A-01R	TARGET-40-0A4I5B-01A-01R	TARGET-40-0A4I65-01A-01R	TARGET-40-0A4I6O-01A-01R	TARGET-40-0A4I8O-01A-01R	TARGET-40-0A4I8S-01A-01R	TARGET-40-0A4I8U-01A-01R	TARGET-40-0A4I9K-01A-01R	TARGET-40-NAAEDA-01A-01R	TARGET-40-NAAEDD-01A-01R	TARGET-40-NAAEDH-01A-01R	TARGET-40-NAAEDI-01A-01R	TARGET-40-NAASJI-01A-01R	TARGET-40-NAASJK-01A-01R	TARGET-40-PAKFVX-01A-01R	TARGET-40-PAKXLD-01A-01R	TARGET-40-PAKZZK-01A-01R	TARGET-40-PALECC-01A-01R	TARGET-40-PALFYN-01A-01R	TARGET-40-PALHRL-01A-01R	TARGET-40-PALKDP-01A-01R	TARGET-40-PALKGN-01A-01R	TARGET-40-PALWWX-01A-01R	TARGET-40-PALZGU-01A-01R	TARGET-40-PAMEKS-01A-01R	TARGET-40-PAMHLF-01A-01R	TARGET-40-PAMHYN-01A-01R	TARGET-40-PAMJXS-01A-01R	TARGET-40-PAMLKS-01A-01R	TARGET-40-PAMRHD-01A-01R	TARGET-40-PAMTCM-01A-01R	TARGET-40-PAMYYJ-01A-01R	TARGET-40-PANGPE-01A-01R	TARGET-40-PANGRW-01A-01R	TARGET-40-PANMIG-01A-01R
AC003084.1	0.20247	0.470837	0	0	0	0	0.532846	0	0	0	0	0.201464	0	0	0	0	0	0	0	0	0.025216	0.157942	0	0	0.0527965	0	0	0.129627	0	0	0	0	0	0	0	0	0	0	0	0	0	0.086111	0	0	0.054623	0	0.161892	0.051149	0
AL359502.1	1.6001	0	0	0	0	0.082298	0	0	0	0	0	0	0.058714	0	0	0	0	0	0	0	0.012873	0	0.0280655	0	0	0	0	0	0	0	0.122376	0	0	0	0.037141	0	0	0	0	0	0	0	0	0.095398	0	0	0	0	0
AC068631.1	137.214	5.99402	11.7408	1.39123	5.25449	4.61276	56.9523	2.19407	8.43259	18.9019	13.7361	2.62127	17.3113	2.63778	9.2639	4.78357	2.5396	2.05505	14.2779	17.03	5.39253	3.94139	1.84281	5.43246	1.84051	0.877289	6.77707	19.0398	2.59089	4.59406	6.92771	5.41041	1.23549	1.43439	2.03162	1.2065	5.67713	3.07774	6.08135	9.05832	13.699	3.65609	6.39873	9.45849	2.57912	2.89302	2.19968	2.72822	5.81184
LINC01502	5.42458	0.11353	0.268802	0.020129	0.181133	0.115072	0.759863	0.107154	0.139381	0.722172	0.205637	0.137699	0.310057	0.061993	0.24543	0.194284	0.033421	0.020579	0.244062	0.320731	0.349883	0.048002	0.403345	0.024453	0.027007	0.0527765	0.229228	0.284753	0.076681	0.138476	0.126101	0.020064	0.025647	0.029639	0.075373	0.074606	0.35759	0.11913	0.186493	0.145252	0.31782	0.085552	0.244405	0.150327	0.057515	0.499806	0.049125	0.178107	0.123948
LINC00824	16.1567	1.22839	0.872865	0.490235	0.543772	0.903999	6.69364	0.330549	1.01422	3.17072	1.33338	12.538	2.16801	0.252317	0.325472	0.565968	0.477887	0.374346	1.49179	2.81511	0.779088	0.393264	0.273925	1.37064	0.363644	0.199212	0.831156	2.54605	0.182702	0.948009	1.00692	0.746802	0.076573	0.384834	0.423186	0.209386	0.641279	0.392954	0.304049	0.704769	1.52562	0.295718	1.10089	0.557924	0.267353	0.700652	0.553815	0.24547	0.671433
LINC00243	6.1833	0.733481	0.59276	0.031477	0.10497	0.524829	2.23949	0.75895	0.453875	0.787853	0.400358	0.366851	1.33933	1.24897	0.667813	0.540821	0.105078	0.5219	0.98238	0.703985	0.347007	0.126388	0.273399	0.329234	0.112989	0.05543	0.293485	0.888505	0.060017	0.274846	0.150071	0.17154	0.102968	0.014193	0.115149	0.073296	0.285058	0.465838	0.189192	0.26995	0.657139	0.054267	0.139711	0.161051	0.141307	0.110917	0.543932	0.111679	0.381071
INO80-AS1	1.83199	0.1406	1.50932	0.29908	0.50845	0.33838	0.996717	0.610745	0.478071	0.859509	0.742737	0.199259	0.94164	0	0.861105	0.404518	0.104236	0	1.05483	0.730177	0.239592	0.181394	0.192135	0	0.028955	0	0.703138	0.982433	0.065386	0.391272	0	0.119377	0.288638	0	0.101239	0.175095	0.142051	0.14157	0	0.185566	0.140124	0.358986	0.328287	1.0638	0.061535	0.138229	0	0.069196	0.126196
LINC02679	4.94887	0.140846	0	0.207356	0	0.327918	4.6223	0	0.343607	1.06317	0.156317	0.739857	0	0.706292	0.376978	0.206302	0	0	0.258136	2.27948	0.239395	0.114678	0.176428	0.274762	0.257991	0	0.214043	0.511983	0	0	1.08034	0	0	0.458239	0.326166	0	0	0	0	0.949573	0.432366	0.297279	0.270858	0	0.198756	0.595045	0	0.083374	0
AC093903.1	0	0	0	0	0	0	0.925781	0	0.138086	0	0.136059	0	1.20585	0	0	0	0.120974	0	0.198669	0.31469	0.197696	0	0	0	0	0	0.403311	0.163498	0	0	0	0	0	0	0	0	0	0	0	0	0.200373	0	0	0.24105	0	0.080521	0	0	0
AC068389.1	132.25	4.2003	1.93074	0.583261	2.01673	0.759831	26.3313	1.00992	1.66875	3.17536	3.00673	0.161213	3.84763	0.270899	3.89411	2.01993	0.351505	1.92262	3.5701	5.55331	0.87302	0.245533	0.827716	4.80813	0.670579	0.322723	2.2954	2.03491	0.843797	0.477246	1.76627	2.31395	0.258919	0.217937	0.542424	0.053966	1.33491	0.962817	0.119327	1.7116	3.8513	0.669933	1.39477	4.08236	0.4033	0.3295	0.394689	0.856486	1.32995
AC093536.2	0.623776	0.020521	0	0	0	0.010664	0.548517	0.043196	0.040641	0	0	0	0.129481	0.058782	0	0	0	0	0	0.181105	0.025508	0	0	0	0.028277	0	0.024094	0.157036	0	0	0	0	0	0	0	0	0	0.015213	0	0	0	0	0	0	0	0	0.033901	0	0
AC089998.4	32.4866	1.48639	3.01881	0.374296	0.995578	0.760252	11.7467	0.148878	1.28606	4.53069	2.59152	0.493037	1.03262	0.262132	1.45821	1.46613	0	0.981357	2.39604	2.04462	0.505333	0.628516	0.387014	1.17067	0.161476	0.150514	1.50009	1.56199	0.716981	0.553375	0.669715	0.473955	0.286555	0.371476	0.731851	0	0.746109	0.180086	0.554352	1.0364	1.52586	0.284334	1.91163	1.33106	0.406283	0.482221	0.423858	0.606923	3.17481
AL035420.1	4.06191	0	0	0.256805	0	0.044636	0.49578	0	0.294118	0.482978	0.459568	0.43369	0.352708	0.293906	0	0	0.085338	0	0.137608	0.313003	0.12982	0	0.0555005	0.327689	0.0556535	0.056103	0.483164	0.967893	0.042039	0.31072	0	0.133755	0	0	0	0	0.059753	0	0	0.976503	0.419706	0.078094	0.094129	0	0	0	0	0	0.565883
AL078590.2	1.80084	1.09039	0.186205	0.126496	0.314175	0.457356	2.49835	0.267578	0.547076	4.08804	0.929458	0.969623	2.35112	1.15494	0.977306	1.08608	0.659325	0.487184	1.54413	0.901233	0.211833	0.271754	0.602372	0.334669	0.662932	0.755509	0.421764	1.89371	0.238079	0.269614	1.18696	0.169	0.342163	1.06204	1.44649	0	0.891142	0.759995	0.98509	0.416496	0.819126	1.23908	0.108826	1.26269	0.284582	0.821505	0.249512	0.147397	0.635678
AC002558.2	28.5198	1.61075	2.19524	7.12529	2.07142	2.61437	6.01425	0.445321	2.19999	4.94306	2.8666	1.72744	3.8799	0.652863	3.78336	1.89364	2.67611	1.23848	4.19287	3.01394	1.15094	1.76571	0.71626	0.891853	0.47878	0.221363	2.33708	3.46758	0.410696	3.39318	1.49112	0.344047	0.131945	0.342689	1.43135	0.42707	0.525702	1.76099	1.70638	2.62872	1.46351	0.280867	1.63495	2.5204	0.902479	0.783462	0.872391	1.00047	3.46304
AL161668.2	1.09241	0	0	0	0	0	1.17737	0.203592	0	0	0	0.238972	0	0	0	0	0	0	0.137363	0	0	0	0	0	0.019245	0	0	0	0	0	0	0	0	0	0	0	0	0	0	0	0	0	0	0	0	0	0	0	0
AC005757.1	18.6459	1.53924	2.23796	0	0.507255	0.641195	4.31819	0.189887	1.17346	1.43203	1.68111	0.75296	1.44657	3.2868	2.27974	0.290569	0.91061	0	2.54542	3.82037	0.557638	1.46872	0.0458065	1.13323	0.14313	0.0994235	0.659587	3.91175	0.136432	0.531496	0.45501	0.080956	0.430664	0.199894	0.416289	0	0.334276	0.077712	0.526277	0.564363	0.934412	0.161039	0.480863	1.38394	0	0.175873	0.397878	0.188946	0.762644
AP002856.1	0	0	0	0	0	0	0.218301	0	0	0	0	0	0	0	0	0	0	0	0	0.094199	0	0	0	0	0	0	0	0	0	0	0	0	0	0	0	0	0	0	0	0	0	0	0	0	0	0	0	0	0
AL358876.2	0.668825	0.170945	0.343241	0	0	0.056357	1.80874	0	0.210561	0.780919	0.49931	0.083719	0.898347	0	0	0.137189	0.171583	0.036531	0.18015	0.444779	0.02627	0.140221	0	0.075733	0.176776	0.0374495	0.19537	0.282795	0.200093	0	0.051993	0	0	1.41351	0	0	0.093197	0.191519	0	0	0.099739	0.086682	0	0.512369	0	0.235344	0	0	0.152207
Z94160.1	0.695293	0.012273	0	0	0	0.007935	0.143056	0	0.024258	0	0.015911	0	0	0	0	0	0	0	0.048243	0	0.01089	0	0	0.04726	0.0036825	0.0072335	0	0	0	0	0	0.067112	0	0	0	0	0.01123	0	0	0	0	0	0	0	0	0	0	0.043104	0
AC025434.1	0	0	0	0	0	0.106183	0.614071	0	0	0.561704	0.514	0.120099	1.09468	0	0	0	0	0	0	0.383001	0.292561	0	0.073494	0	0	0	0.219927	0	0.052527	0	0	0	0.230183	0	0	0	0	0	0	0	0	0	0	0	0.051137	0.064196	0.167772	0.059267	0.234514
AC068898.1	0	0	0	0	0	0	0.590603	0	0	0	0	0	0	0	0	0.206635	0	0	0	0	0	0	0	0	0	0	0	0	0	0	0	0	0	0	0	0	0	0	0	0	0	0	0	0	0	0	0	0	0
ZBED3-AS1	9.36977	2.51485	4.77483	1.3359	2.01692	1.18803	6.6499	1.93643	3.80809	3.24083	2.6928	7.37185	3.9203	3.32017	5.20288	6.0609	2.53397	5.72244	3.43229	5.82416	3.60384	2.02461	1.09693	1.37016	2.44794	7.05096	2.74005	3.45372	4.39667	1.39469	2.00577	3.93046	0.32975	1.52477	1.84539	2.27349	2.21659	3.09224	1.149	1.53766	4.02926	5.36963	2.24245	3.67391	2.04642	10.7307	3.17782	2.19281	3.42278
AC106053.1	0.269219	0.115452	0.842132	0	0	0	0.252495	0	0.077823	0	0	0	0.165455	0	0	0	0	0	0	0	0	0	0	0	0.029153	0	0.496174	0	0	0	0	0	0	0	0	0	0	0.220888	0	0	0	0	0	0	0.078087	0	0.260015	0	0
AC008946.1	52.0681	3.29336	3.1884	2.37462	12.0242	3.63229	24.1932	6.51345	6.99999	9.79205	2.27372	1.40818	10.4425	3.60244	4.29473	3.78841	0.626651	0.364892	5.38691	8.17758	1.82184	2.44614	1.40856	2.90912	2.08661	1.74077	9.07238	9.41176	0.903227	3.59055	10.4134	4.38513	0.941145	1.57374	1.03022	3.81195	1.93607	2.74845	3.15225	3.11328	6.63285	1.63736	2.23173	4.93469	1.82184	0.684887	1.60649	3.27618	4.83922
AP000692.1	16.9799	2.53667	2.03203	0.405377	2.55872	1.34011	5.86121	1.68535	1.32096	3.95084	2.28929	1.18133	1.68739	0.65812	1.12795	2.82772	0.575769	0	2.82556	2.89367	0.731788	2.06953	0.183227	1.13469	0.30769	0.182918	0.895192	4.29101	0.119937	0.679471	2.32684	0.916455	0	0.273179	0.89206	0.40341	2.52346	0.521987	2.15168	0.598448	2.26182	0.929877	0.865814	1.72029	0.752904	0.469957	0.482038	0.122525	2.08205
LINC02118	0.231147	0	0	0	0	0	0.666812	0	0	0	0	0	0	0	0	0	0	0	0	0.145962	0	0	0	0	0	0	0	0	0	0	0	0	0	0	0	0	0	0	0	0	0	0	0	0.239443	0	0	0	0	0.262239
MIR205HG	9.51735	3.83618	5.08794	0.735036	1.47494	1.72647	6.61688	1.47323	5.23401	4.55547	3.31936	12.7598	6.1385	1.31698	4.13639	2.24121	0.618395	2.98047	4.72568	4.1229	2.82934	2.215	3.01743	1.93922	0.693689	1.21722	2.08139	5.87405	1.28915	3.56333	2.29477	1.28757	0.585843	3.73113	1.68437	1.56692	1.95195	1.1141	2.15197	4.17685	6.37633	1.033	2.03165	3.86869	1.34232	1.84506	1.70713	1.32999	1.89953
AC118755.1	2.36727	0	0	0	0	0	0	0	0.464255	0	0.841091	0	0	0	0	0	0	0	0	0.515278	0.614014	0	0.07967	0.695429	0.08843	0.164569	0.458827	1.42172	0	0	0	0	0	0	0	0	0.428733	0	0	0	3.06337	0	0	0	0	0.738567	0	0	0
AL355103.1	0.539547	0.134461	0.262671	0.095086	0.516561	0.143254	0.477615	0.141762	0.233425	0.369333	0.225191	0.182422	0.401254	0.066201	0.237143	0.197803	0.022195	0.414413	0.269331	0.27652	0.112422	0.052129	0.0435325	0.177399	0.0629495	0.040374	0.281586	0.369349	0.062775	0.18657	0.096283	0.043133	0.021229	0.014986	0.12561	0.050853	0.128663	0.049175	0.136369	0.193213	0.081176	0.057401	0.050875	0.05436	0.108845	0.072311	0.040387	0.349581	0.086082
USP30-AS1	0.698888	0.713406	1.28539	5.25737	1.61911	0.176027	0.09085	0.090283	0.724223	0.775584	0.170612	0.843629	0.306174	0.900884	0.527028	1.61664	0.926667	0	0.384472	0.148002	0.228621	0.352883	0.743123	0.064908	0.699012	0.241458	0.285294	0.490456	0.069093	0	0.401138	0.045682	0.428934	0.163082	0.263129	0.741696	0.373719	0.864805	0.126463	0.728781	0	0.733552	0	0.19564	0.024002	0.26858	0.200636	0	0.121791
AC007347.1	2.61882	0.162077	2.61323	0.389099	0.238119	0.764028	0.428892	2.74088	0.604136	0.245171	0.502195	0.544634	0	0.55366	0.565097	0.525263	0	0	1.05212	1.57319	0.843831	0.256146	0	0	0	0	0.240239	2.84344	0	0	0.375225	0	1.29829	0	0.116304	0	0.557733	0.932329	0	0	0.483892	0	0	0.293048	0.103706	0.848688	0	0.442545	1.73462
LINC00336	0.629497	0.116267	0.176776	0.026521	0.106787	0.119187	0.637655	0.050543	0.261367	0.358362	0.130986	0.025289	0.241541	0.12266	0.078374	0.037363	0.060649	0.187022	0.583424	0.342371	0.108371	0.0679	0.0378885	0.057519	0.01193	0.009484	0.179932	0.388955	0.021977	0.033988	0.158247	0.033406	0.00688	0	0.009107	0.01476	0.052544	0.089496	0.0969	0.182651	0.131415	0.028787	0.065796	0.199217	0.019676	0.065042	0.028783	0.032048	0.087924
LINC01515	46.7543	11.0898	12.5144	1.32122	18.0357	8.78292	34.839	7.98705	29.5713	22.5044	10.1116	16.8419	25.4444	1.83092	4.09603	8.18454	7.55494	5.22988	10.0658	19.3539	33.2301	8.98853	5.19259	10.8784	4.43644	6.25669	8.22307	31.8675	4.24934	2.8807	9.78553	4.13108	1.07664	1.11544	2.16508	9.29601	2.3157	11.8014	15.2117	19.8648	9.20405	2.49489	5.98507	12.1223	1.0396	4.87012	2.94215	3.43084	10.6465
AC023389.2	20.7876	1.8984	2.93305	0.48305	2.397	0.845846	8.06869	0.626854	1.9032	3.86327	0.994882	0.670663	1.99651	0.914581	1.49862	1.8759	0.4667	1.92412	2.52806	4.33343	0.996501	0.837312	0.232706	0.943609	0.254903	0.187054	0.829368	1.8746	0.268322	0.821005	1.14917	1.6048	0	0	0.420245	0.496827	1.20347	1.34861	1.75041	1.30609	2.06649	0.127939	1.70708	1.74657	0.823707	0.890682	0.546565	0.290807	2.84091
CECR3	0.250119	0	0.055002	0	0.035821	0	0.054653	0.009229	0	0	0.015115	0.014775	0.035047	0	0	0	0	0	0	0.042008	0.011105	0	0	0	0	0	0.032177	0.603356	0	0	0	0	0	0.015097	0	0	0.011806	0	0.038411	0.043654	0.158223	0.012563	0	0.064666	0	0.011028	0	0	0
AC107463.1	31.1772	0.552171	0.832992	0.199576	1.66081	0.743212	11.0175	0.282254	0.652756	3.91823	1.33545	0.852888	3.92727	0.195882	1.10929	0.724477	0.759188	0.084181	2.4504	2.39953	3.6055	0.61837	0.1359	0.775974	0.430565	0.09816	0.81037	1.7287	0.171477	1.19073	0.322571	0.234159	0.247247	0.497002	0.349534	0.14628	0.548367	0.358103	0.028111	0.525633	0.619688	0	0.189198	0.898147	0.196741	0.366273	0.144308	0.802483	0.871369
AL160411.2	2.47919	0	0	0	0	0	0	0	0	0	0	0	0	0	0	0	0	0	0	0	0	0	0	0	0	0	0.22316	0.141432	0	0	0	0	0	0	0	0	0	0	0	0	0	0	0.121211	0	0	0	0	0	0
AC010632.2	9.61604	0.351507	0.872171	0.244032	1.17304	0.327729	3.0824	0.24049	1.07735	2.09046	1.22667	0.246698	1.96773	0.302661	0.921632	0.263569	0.049265	0.220224	1.56262	1.09274	0.428262	0.250646	0.17749	0.486617	0.198345	0.114239	0.863818	1.85814	0.238195	0.288562	0.44274	0.505504	0.161145	0.28943	0.30407	0.411669	0.618804	0.190798	0.423515	0.608628	1.16683	0.232375	1.38412	1.07917	0.224887	0.218586	0.225347	0.164802	0.730237
PLUT	1.63982	0	0	0	0	0.005306	0.68491	0.01997	0.032367	0	0	0.010579	0.011613	0.009916	0	0	0.009892	0	0.015834	0.028002	0.012419	0	0	0.042804	0	0	0.066664	0.039025	0	0	0	0.027251	0	0	0.007489	0.013971	0	0	0	0	0	0	0	0	0	0	0	0	0
AL360295.1	0.876847	0	0	0	0	0	0.362023	0	0.016661	0	0	0.084269	0	0	0	0	0	0	0	0.022596	0.00817	0	0	0	0.016019	0	0	0	0.007754	0	0	0	0	0	0	0.020686	0	0.014604	0	0.122856	0.065734	0	0	0	0	0	0	0	0.030882
AL603840.1	32.8821	1.41696	3.26108	0.788615	1.38584	1.78127	8.01731	1.35526	2.33837	4.33974	1.96821	4.31311	3.91638	1.19687	2.049	2.60387	1.14334	0.912301	3.244	3.55323	1.52943	1.02854	0.482486	0.583355	0.558326	0.365031	2.57347	4.64913	0.339529	1.36195	1.18721	0.568568	0.322072	0.47606	2.43213	0.56273	1.11794	1.16081	1.77123	1.39115	1.80283	0.98863	0.23296	1.44533	0.547066	0.995957	0.887561	0.747523	1.99284
AC006435.2	24.5252	0.489144	2.27752	0.038468	0.756323	2.72113	10.8531	0.634923	2.21984	6.28432	2.50818	0.880676	9.34702	1.14013	2.76538	2.58692	1.36545	1.12911	9.65319	4.42933	9.13782	0.898768	1.09291	3.01952	0.602846	0.312255	1.72403	7.61725	0.311694	1.82148	2.4484	3.02572	0.049646	0.131877	1.22541	1.15446	1.62248	0.529499	2.07287	1.02088	1.20516	0.611463	1.03454	4.35313	0.523861	1.54574	0.523585	0.743967	3.17137
LINC02630	2.21915	0.109045	0.53537	0.049252	0	0.302871	0.935419	0.130155	0.314731	0.671347	0.653727	0.082651	0.270424	0	0.226842	0.149121	0.038414	0	0.36445	0.863799	0.098671	0.232197	0.0487295	0.083016	0.05881	0	0.041291	0.832874	0.036035	0.12213	0.210321	0.033802	0	0.0815	0.096467	0.048691	0.057198	0.135436	0.214702	0.062935	0.366956	0.172086	0.232739	0.060715	0.01963	0.080527	0.074603	0.206087	0.120982
AL389885.1	13.007	1.85613	3.0815	1.04392	0.654205	0.704192	3.85277	1.31743	0.833678	1.46981	4.93483	0.495645	1.51548	0.684734	2.30118	2.31249	4.91273	0.770148	2.72173	1.31091	0.544858	1.1475	0	0.339282	0.209288	0.160121	0.45262	2.05727	0.29364	2.4684	0.612736	0.122879	0.088155	0.531279	0.321338	0.663021	0.610103	0.096208	0.563053	0.893395	0.967081	0	1.22236	1.33853	0.224611	0.236352	0.318531	0.154336	0.790652
AC079031.1	1.26251	0	0	0	0.048602	0	0.195145	0.015808	0.029774	0.490299	0	0	0	0	0	0.021738	0	0.174984	0.039978	0.092492	0.008283	0	0.0162325	0.015128	0	0.007215	0	0.087378	0	0	0	0	0	0	0	0	0	0.118494	0	0	0	0	0	0	0	0	0	0.054029	0.020045
CFLAR-AS1	41.9844	5.65304	4.97221	0.640053	2.86709	3.01833	23.7416	1.71254	5.4379	11.5653	7.38304	14.7934	12.5138	2.46336	4.83851	4.54792	1.63012	0.789885	7.13607	13.0171	4.26046	3.1797	1.14612	2.37734	1.07839	0.725508	6.68231	12.7513	0.994553	1.84696	3.48053	2.9366	0.401268	0.836267	1.80853	1.65352	2.86555	2.12263	2.59044	4.64237	8.95458	1.96774	1.87207	6.03943	0.455895	1.43708	0.717772	1.47908	3.68485
BIRC6-AS1	0	0.166342	0	0	0	0.208275	1.01621	0	0.276995	0.234873	0.425185	0.191756	0.756826	0.050418	0.105204	0.085129	0.177763	0	0.481273	0.249251	0.226911	0	0.0254615	0	0	0	0.248272	0.299711	0	0.732055	0.226108	0	0.152197	0	0.083963	0	0.040494	0	0.239277	0.282356	0	0	0	0.084406	0	0	0.045031	0	0
ETS1-AS1	0.214194	0.037208	0	0	0	0.010308	0.196686	0.027276	0.031692	0	0	0	0.022607	0	0	0	0	0	0.097024	0.081537	0.005017	0	0	0	0	0.012331	0	0	0.01027	0	0	0	0.011825	0.025303	0	0	0	0.017144	0	0	0.047083	0	0	0	0	0	0	0	0
AL358394.3	21.1584	0.914534	1.46212	0	0.714356	1.61896	13.8539	1.91778	1.62278	6.38565	1.81377	0	4.10942	1.07595	4.56919	0.285154	0	0.459949	0.45514	1.66673	1.8263	0.629802	0.159869	1.39483	0.045967	0.150933	2.45904	4.66356	0.199068	0	3.48806	0.608643	0.145983	1.47292	0.743436	0	0.973281	1.93332	0.757402	4.71354	2.26348	0.820095	1.00863	0.881886	0.574089	0.228492	0.655923	0.796619	3.27215
AP003175.1	6.53396	0.38452	0.695425	0.080399	0.246386	0.274168	2.97965	0.217816	0.517055	0.940207	0.576478	0.3464	1.1223	0.138467	0.4722	0.283692	0.251822	0.235303	1.04039	0.987081	1.00532	0.240876	0.124042	0.434594	0.125476	0.139237	0.589728	0.927971	0.149102	0.26107	0.402128	0.343719	0.064759	0.135203	0.460438	0.061601	0.215302	0.153084	0.173678	0.428075	0.594071	0.192736	0.262333	0.317599	0.131019	0.145842	0.196853	0.195095	0.567786
AL139354.1	11.8614	0.110895	0.239674	0	0	0.378117	5.10649	0.177128	0.277412	0.205732	0.843929	0.64185	1.02918	0.117554	1.05204	0	0.125689	0	0.842896	0.313734	0.09228	0.091838	0.017726	0.161266	0.116224	0	0.222331	0.479027	0	0	0.397719	0	0	0	0	0.100395	0.044832	0.049716	0.201446	0.449515	0.74553	0	0.144814	0	0	0.042531	0.207863	0.11197	0.134761
LINC01712	0.339575	0	0	0	0	0	0	0	0	0	0	0.032485	0	0	0	0	0	0	0	0	0	0	0	0	0	0	0	0.034884	0	0	0	0	0	0	0	0	0	0	0	0	0.019794	0	0	0	0	0	0	0	0
AC005381.1	0.845584	0	0.66171	0.162396	0	0	0.164981	0	0.079882	0	0	0	0	0	0	0	0	0	0	0.131357	0.012199	0.069964	0.028995	0	0.0426935	0	0.181261	0	2.07596	0	0	0	0.039386	0.606168	0	0	0.421558	0	0	0.623677	0	0	0.02889	0	0.25961	0	0.042518	0	0
LINC00311	12.49	1.69355	0.539937	0.347468	0.873261	0.480698	6.07665	0.318064	1.57939	2.27419	1.32705	0.231017	1.90417	0.385142	1.19067	0.71603	0.075328	0.263808	1.79959	2.30444	0.998756	0.046045	0.228111	0.761977	0.217535	0.138645	0.577071	1.23615	0.348342	0.646338	1.32597	0.236029	0.067215	0.110959	0.207556	0.186872	0.547748	0.312467	0.451016	0.625672	2.7599	0.217232	1.09348	1.50853	0.228852	0.630687	0.377074	0.363691	0.265429
AC011815.2	5.47969	0.5479	0.571552	0.080791	0.299908	0.201314	1.51857	0.073231	0.489693	0.879573	0.246214	0.152328	0.554262	0.142759	0.287745	0.375542	0.117914	0.034811	0.375475	0.661101	0.525144	0.211707	0.124659	0.572564	0.050927	0.234284	1.99473	1.06748	0.059548	0.054087	0.117462	0.087982	0	0.06981	0.049865	0	0.116597	0.094651	0.087573	0.185475	0.009814	0.123676	0.046226	0.247918	0	0.018457	0.116901	0.160803	0.051229
AC015540.1	0	0	0	0	0	0	0.742402	0	0.138086	0	0	0	0	0	0	0	0	0	0.224207	0	0	0	0	0	0	0	0	0	0	0	0	0	0	0	0	0.217785	0	0	0	0	0	0	0	0	0	0.14991	0	0	0.131119
LPP-AS1	0.679957	0	0.62647	0	0	0	0.208196	0	0.109029	0	0	0	0	0	0	0	0	0	0	0.251784	0	0	0	0	0	0	0	0	0	0	0	0	0	0	0	0	0	0	0	0	0	0	0	0	0	0	0	0	0
LINC02293	0	0.55494	0	0	0	0	0.714766	0.105674	0.985384	0	0	0	0	0	0	0.173855	0.158761	0	0.812322	0.080844	0.069194	0	0	0	0.541771	0	0.255989	0	0.250781	0	0.127607	0	0	0.135202	0	0	0	0	0	0	0	0	0	0.271068	0	0	0	0	0
LINC02082	3.61593	0.201303	0.895742	0	0.159015	0.122806	0.456874	0.06217	0.294132	0.290512	0.229429	0	0.740048	0.217461	0.978599	0.149943	0.135662	0	1.00552	0.590161	0.202798	0.088129	0.188047	0.185133	0.134664	0.104414	0.204203	0.524631	0.046857	0.155676	0.05574	0	0	0	0	0.333847	0.094935	0.111415	0	0.078015	0.278694	0	0	0.413709	0.282415	0.029857	0.115936	0.155496	0.198337
C1orf229	2.67638	0.277528	0.703148	0.656873	0.102983	0.167918	1.28605	0.22658	1.00065	0.732449	0.29711	0.113712	0.269108	0.833735	0.471074	0.24607	0.358994	0.128839	0.459625	0.598403	0.462329	0.088269	0.254991	0.1946	0.1775	0.061968	0.673929	0.548694	0.126536	0.334056	0.41703	0.203363	0.079389	0.1315	0.123615	0.187391	0.264541	0.268147	0.170193	0.42148	0.305144	0.132912	0.17553	0.165421	0.111484	0.127654	0.200653	0.13666	0.220539
LINC01926	38.165	0	0	0.118344	0	0.048216	0	0	0.053784	0.390251	0.492128	0	0.558585	0	0	0.261242	0.201114	0	0	0.132334	0.025385	0	0.496163	0.108661	0	0	0	0.260837	0.139333	0	0.217783	0.461148	0	0	0.061564	0	0.072429	0	0	0.157539	0	0	0	0	0	0	0	0	0.09005
AC108125.1	25.8716	1.96039	0.921411	0.727916	1.56614	0.784939	8.57476	0.777025	2.09617	4.42215	2.16646	0.083458	3.87968	0.233475	2.35744	1.17445	0.332943	0.410623	1.7621	1.80996	1.6377	0.355547	0.508014	0.941652	0.359224	0.02949	1.87179	4.11938	0.308594	3.98883	4.17933	1.11546	0.396585	0	0.698954	0	0.592602	0.05814	2.00572	3.00792	0.722823	0.231862	0.933608	1.79996	0.214464	0.637171	0.32281	0.408336	1.21215
LINC01809	3.74459	0	0	0	0	0	4.93722	0	0.247035	0.251275	0.2313	0.43369	0	0.221129	0	0.254509	0	0	0.314957	0.559908	0.119101	0	0	0.158052	0	0.0742415	0	0	0	0	0	0	0.106256	0	0	0	0	0	0	0	0	0	0	0.272095	0	0.252303	0.189188	0	0
AC096576.2	1.71943	0	0.061557	0	0	0	0.358606	0	0.044102	0	0	0	0.308388	0.030642	0	0.051736	0	0	0	0	0	0	0	0.042867	0.0191095	0	0	0	0	0	0	0	0	0	0.027309	0	0	0	0	0	0.024094	0	0	0	0	0	0	0	0
AC128685.1	12.6208	0.48117	2.02199	0.559904	0.803798	1.20788	11.5767	0.464444	1.44618	4.31356	1.83549	0.395627	3.15221	0.487958	0.940301	0.879818	0.367126	5.94099	2.97669	2.97087	0.9438	0.554587	0.32411	0.75461	0.424342	0.0740705	2.42911	3.35011	0.269467	1.13423	1.06438	0.650085	0.144107	0.541897	0.926475	0.427276	1.69667	0.589757	0.841462	1.45802	1.14274	0.408794	0.588624	1.56702	0.140337	0.895759	0.599643	0.345083	1.26556
ARHGAP29-AS1	0.29237	0.335144	0.58817	0	0.326813	0.01931	0.770874	0.056811	0.163662	0.385112	0.322194	1.33871	0.285575	0.156213	0.221026	0	0.041263	0	0.184467	0.640589	0.277691	0	0.07429	0	0.054336	0.037594	0.137473	0.052898	0.022938	0	0.14634	0	0	0.042204	0.050845	0.147527	0.034332	0.055633	0	0.189038	0	0.03217	0.196125	0.063243	0.017228	0.058977	0.034779	0.037996	0.09729
LINC01362	0.559434	0.111394	0.197577	0.045029	0	0.104174	0.621839	0	0.238302	0.340515	0.281668	0.124315	0.347147	0.117474	0.173527	0.159552	0.03507	0	0.195569	0.416522	0.166002	0.075517	0.0049605	0.06716	0.0143055	0.084659	0.077172	0.403879	0.025593	0.05467	0.061614	0.01578	0.061273	0	0.101006	0	0.051277	0.043341	0.048277	0.170576	0.053874	0.07193	0.01827	0.260727	0.01761	0.130069	0.075014	0.084783	0.129165
THSD4-AS1	1.1874	0.144285	0.426938	0	0.116796	0.068768	0.557885	0.036176	0.450671	0.55927	0.281704	0.117479	0.461067	0.080871	0.486804	0.203806	0.415011	0.07612	0.092829	0.252801	0.212392	0.218524	0.056743	0.314301	0.0178265	0.060713	0	0.521003	0.197254	0.177196	0	0	0	0.055257	0.10902	0	0.052548	0.120906	0.564587	0.107917	0.020956	0	0.130288	0.124968	0.149346	0.054352	0.061333	0.066374	0.074672
AC007114.2	9.55608	0.508855	0.358002	0.099426	0.429337	0.256472	2.0448	0.239639	0.281759	0.761808	0.579466	0.161209	0.570183	0.063665	0.325085	0.165071	0.073475	1.97068	0.452838	1.00538	1.09691	0.065702	0.110156	0.395845	0.078581	0.0813135	0.285181	0.399385	0.058406	0.152433	0.226942	0.151548	0.113821	0.0696	0.079171	0.059142	0.211597	0.101932	0.107489	0.211556	0.350864	0.044456	0.247832	0.306325	0.026194	0.100065	0.071668	0.038726	0.149151
AL022069.1	7.46884	0.791428	0.997405	0.136038	0.660207	0.470294	3.80133	0.112017	0.715754	3.05759	0.838363	0.326511	1.48701	0.451713	0.65571	0.398855	0.249894	0.208342	0.975564	1.6884	0.559373	0.281523	0.188975	0.496222	0.10679	0.0647925	0.90614	1.68308	0.261178	0.539078	0.411671	0.439094	0.152282	0.260958	0.392707	0.23009	0.343794	0.320208	0.3319	0.547321	0.878563	0.194622	0.421713	1.29608	0.175412	0.314546	0.216468	0.227196	0.581267
AL162457.1	1.73347	0.069909	0.236394	0	0.082575	0.081768	0.826907	0.026137	0.224981	0.890566	0.084346	0.013849	0.397315	0.067741	0.079406	0.040899	0.062832	0.250314	0.195494	0.401181	0.092434	0.064972	0.0100325	0.075843	0.043222	0.015683	0.097716	0.48214	0.024339	0.112544	0.18755	0.172705	0.007471	0.046938	0.074107	0.032667	0.145135	0.08384	0.070342	0.119741	0.285982	0.053526	0.084289	0.229764	0.024935	0	0.089408	0.076263	0.25034
AC008662.1	0.493235	0.119066	0.38559	0	0	0.051149	1.87326	0.06623	0.054508	0.500728	0.352902	0	0	0	0.102703	0	0	0	0.090918	0.588523	0.137928	0	0.012613	0.520565	0	0.0870145	0.107262	0.755006	0	0	0	0.093153	0	0	0.041754	0	0.038537	0	0	0.163404	0.301119	0	0	0.094289	0	0.039289	0	0	0
AL357052.1	0	0.221789	0	0	0	0	0.216968	0.083764	0.059117	0	0	0	0	0	0	0	0	0	0.183793	0	0	0	0.0542805	0	0	0	0	0	0	0	0.152836	0	0	0	0	0	0	0	0	0	0	0	0	0	0	0	0	0	0
LINC00376	4.33792	0	0	0	0	0.053033	0.910416	0.282478	0.24124	0.075762	0.345208	0	0	0	0	0	0.109055	0	0.083982	0.246568	0.082929	0.091838	0	0.076292	0.0163825	0.0384315	0.230045	0.063137	0	0	0.135556	0	0	0.139809	0.042017	0.089894	0.586163	0.100535	0	0.094886	0.034997	0.155822	0	0.092907	0.032509	0.061334	0	0	0.055098
LINC02129	2.16513	0	0.112866	0	0	0	0.837253	0	0.058542	0	0	0	0	0.112502	0.093655	0	0	0	0.085716	0.156168	0	0	0	0.062636	0.042324	0.0617835	0.059156	0.074126	0	0	0	0	0	0	0	0.069108	0	0	0	0	0	0	0	0	0	0	0.050593	0	0
AC068985.2	0.942187	0	0.489866	0	0	0	1.17592	0.045024	0.071474	0.106141	0.155141	0.288871	0	0.437089	0	0.085129	0	0	0.113281	0.083729	0.150953	0.275515	0	0.096557	0.0595225	0	0.156306	0.085336	0	0	0	0	0	0	0	0	0.050481	0.109522	0	0.235207	0	0	0	0	0.041471	0	0	0	0.081583
LINC00358	0	0.056542	0	0	0	0.029879	0.10884	0	0	0	0	0	0.135183	0	0	0	0.026893	0	0.199827	0.032722	0	0	0	0	0	0	0	0.105819	0	0	0.363478	0	0	0	0	0	0	0	0	0	0.084935	0	0	0.080908	0	0	0.022476	0	0
LINC02626	5.956	0.880536	1.67011	1.12881	0	0.082429	3.40401	0.469661	0.259041	0.314753	0.191157	0.157176	1.13082	0.640512	0.213436	0.461446	0	0	0.230551	1.31301	0	0	0.088734	0.379325	0	0.0671305	0.466636	0	0	0	0.338618	0.141472	0.178375	0	0	0	0.270269	0	0.510946	0	0.209356	0	0.365447	0	0	0.246661	0	0	0
LINC02044	0.612256	0.050816	0.197881	0.148349	0	0.048857	0.503229	0.091828	0.088702	0.047789	0.264933	0.072727	0.014607	0.011132	0.083063	0.144548	0.022249	0	0.259046	0.172851	0.077253	0.22935	0.097115	0.084438	0.125076	0.029148	0.095537	0.268678	0.259804	0.037003	0.14146	0.042338	0.028423	0	0.025702	0	0.02885	0.076688	0.134021	0.15363	0.181181	0.082936	0.013139	0.164807	0.0119	0.201331	0.055239	0.094457	0.048919
LINC00891	17.1619	1.65267	4.58658	0.575888	0.870663	1.10232	11.9607	0.971934	1.8567	3.37938	1.89918	1.3386	2.96418	0.822149	2.2486	1.859	0.604905	1.81954	3.27958	3.99256	1.73165	2.01693	1.85218	2.75	0.772642	0.863218	3.42721	3.6318	0.392896	1.06727	1.54764	0.868166	0.314131	0.653875	1.05888	0.666634	0.81098	0.511812	0.687388	1.53874	2.39835	0.890409	0.475767	1.94424	0.354404	0.800253	0.778565	0.874558	1.41939
AL023803.2	11.5901	4.01522	2.63734	0.633596	1.45001	1.29486	6.7908	0.571947	1.74336	1.98972	4.03474	1.12163	2.91995	0.632221	2.00288	2.84821	0.374655	0.396998	3.60963	2.19453	4.96867	0.89995	0.748631	2.87957	1.1403	0.652667	1.37925	2.91179	0.726204	0.579588	2.47712	0.594718	0.327565	0.58526	0.214621	0.460438	2.22603	2.23874	0.48887	1.15365	2.39186	0.913951	1.02417	1.15371	1.15986	0.618556	1.06985	0.483058	1.40911
AL133492.1	3.11338	0.220013	0.40381	0.36128	0.423645	0.191126	1.18942	0.359981	0.241659	0.335538	0.513171	0.090001	0.355253	0.103289	0.529475	0.234347	0.053475	1.53489	0.517345	0.742865	0.810995	0.136898	0.085359	0.319999	0.147751	0.0750615	0.323252	0.528394	0.083418	0.091324	0.284052	0.346764	0.040694	0.070584	0.089492	0.174133	0.168167	0.042102	0.032595	0.204585	0.237473	0.159129	0.16051	0.662749	0.058094	0.070138	0.193816	0.08563	0.255039
LINC00535	3.50138	0.368312	0.476288	0.017418	0.158082	0.170082	1.20015	0.121992	0.237658	1.23942	0.261276	0.254629	0.49103	0.194964	0.438806	0.100747	0.044343	0.259269	0.664369	0.944651	0.268889	0	0.591941	0.318082	0.0813445	0.055692	0.711462	0.725446	0.024782	0.412407	0.317638	0	0.008976	0.033419	0.138083	0.061424	0.650543	0.060402	0.198294	0.389583	0.240914	0.101268	0.123996	0.099818	0.06007	0.033896	0.014275	0.026778	0.304474
AL022326.1	1.87543	0.039375	0.083251	0	0.222514	0.186064	0.996262	0.117952	0.230369	0.372227	0.239559	0	0.26019	0	0.108757	0.160644	0.038366	0	0.324572	0.349386	0.081677	0.018314	0.0073835	0.125481	0.043911	0.0056965	0.314174	0.621616	0.020965	0.096012	0.366048	0	0	0	0.024956	0.044237	0	0.152741	0.20953	0.120765	0.482211	0.063407	0	0.077245	0.036567	0.05937	0	0.06461	0.062216
LINC01150	8.3293	1.67765	1.00081	1.94352	2.01208	1.78995	6.76538	1.66173	3.43726	4.38696	4.28062	4.97553	2.80443	5.68172	2.8502	3.30003	1.64295	3.02069	4.76501	4.90653	3.88553	1.13345	1.94385	0	2.15507	1.07749	1.24598	8.68131	0.554545	2.63262	4.07404	0.141721	0.368905	0.446351	0.721305	2.17054	2.17383	2.8884	1.57067	4.93849	1.92603	1.89795	0.889482	3.79272	0.544645	1.51279	2.41381	1.0457	5.1735
AC244100.3	2.10167	0.05333	0	0.060769	0.044705	0.130368	0.661997	0	0.054229	0.134483	0.036202	0.05462	0.388937	0.050054	0	0.059992	0.050349	0	0.054542	0.183339	0.092271	0.115061	0.1255	0	0.0086435	0	0.305558	0.123914	0.030797	0.294898	0.182768	0.014464	0	0.019139	0.116826	0.253811	0.052699	0.065102	0	0.21337	0.306504	0	0.067992	0.099765	0	0.049317	0.059123	0	0
LINC02663	5.01558	0.251582	0.668045	0.564408	0.183692	0.164992	6.80802	0	1.2513	0.417656	0.764628	10.688	0	0.480384	0.437741	0	0	0	2.30224	0.971582	0.570045	0.413273	0.029728	0.637974	0.105132	0.118053	0.316515	0.90015	1.2228	0	0.587809	0	0.201341	0	0.361825	0.310139	0	0	0	0	0.310341	0.156302	0	0.502719	0	0.116616	0	0	0.387076
AL691515.1	4.71546	0	0.796547	0	0	0.173616	1.29516	0.196155	0.160474	0.808671	0	0	0.046583	0	0.089743	0.255386	0	0	0.28201	0.622785	0.131192	0	0.110685	0.195468	0	0	0.187827	0.917656	0.028318	0.230633	0.081486	0	0.112673	0.193457	0	0	0	0.036052	0.538384	0	0.289225	0.0443	0	0	0	0.066122	0	0	0.075585
AC019064.1	0	0	0.32543	0	0	0	0	0	0	0	0	0	0	0	0	0.117559	0	0	0	0	0	0	0	0	0	0.0511615	0.087854	0	0	0	0	0	0	0	0	0	0	0	0	0	0.050018	0	0	0	0	0	0	0	0
B4GALT4-AS1	2.20628	0	0	0.098393	0	0.10577	0	0	0.069752	0.556155	0.2601	0	0.914502	0	0.113235	0	0	0	0	0.165075	0.016567	0.235618	0	0	0	0	0	0	0	0.223668	0	0.337768	0	0	0	0	0	0	0	0	0.045902	0	0	0	0	0	0	0.079439	0.215486
LINC01844	0.129333	0.045329	0	0	0	0.024345	0.288049	0.074883	0	0.052695	0.073331	0.074733	0.111262	0.024917	0	0.025571	0	0	0.108248	0.138088	0.006136	0.138302	0.0414675	0	0.0103505	0.159567	0.111389	0.247719	0.200285	0	0.088426	0	0	0.054861	0	0	0	0.04806	0.099977	0	0.028516	0.067106	0	0.019819	0	0.017827	0	0	0
AC145146.1	0	0	0	0	0	0	0.701805	0	0	0	0	0	0	0	0.787635	0.25716	0	0	0.32403	0	0	0	0	0.162991	0	0	0	0	0	0	0	0	0	0	0	0	0.126758	0	0	0	0	0	0	0	0	0	0	0	0
AC013402.3	0	0	0	0	0	0	0.362836	0	0	0	0	0	0	0	0	0	0	0	0	0	0	0	0	0	0	0	0	0	0	0	0	0	0	0	0	0	0	0	0	0	0	0	0	0	0	0	0	0	0
LINC01997	0	0.095232	0	0	0	0	0.241834	0.210346	0	0	0.119227	0	0.114238	0	0	0	0	0	0.224207	0.138605	0	0	0	0	0	0	0	0	0	0	0	0	0	0	0	0	0	0	0	0	0	0	0	0	0	0	0	0	0
SALRNA3	7.49777	0.238143	1.25734	0.433848	0.082513	0.228943	2.72931	0.069782	0.774398	1.34944	0.367442	0.446585	1.93816	0.036687	0.044764	0.440772	0.213448	0.035235	0.714162	1.53011	0.601254	0.142977	0.071986	0.192794	0.056166	0	0.677874	1.08495	0.081389	0.334229	0.432352	0.134099	0	0.145222	0.244247	0.157836	0.285285	0.068345	0.243962	0.251296	0.77479	0.067305	0.12251	0.423247	0.075415	0.141009	0.311608	0.07009	0.34257
RSF1-IT2	7.85272	0.463088	0.684803	0.098393	0.365537	0.747985	4.55088	1.52102	1.12418	1.19806	1.39678	0.18127	1.44012	0.419866	0.23238	0.103758	0	0.605117	2.29698	1.05234	0.297933	0.221118	0.339454	1.18595	0.333271	0.283569	1.6335	1.98692	0.184689	1.51526	0.389655	3.86338	0.198026	0	1.018	0.150108	0.260858	0.499514	0.723477	1.57068	1.08293	0.119197	0.856629	1.91616	0.05392	0.30096	0.056484	0.277844	0.310216
AL445531.1	6.07626	0.375597	1.09473	0.259517	0.15808	0.526153	2.99422	0.07352	0.952325	1.53825	0.44017	0.269696	1.4467	0.231477	0.768019	0.460401	0.208476	0.749735	0.955275	1.36249	0.243411	0.917986	0.276807	0.171847	0.125265	0.13708	0.400613	1.43616	0.126926	0.644625	0.594025	0.362257	0.068156	0.135389	0.970083	0.424392	0.374265	0.113926	0.359979	0.61671	1.01819	0.26744	0.237287	0.593521	0.592217	0.410293	0.213079	0.60214	1.20847
LINC00426	33.9865	4.82316	6.91167	1.32467	2.96	2.57275	16.9498	2.78363	5.89973	12.6126	5.93157	2.1237	11.1302	2.55713	5.571	5.23051	3.23184	1.13986	6.94371	10.9593	3.40463	1.26139	1.58703	2.78045	1.69682	0.443906	4.92886	9.81283	1.06179	3.82141	2.9048	1.38783	0.382997	1.5561	1.43212	0.68901	2.61053	2.14585	3.55578	4.08634	6.12706	1.98528	2.33904	8.46096	0.95584	1.76548	1.92771	2.43939	3.81967
AC021683.3	4.91055	0.472532	3.31877	1.5047	0.556224	0.421466	2.79051	0.050816	1.31662	7.36744	0.7359	0.171965	1.07181	0.446866	1.79121	0.154904	0.023015	0.012491	0.850896	1.04186	0.401599	0.118409	0.658729	0.175002	0.202818	0.144471	3.47286	1.27472	0.097469	0.107438	0.180066	0.103305	0.037448	0.164575	0.898293	0.188525	0.511079	0.244106	0.548053	0.191442	0.453388	0.011887	0.124669	0.564125	0.598666	1.72086	0.18064	0.149528	0.941325
AC104574.1	0	0	0	0	0	0.020249	0	0	0	0	0	0	0.146288	0	0	0	0	0	0.063301	0	0	0	0	0	0.0272365	0	0	0.055621	0	0	0	0	0.061686	0	0	0	0	0	0	0	0.036933	0	0	0	0	0	0	0	0
AL033504.1	7.39672	1.4302	1.7821	0	0	0.288708	1.5621	0.701452	0	0.589935	0.146845	0	0.6717	0.476844	2.04235	0.182869	0	0	0.191294	0.471502	0.269427	0	0.165244	0	0.056747	0	0.589435	0.923049	7.33957	0.756245	0.540004	0.215313	0.035017	0.319233	0.54901	3.43369	0	0	0	1.68276	0	0	0	0.811401	0.51707	0.387444	0.160306	0.671072	0.07671
AC107398.4	0.135044	0	0.925779	0	0.079129	0	0.47797	0.22348	0.030941	0	0.098426	0.256964	0	0	0.083289	0	0	0	0	0.068178	0.031792	0	0.188139	0	0	0	0	0	0	0	0	0	0	0	0	0	0.050664	0	0	0.172415	0.052023	0	0.091214	0	0	0	0	0	0
LINC01908	6.66594	0.399747	0.284159	0	0	0.569722	1.61039	0.196688	0.400785	0.099228	0.384479	0	0.389132	0.070765	0.543363	0.465799	0.802444	0	0.383543	0.630008	0.244512	0.342207	0.221525	0.45699	0.255615	0	0.327227	1.44327	0.108161	0	0.144724	0.417117	0.036889	0.211744	0.253858	0.088529	0.098587	0.234853	1.26428	0.308509	0.421952	0	0.203272	0.605987	0.140683	0.090981	0.116519	0	0.297207
AC079465.1	1.00549	0.156149	0.796159	0.120321	0.313961	0.099365	0.568638	0.269775	0.410724	0.67733	0.2377	0.13599	0.53711	0.112239	0.284592	0.173792	0	0.293615	0.177898	0.24036	0.160195	0.165928	0.0821165	0.139231	0.104819	0.158874	0.54325	0.330408	0.110874	0.132611	0.116561	0.277352	0.0093	0.018856	0.12646	0.215975	0.105528	0.054635	0.096134	0.077109	0.578749	0.179346	0.018139	0.201357	0.163832	0.188388	0.032556	0.121396	0.488097
AC007656.2	0	0	0	0	0	0	0	0	0	0	0	0	0	0	0	0	0	0.098494	0	0.105167	0.041522	0	0	0	0	0	0	0.205826	0	0	0	0	0	0	0	0.092525	0.11521	0	0	0	0	0	0	0	0	0	0	0	0
AC005550.2	0.222552	0.030496	0	0.015129	0	0.016424	0.340963	0.006413	0.041192	0.020169	0.241992	0.122525	0.220116	0.066546	0.014864	0.125935	0	0	0.208303	0.06317	0.07307	0.097909	0.0039115	0.037039	0.0188955	0.141371	0.116297	0.249559	0.022101	0	0.083158	0	0.136443	0.08759	0	0.023916	0.013385	0	0	0.249148	0.066251	0.015506	0	0.037762	0	0	0.044867	0.048149	0.065067
AC109597.2	2.10581	0.095423	0.295116	0.045989	0	0.075229	1.19168	0	0.157735	1.49732	0.039447	0	0.275007	0.148567	0.104998	0.134041	0.075042	0	0.288177	0.218143	0.148141	0.104539	0.060167	0.076898	0.063883	0.117233	0.398245	0.413142	0.01907	0	0	0.063344	0	0	0	0.101432	0.214645	0	0	0.055174	0.034624	0.033932	0	0.172041	0.017538	0	0.106884	0.156898	0
AL049651.1	20.3949	1.16877	0.659856	0.194973	0.577957	0.467547	2.60818	0.092736	0.569195	2.0028	1.90053	0.203091	1.62755	0.43455	1.65007	0.278948	0.045641	0.325166	0.961064	0.846647	0.476673	0.299792	0.238626	0.464912	0.180335	0.111755	0.475604	1.50418	0.13605	0.391084	0.397529	0.343959	0.025464	0.189038	0.191194	0.096044	0.347421	0.145009	0.951033	0.89219	1.30045	0.222865	0.362365	0.339164	0.109598	0.139235	0.299252	0.136983	0.333158
AL031731.1	7.43871	0.278785	0.207684	0.131653	0.312789	0.256133	2.55901	0.113829	0.453772	1.63919	0.359163	0.040039	0.542174	0.05724	0.240181	0.163424	0.121306	0.024649	0.601207	0.462534	0.184633	0.125237	0.0387065	0.212158	0.081577	0.03843	0.328685	0.841262	0.125329	0.143265	0.244631	0.118675	0.02542	0.140924	0.10636	0.049135	0.152292	0.103914	0.144851	0.29815	0.271569	0.070867	0.124021	0.337736	0.090797	0.128296	0.091412	0.104669	0.223735
AL160408.6	0.319493	0	0	0	0.031569	0	0	0.090874	0	0	0	0	0	0.022302	0	0	0	0	0	0.032754	0.052252	0	0	0	0.028578	0	0	0.061093	0	0	0	0	0	0	0	0	0	0	0	0	0	0.078409	0	0	0.011359	0	0	0	0.021254
AP002336.2	7.92202	0.369805	2.85528	0.68875	0.506603	1.48601	4.66299	0.520348	1.45789	7.75613	3.31282	0.236001	3.02856	0.717644	0.638673	0.714092	1.75614	2.12737	3.533	4.27689	1.31583	1.29068	1.47612	1.83109	1.43379	0.865453	2.34832	6.29573	0.978652	1.09808	2.80675	0.577099	0.711424	1.25263	1.26857	1.43648	1.3032	0.256907	1.46984	1.77989	1.51076	0.79881	0.653225	0.838489	0.927886	0.592645	1.32484	1.23706	1.96165
AL031772.1	23.8571	5.05324	5.76405	2.34949	2.60167	4.85564	13.3133	4.47052	11.3828	8.08754	4.31258	6.04844	8.39711	2.12209	7.64328	5.7744	2.78215	2.3678	6.87438	11.1433	4.0287	5.16082	1.97922	1.90739	1.47122	0.863405	4.78933	10.7736	1.29447	2.87664	3.13103	2.91875	0.89267	2.09683	3.34774	2.1346	3.3241	2.55469	3.38139	4.08331	6.596	2.00617	1.59066	4.58031	3.26498	2.7139	2.17223	1.00608	5.33508
AC100797.5	0.311655	0	0	0	0	0.025598	0	0	0	0	0	0	0	0	0.054523	0	0	0.252334	0.024462	0.021879	0.00795	0.016709	0.011006	0.035434	0.0088405	0.0046225	0	0.020169	0.012888	0	0.02059	0	0	0	0	0	0	0	0	0	0	0	0	0.050996	0	0	0	0	0
EDNRB-AS1	0	0	0	0	0	0	0.853189	0	0	0	0	0	0	0	0	0.340515	0	0	0.097214	0	0.056624	0	0.052697	0	0	0	0.065946	0	0	0	0	0	0	0	0.268706	0	0.119292	0	0	0	0.040967	0	0	0.108723	0	0	0.047865	0.195442	0.067321
AL161757.3	0	0.039386	0	0	0.129702	0	0.220716	0.028105	0	0	0	0	0	0	0.062153	0.05545	0	0	0.061802	0.053981	0	0	0	0	0	0	0	0.053495	0	0	0.135689	0	0	0	0	0	0	0	0	0	0	0	0	0	0	0	0	0	0
LINC01090	12.6129	0.154446	0.478617	0.193093	0.422065	0.288378	4.45686	0.114492	0.193987	1.09316	0.943299	0.102171	0.928621	0	0.643761	0.092043	0.075047	0	1.49954	0.90694	0.248617	0.224574	0.147811	0.459054	0.103053	0	2.18389	0.904491	0.232959	2.05063	0.166096	0.351722	0.032144	0.449711	0.299902	0.116311	0.347675	0.079497	0.197111	0.756713	0.848183	0.316823	0.595184	0.22665	0.387626	0.348088	0.248034	0.192696	0.233081
LINC01332	0	0	0	0	0	0	0.200249	0	0	0	0	0.477944	0	0	0.133638	0	0	0	0	0.124154	0	0	0	0	0	0	0	0.127757	0	0	0	0	0	0	0	0	0	0	0	0.174085	0	0	0	0	0	0	0	0	0
AC104316.1	0	0.336256	0	0	0.864853	0.205077	0.618221	0.309098	0.168426	1.12666	0.740164	0.332997	0	0.353285	0.317878	0.257001	0.188701	0	0.731448	0.857875	0.123003	0.1862	0.105164	0	0.07003	0.0411975	0.143447	0.881892	0.030839	0	0.300485	0.060013	0	0	0.138978	0.175322	0.045092	0.392179	0.60894	0.112886	0.142803	0	0	0.108966	0.108049	0	0.052589	0.068127	0.213866
ANK2-AS1	0.28028	0.032933	0.431492	0.046409	0	0.023756	0.872477	0.014203	0.354529	0.658696	0.553745	0.155071	0.195634	0.088835	0.177793	0.158615	0.154875	0	0.253622	0.427329	0.105217	0.146033	0.026579	0.016966	0.022034	0	0.350223	0.217098	0	0.061877	0.075014	0.040319	0	0.066455	0.173667	0	0.046757	0.02931	0.058849	0.032894	0.137606	0.046955	0	0.483005	0	0.196625	0.025611	0	0.019292
AC005220.1	0.566296	0.016791	0.374326	0	0.233444	0.050155	0.337328	0.085874	0.015774	0	0.013923	0	0	0	0.046972	0.039725	0.031814	0.16345	0.048807	0.252614	0	0.693086	0.078799	0.064905	0.217347	0.0578185	0	0.334312	0	0	0.098785	0.132584	0	0	0.28523	0.082686	0.169097	0	0	0	0.072744	0	0.011553	0.464049	0.030382	0.056562	0.027626	0.123784	0.194532
INTS6-AS1	39.865	2.71721	3.33622	1.77709	7.18269	2.80476	20.8463	4.15089	5.05945	10.3958	6.69011	5.23947	10.5307	1.41518	5.0886	4.43959	2.565	1.3016	8.97166	8.15139	3.11615	3.6335	2.8612	4.77353	2.03584	1.9128	8.17915	11.5351	0.657224	4.83268	3.07957	2.86215	0.303251	3.26799	2.93765	1.06883	2.18068	1.12599	2.40316	3.00801	4.34697	1.26579	1.77797	8.22208	4.32852	1.8448	1.64994	1.89777	3.24512
AC117395.1	31.2978	2.06891	4.2216	2.72613	1.97501	0.947925	7.10039	1.96444	2.18865	2.26721	2.71188	1.61196	2.70625	1.97001	1.56111	0.988443	2.54343	0.594117	2.49758	4.3045	2.24908	2.58639	0.985412	0.686325	1.61459	1.49012	1.88545	3.57487	0.658729	0.577942	1.9205	2.38014	0.253861	0.134041	1.20622	0.79152	0.778875	0.235072	0.569727	1.27217	1.04969	1.84767	1.00863	1.69923	2.08287	0.550791	0.328023	0.579319	4.07492
AC118758.3	16.3447	0.881129	0.675954	0.415073	0.015432	0.037974	0.12331	0.065821	0.104664	0.293836	0.10041	0.072128	0.574268	0.857437	0.152127	0.122822	0.01075	0.019981	0.093194	0.329896	1.01188	0.009691	0.0086455	0.067079	0.008137	0.0095745	0.073435	0.106958	0.014951	0.017156	0.217269	0.010977	0.006271	0.11143	0.091607	0.01577	0.215707	0.038391	0.036189	0.044526	0.697204	0.067671	0.070236	0.021122	0.012557	0.067932	0.083009	0.031865	0.096958
AKT3-IT1	20.8426	0.119939	2.56742	0	0.263458	0.952178	6.83783	0.488064	1.85017	3.51102	1.05103	0.343501	4.71382	0.208442	1.85908	0.556724	1.85092	0	2.59832	3.17497	1.45891	0.253741	0.261374	0.406754	0.13142	0.113872	3.44008	4.18395	0.142449	0	0.540306	1.16325	0.337741	0.490665	0.260906	0	0.297918	0	0.771273	0.599467	0.824097	0.597222	0.373814	0.754107	0.33813	0.31309	0.558353	0.312998	1.41293
LIF-AS1	6.59521	0.991041	0.366269	0.175361	0.502389	0.382596	1.48748	0.25052	0.462696	1.48323	0.493238	0.351973	0.450444	0.464162	1.07617	0.151534	0.117786	0.333673	1.20498	1.7871	0.75696	0.125673	0.127252	0.202769	0.107168	0.112281	0.44604	1.78591	0.141331	0.318836	0.239911	0.799909	0.323001	0	0.029021	0.486768	0.494331	0.317913	0.250539	0.537055	1.8557	0.12741	0.591627	0.540389	0.117068	0.208702	0.095489	0.0883	0.94914
ALG9-IT1	3.18218	0.776262	0.307041	0.176637	0.079129	0.087194	2.14368	0.341579	0.379967	0.712364	0.848189	0	0.202859	0	0.559101	0.170258	0	0	0.651618	0.426506	0.129425	0	0	0.516703	0.0527065	0	0.389626	0.193591	0.085635	0	0.140901	0.053797	0	0	0.04791	0	0.041059	0.188912	0	0.102596	0.185287	0.172042	0.189359	0.171792	0	0.032806	0.166739	0.139417	0.12891
LINC01786	39.6569	2.60404	10.7999	1.4176	2.1834	7.17427	35.7423	2.80366	4.52899	19.3659	5.31042	1.91101	11.8128	2.08434	2.19143	6.36421	0.900116	2.34427	19.8305	6.08545	4.25829	2.77997	2.86742	6.04271	1.67947	2.06384	11.7967	15.8435	1.99469	2.20754	9.35072	3.11055	1.41182	1.11538	2.1698	1.0575	4.79636	2.74998	4.36099	9.31026	7.91163	2.60515	3.45428	7.66125	2.87586	2.00275	1.38063	2.79067	5.76126
AC091965.4	6.60575	1.31036	0.699139	0.608152	0.68709	0.246133	3.89165	0.440822	0.814653	1.07011	0.537758	0.606694	0.930702	0.391071	0.707999	1.4815	0.157485	1.20923	1.04047	0.8465	0.589864	0.827205	0.714932	0.777289	0.354683	1.16145	1.20353	2.06086	0.311416	1.50937	1.19369	0.475061	0.082597	0.382049	0.54461	0.241489	0.584267	0.598694	0.179953	0.289677	0.74707	0.050286	1.04111	1.6194	0.166293	0.453525	0.394637	0.300736	0.4351
LINC00269	3.94648	0.271682	0.420544	0.042875	0.366598	0.248781	2.02531	0.321456	0.336174	1.44834	0.593359	0.074437	1.07641	0.033806	0.343977	0.168578	0.069079	0.076579	0.723245	0.502358	0.248431	0.106875	0.030572	0.238208	0.0815565	0.048073	0.271168	0.930233	0.112141	0.25549	0.30648	0.085277	0.034857	0.116505	0.070024	0.015608	0.195951	0.069346	0.104023	0.210173	0.570847	0.173364	0.193361	0.407367	0.094295	0.165189	0.124766	0.053936	0.229632
AC008154.1	0.354784	0	0	0	0	0	0	0	0	0	0	0	0	0	0	0	0	0	0	0	0	0	0.032075	0	0	0	0	0	0	0	0	0	0	0	0	0	0	0	0	0	0.486761	0	0	0.258392	0	0	0	0	0
AC099508.2	12.8255	0.446748	1.23253	0.109288	0.933875	0.205031	4.49155	0.567515	1.03102	1.89058	2.26169	0.094262	1.87144	0	1.10642	1.11708	0.101397	0.100853	1.45198	2.13583	0.320388	0.422054	0.119301	0.266662	0.165643	0.051425	0.53306	2.42936	0.103124	0	1.13567	0.255618	0	0.155805	0.294487	0.128935	0.747932	0.21358	0.258201	0.626385	0.862432	0.166053	1.06994	0.348761	0.053233	0.280211	0.295533	0.309703	0.915732
AC068489.1	12.9024	0.177431	0.456165	0.385	0	1.70041	4.42014	0.643561	0.821029	0.628014	1.07775	0	0.506885	0	0	0	0	0.740157	0.610084	1.1287	0.163068	0.287454	0.216567	2.60378	0.162448	0	0	1.02851	0	0	0.613806	0.363414	0.507131	0	0	0.234262	0.220275	0	0.92194	0	0	0.344218	0.328022	0	0.32915	0	0.30271	0	0.547742
AL137789.1	0.126461	0.055447	0	0	0.079129	0.075841	0.696861	0	0.078722	0	0.118003	0.07104	0	0	0	0.258594	0	0	0.561062	0.489028	0.062565	0	0.0670635	0.069701	0.0342735	0.0765295	0.142813	0.159386	0	0	0	0	0	0	0	0.166408	0	0	0	0	0.111721	0	0	0	0	0	0.127093	0	0
AC026401.1	1.41174	0.145939	0.132066	0	0	0.160948	0.513098	0.088263	0.264782	0.597595	0.311266	0.28819	0.146465	0	0	0.094109	0	0	0.302865	0.089236	0.158683	0	0.0342045	0	0.033629	0	0.208052	0.615771	0	0	0	0	0	0	0.135164	0	0.048167	0	0.364996	0.106344	0.365646	0	0.272063	0.227354	0	0	0	0	0.32015
LINC01671	3.66828	0.225645	0.73049	0.250925	0.22963	0.233294	2.55313	0.221959	0.361192	0.999574	0.44546	0.283924	0.545157	0.092795	0.383938	0.361048	0.187075	0.383958	0.559677	0.879033	0.221348	0.25766	0.426107	0.125008	0.0933485	0.0646555	0.670521	0.817832	0.090626	0.171364	0.289169	0.158957	0.136867	0.087861	0.258518	0.07136	0.139154	0.076608	0.148617	0.301995	0.33311	0.177826	0.046207	0.404401	0.068865	0.158444	0.298985	0.096006	0.123318
AC078850.2	38.1073	1.07431	4.25091	0.210486	1.3578	0.963332	10.8422	1.03139	1.81269	3.94589	2.3795	0.239066	4.49206	0.3466	1.46035	0.95112	0	1.68405	2.08448	2.6178	2.96311	0.463303	0.0590725	0.621007	0.332485	0.234202	1.09985	3.62133	0.211307	1.00331	1.18571	0.224774	0.027584	0	0.342447	0	1.30424	0.754693	0.721389	0.655831	4.20895	0.620405	0.449534	2.79811	0.062692	1.48185	0.416269	0.391532	0.8216
LINC01991	1.59903	0	0	0	0	0	0.266527	0	0	0	0	0	0	0	0	0	0	0	0	0.159552	0.004903	0	0.019789	0.086787	0.019514	0	0	0	0	0	0	0	0	0	0	0	0	0	0	0	0	0	0	0	0	0	0.017139	0	0
AL591770.1	2.83106	0.189057	0	0	0.19392	0.071811	1.73727	0.040782	0.312729	0.708626	0.258	0.037585	0.159181	0	0.186979	0.052808	0	0.039581	0.451794	0.116103	0.183346	0.054414	0.01977	0.546937	0.0612385	0	0.117876	0.407434	0.100199	0.607806	0.625394	0.248206	0.020985	0.233393	0.085354	0	0.090386	0.070646	0.220446	0.399363	0.323999	0.026661	0.141142	0.054012	0.017282	0.106419	0.061873	0.020415	0.517255
AC108482.1	3.63356	0	0.165498	0	0	0.089802	1.02515	0	0.156056	0	0.163774	0	0.124568	0.119348	0.429129	0.574977	0	0.354788	0.188836	0.698942	0.381785	0	0.022387	0.226342	0.0721135	0.085309	0.297947	0.117574	0.066593	0	0.483198	0.143328	0	0.065064	0.023223	0	0.049513	0.038753	0	0.118418	0.113568	0	0	0.076052	0	0.197706	0	0.103307	0.512663
AC012508.1	7.56586	0.324816	0.616112	0.046246	0.114444	0.180689	3.26545	0.219672	0.369227	0.959356	0.446005	0.227462	0.595335	0.053076	0.479728	0.079609	0.089293	0.207261	0.732429	0.763018	0.388831	0.128315	0.081812	0.393832	0.106732	0.068992	0.496309	0.578026	0.05925	0.152914	0.422587	0.535298	0.10731	0.063511	0.168614	0.112805	0.251454	0.094482	0.11402	0.509073	0.460444	0.0826	0.20892	0.211712	0.106165	0.099872	0.195748	0.236681	0.392686
AC002551.1	18.0974	3.60304	4.50283	1.05829	1.71541	1.23118	6.41054	0.686672	3.02575	1.79896	1.86617	0.778223	6.18016	1.3673	1.91689	1.38725	0.43772	1.51821	4.12346	4.77122	1.49977	0.843413	0.321167	1.3597	0.650795	0.219357	2.07558	3.29012	0.633201	0.937241	2.08706	1.50215	0.44108	0.416883	1.28767	0.531891	1.37157	1.03007	0.80058	1.34287	4.61785	0.773552	1.06341	2.45303	0.206896	0.971787	0.746837	0.832453	1.77917
LINC01567	4.77965	0.323163	0.655498	0.012533	0.165778	0.207859	2.14189	0.184511	1.67566	0.613648	0.395634	0.147677	0.811174	0.067946	0.235548	0.142019	0.009228	0.325288	0.478133	0.596287	0.203152	0.112452	0.065284	0.141699	0.0609025	0.044774	0.794021	0.565745	0.051759	0.164874	0.231026	0.263648	0.016732	0.082582	0.102438	0.06208	0.130889	0.081996	0.170872	0.318579	0.295724	0.113076	0.114524	0.449452	0.060447	0.110912	0.091447	0.080103	0.182116
AP001020.2	11.7382	0.644775	1.65795	0.77786	0.836038	0.495335	6.32346	0.377389	2.23218	2.34125	1.40302	0.243253	2.47805	0.423234	1.1058	0.492358	0.045192	0.629712	1.32031	2.17075	0.58182	0.236734	0.217885	1.29968	0.246437	0.201899	1.18737	1.46727	0.212172	0.342147	1.07609	0.448008	0.158132	0.093943	0.557024	0.264195	0.563572	0.397635	1.14014	0.480163	0.478664	0.215252	0.5346	1.1092	0.123919	0.319396	0.308939	0.251135	0.744682
FAM242A	0	0.354863	0.383891	0	0.146118	0.132799	1.20717	0	0.49048	0.54527	0.2056	0.307208	0.10242	0	0.313943	0.14437	0.305185	0.977496	0.579251	0.122892	0.083666	0	0.051101	0.113987	0.0777555	0	0.691345	0.1206	0	0	0	0.562037	0.048954	0	0.257602	0.408232	0.06464	0	0	0	0.276675	0	0	0.385512	0	0.0603	0	0	0
AC022558.2	11.7833	0.585627	3.31593	0.320806	1.13679	1.5684	7.43551	0.465762	2.00001	2.37147	3.57733	2.11305	5.27571	1.40781	1.9958	3.00394	1.82665	1.83324	2.86321	4.26664	1.16667	0.884017	0.250209	0.643666	0.345542	0.117477	1.8602	3.79592	0.193371	1.02074	1.56213	1.19258	0.285675	0.271608	1.18247	0	1.12762	1.44581	0.49285	1.49425	2.00385	0.721217	0.578304	2.45986	0.610251	0.875946	0.794607	0.538249	0.958149
LINC02643	11.1566	0.06614	0.959424	0	0.144527	0.155979	2.76404	0.137673	1.08201	0.442914	0.125489	0	1.2449	0.660714	1.70176	0.331714	0.119378	0	0.629274	0.512902	0.565233	0.327188	0.333824	0.32302	0.156621	0	0.232071	0.889578	0.070277	0.578319	0.835671	0	0	0	0	0.106439	0.255482	0.425639	0.305553	1.0635	0.565026	0.10089	0	0.820949	0.084911	0.14523	0	0	0.23409
WARS2-IT1	8.12839	1.88803	4.17351	2.02639	2.26509	3.8833	11.4417	1.52389	3.5361	7.60056	3.71327	2.81392	6.10631	1.48802	1.83912	2.44933	1.85517	2.54382	3.75991	4.79293	2.61272	2.25928	1.24768	0.575954	1.66059	2.10762	5.04953	6.91745	0.594309	2.43371	2.92571	1.86647	0.47278	1.09685	2.68962	1.40988	2.32016	1.4506	3.31614	5.12111	8.50502	1.5371	0.663251	3.45663	1.43893	1.95125	1.57953	2.47403	2.59599
AL022476.1	3.57514	1.02054	0.340879	0.153234	0.167766	0.204709	2.15619	0.255121	0.288357	1.05192	0.272338	0.135474	0.759057	0.135379	0.413251	0.653236	0.336296	0.584435	0.493399	0.685165	0.171225	0.137256	0.233661	0.381145	0.181732	0.177307	0.606417	1.11915	0.124628	0.293329	0.265147	0.459042	0.07513	0.114325	0.147338	0.11783	0.206579	0.183965	0.22223	0.180321	0.4437	0.051069	0.173917	0.27938	0.243727	0.130315	0.230699	0.205217	0.699875
AC011313.1	5.69549	0.545943	2.1974	0.295179	0.571485	1.05892	2.72004	0.969632	0.444092	1.32712	1.3184	0.30078	2.41277	0.429163	0.600457	0.85647	0.510422	1.57736	1.32855	0.796132	0.930313	0.481247	0.408973	0.073363	0.434211	0.193019	1.48543	3.03193	0.113778	0.554041	1.13005	0.99063	0	0.421133	0.685039	0.172111	0.416913	0.205321	1.16178	1.05389	1.10291	0.46744	0.356784	0.941433	0.491711	0.349675	0.52776	0.450464	1.12708
AC091982.1	1.5682	0.189393	0.130989	1.25113	0	1.01634	0.353505	0.232985	0.865419	1.65036	0.84188	0.142803	1.37085	0.576198	1.47286	0.176338	1.37005	0.16418	0.666581	0.711788	0.464056	0.871072	0.196024	0	0.434195	0.458993	0.319872	0.614157	0.063504	0.722365	0.559484	0.812276	0	0.068133	0.642833	0	0.407339	0.48904	0.722663	1.21706	1.2069	0.413483	0.194682	0.113854	0.391894	0.330154	0.23339	0.391781	0.408154
AC107396.1	1.38246	0	0	0	0	0	0.443651	0	0.045154	0	0	0	0	0	0	0.072487	0	0	0	0.060885	0.011227	0	0	0	0.013667	0	0	0	0	0	0	0.249466	0	0	0	0	0	0.034621	0	0	0	0	0	0.074752	0	0	0	0	0
AC008079.1	7.3033	0.457637	0.747153	0.213116	0.293482	0.304549	2.51728	0.270165	0.630959	1.22923	1.13077	0.462391	1.66663	0.206773	0.53744	0.349023	0.324298	0.999145	0.713167	1.57577	0.543644	0.421498	0.120442	0.286117	0.141238	0.080433	0.470226	1.14353	0.200417	0.317127	0.371796	0.350038	0.081241	0.128323	0.164789	0.159043	0.293705	0.295284	0.308262	0.40961	0.915491	0.200668	0.178159	0.496028	0.092239	0.288927	0.238713	0.298377	0.410804
AL158154.3	25.6475	3.31455	1.80368	1.23113	2.04112	1.49163	5.86914	1.82701	1.76966	4.85461	2.47029	1.19202	3.03216	0.95212	1.75579	1.3996	1.07175	23.0667	1.75775	2.9492	2.94145	0.712553	0.602862	1.17419	0.984845	0.436393	1.15637	4.93551	0.850871	1.96433	2.96782	0.831113	0.351313	1.12886	1.10909	0.430972	2.42092	1.41111	2.16458	1.96599	3.51257	0.951064	1.10005	2.50027	0.283768	1.09773	1.26928	0.560864	2.84978
ADPGK-AS1	3.47964	0.163588	0.6227	0.24778	0.259382	0.285611	0.960543	0.062758	0.446922	1.0299	0.313547	4.07303	0.447055	0.263622	0.132967	0.530932	0.139215	0	0.581829	0.409852	0.191893	0.084753	0.159046	0.040412	0.17136	0.152357	0.680712	0.62737	0.304395	2.00092	0.126553	0.075599	0.055828	0.165218	0.071991	0.581392	0.126488	0.161507	0.177687	0.412559	0.113284	0.187217	0.07107	0.146875	0.013916	0.20368	0.137978	0.038383	0.132574
ERVMER61-1	1.76352	0.386237	0.71634	0.555467	0.458674	0.332657	1.46685	0.246954	1.28289	0.712174	0.496289	0.378686	1.32431	0.596213	0.689339	0.680628	0.265589	0.158355	1.07857	0.647159	0.402295	0.387662	0.053798	0.018887	0.296484	0.268239	0.588154	0.805709	0.082875	0.235335	0.343257	0.133598	0.06441	0.050307	0.44255	1.00259	0.13026	0.132656	0.396499	1.23698	0.205744	0.170915	0.057646	0.269781	0.098106	0.075849	0.220227	0.207225	0.169026
AC087276.3	3.51866	0.569205	0.172988	0.404791	0.325092	0.323722	1.44008	0.572406	0.739169	0.593046	0.835508	0.254367	1.18175	0.266644	0.562869	0.813465	0.307959	0.209514	1.24947	1.45511	0.49721	0.154105	0.0603785	0.174659	0.130616	0.162736	0.6359	0.849927	0.109925	0.138351	0.143186	0.116466	0	0.141348	0.213763	0.054315	0.165901	0.160698	0.278402	0.508457	0.040182	0.221189	0.239956	0.721347	0.195317	0.062628	0.197883	0.168653	0.552378
LINC01891	3.58372	0.070823	0.136059	0	0	0	0.384251	0	0	0	0	0	0	0	0	0.199092	0	0	0.32829	0	0	0	0.01988	0	0	0	0.075357	0.280174	0	0	0	0	0	0	0	0.18768	0	0	0	0.117798	0.182772	0.064466	0	0	0	0.203566	0	0.041233	0.500022
AC109464.1	9.13992	0.388827	0.23455	0	0.262443	0.211648	1.92272	0	0.094252	0.624334	0.286831	0	0.049222	0	0.349647	0.13015	0.146305	0	0.279368	0.296206	0.07518	0	0.0380855	0.247235	0.0522945	0	0.139738	0.212383	0.029194	0	0.255618	0.155367	0	0	0	0	0.087865	0.067963	0	0.191174	0.725043	0.049459	0.112098	0.24619	0.03437	0.101436	0.038931	0.03483	1.01059
AC018563.2	7.14558	0	0.292594	0	0	0	0.124345	0.053703	0.38515	0.180278	0	0	0	0	0.555209	0	0	0	0.07214	0	0	0	0	0.059714	0.069877	0	0	0	0	0	0	0.125565	0	0	0	0	0	0	0	0	0	0	0	0	0.078404	0.0261	0	0	0
LINC01104	1.13955	0.119079	0.13066	0.02004	0.231946	0.115161	0.875575	0.132915	0.248223	0.474964	0.235525	0.300906	0.640099	0.130089	0.220527	0.192231	0	0.229502	0.438626	0.371837	0.081463	0.105294	0.0359225	0.146512	0.0749235	0.017171	0.226327	0.35444	0.047524	0.024573	0.108143	0.115641	0.005766	0.009714	0.043967	0.06815	0.118879	0.028543	0.174749	0.126245	0.184172	0.171246	0.145628	0.144283	0.024999	0.139358	0.013559	0.05686	0.141522
AC104640.1	0	0	0.116311	0	0	0	0.192377	0.021017	0	0	0	0	0.048339	0	0	0.025056	0	0	0	0.019916	0.027387	0	0	0	0	0	0.062986	0.020843	0	0	0.022383	0	0	0	0	0	0	0	0	0	0.012776	0	0	0	0	0.045938	0	0	0
AL645634.2	5.08524	0.100333	0	0	0	0.097872	0.947917	0.076655	0	0.315134	0	0	0	0	0	0	0	0	0	0.146445	0	0	0.074844	0.110973	0	0	0	0	0.05602	0	0	0.107657	0	0	0.083965	0	0	0	0	0	0	0	0	0	0	0	0	0	0
AL158832.1	0	0	0.429155	0	0	0	0.430278	0.077442	0	0	0.135263	0.4688	0	0	0	0.376906	0	0	0.180771	0.411493	0.090752	0.172128	0	0	0.0567465	0	0	0.74898	0	0	0	0.108528	0	0	0	0	0	0.23745	0	0.184014	0.161689	0	0	0	0	0.137953	0	0.179034	0
PRKG1-AS1	7.96457	2.42847	1.10882	0.269293	0.349395	0.708673	2.96383	0.777513	1.58186	1.67	2.16622	0.929128	2.27642	0.231089	2.77582	0.619417	0.256617	0.388368	1.41769	2.01731	0.778516	0.561993	0.46385	1.32136	0.843983	0.471913	0.768119	2.1878	0.071689	0.589837	1.07924	0.464944	0.301313	0.085503	0.792607	0	0.512461	0.55771	0.861851	0.516295	0.895559	0.258189	0.395644	0.987194	0.147101	0.161807	0.333754	0.491595	1.33421
LINC01490	0.737067	0.21814	0.088102	0	0.041245	0	2.44506	0.03835	0.079768	0	0	0	0.14088	0.054172	0	0.037105	0	0	0.580619	0.163529	0.005566	0	0	0	0	0	0.055966	0.268822	0	0	0	0	0	0	0	0	0	0	0.074991	0.084581	0.137635	0	0	0	0	0	0	0	0
AC107980.1	0.261299	0.018086	0.116829	0.012622	0	0.005858	0.256516	0.023785	0.078704	0	0.055565	0	0	0	0.12049	0.027223	0.008618	0.043225	0.08068	0.039969	0.010218	0	0.0145335	0.031854	0.0028555	0.0213045	0.044655	0.058357	0	0.037017	0	0	0	0	0	0	0.04951	0	0.028548	0	0.012308	0.014764	0	0	0.008122	0.005815	0	0	0
AL139823.1	0.242975	0	0	0	0	0	0.088121	0	0	0	0.053601	0	0	0.022544	0	0	0	0	0	0	0	0	0	0	0.0186245	0	0	0.030677	0.012193	0	0	0	0.042202	0	0	0	0	0	0	0	0	0	0	0	0	0.016682	0	0	0
AC021752.1	8.06143	0.308101	0.737945	0.185338	0.450707	1.00423	5.20113	0.736965	0.816037	1.89039	1.39622	0.196115	2.4661	0.34514	0.384135	0.310718	0.354836	2.99365	0.914022	1.17406	0.70482	0.653741	0.545779	0.438923	0.13678	0.0792655	0.470692	1.35641	0.827074	0.197809	0.350285	0.20992	0.015846	0.04267	0.526085	0.109441	0.363015	0.246225	0.77063	0.458051	0.935444	0.094679	0.380672	0.355835	0.150597	0.714185	0.120161	0.078648	0.314637
LINC02629	0.575017	0	0.117553	0	0.172395	0.058916	0.889218	0.109782	0.27712	0.496896	0.200432	0.057984	0.140305	0	0.098808	0	0	0	0.089908	0.412849	0.086513	0.101881	0.084066	0	0.027328	0.029117	0.197405	0.338864	0	0.170742	0.266264	0	0	0	0	0	0.045864	0.111269	0.169503	0.09367	0.110918	0.053611	0.063557	0.108128	0	0.082773	0.054189	0.060851	0.055423
AC215522.2	8.79675	1.24316	0.214262	0	0.113469	0.276155	7.83184	1.1427	0.824284	0.376112	2.07487	0	4.27515	0	0.329425	0.158213	0	0.031707	0.552877	2.04242	0.294608	0.727566	0.249619	0.503877	0.281021	0.160156	0.648771	0.551809	0.306831	0	2.03718	0.179208	0.184098	0.126802	0.448855	0.344004	0.437019	0.285781	0.488486	0.286094	0.346444	0	0.199271	0.774555	0.142469	0.190694	0	0.689867	0.242481
LINC02125	0.572607	0.370291	0	0	0	0.013413	0.459111	0.019771	0.062326	0.151832	0.086154	0	0.18108	0.195085	0.21748	0.095893	0.012745	0.132326	0.086001	0.152185	0.133916	0.037664	0.0184495	0.014608	0.003269	0.028296	0.087979	0.266675	0.022174	0	0.222567	0	0.007416	0	0.065264	0.329812	0.021692	0	0.035236	0.043044	0.042351	0.032733	0	0.078517	0	0.030295	0	0.022335	0.012871
AC092902.4	28.6355	1.43324	5.77597	0.575358	0.842981	2.71047	18.3482	1.65164	3.80416	20.7375	3.44671	3.21824	7.89879	0.830994	2.13385	1.24649	0.916827	0.841869	6.02098	5.40518	2.1201	1.42781	0.43691	1.11088	0.566496	0.315256	6.34394	7.9024	0.472337	1.97272	2.4032	0.686785	0.787818	0.699081	2.95948	0.597705	1.119	1.25034	2.08071	2.47159	4.05652	0.756581	0.695613	2.23008	0.836062	1.5887	1.00542	1.1999	3.35392
AF274573.1	2.52284	0.07525	0.760846	0	0.127944	0.037174	0.80582	0.05162	0.405099	0.105537	0.111739	0	0	0.832244	0.124132	0.213743	0	0	0.110986	0.599109	0.213536	0	0.095838	0.253708	0.111663	0.0852975	0	0.098726	0.037546	0	0.328113	0.345073	0	0	0	0.085297	0.055478	0	0	0.241461	0.122328	0.064006	0	0.422547	0	0	0	0	0.282946
AC005301.1	0	0	0.055926	0	0	0	0.27894	0	0	0	0	0.348184	0	0	0	0.054736	0	0	0	0	0.118091	0	0	0	0	0	0.016634	0	0	0	0.050355	0	0	0	0	0	0	0	0	0	0.012288	0	0	0	0	0.0633	0	0	0
AC018814.1	1.0621	0.327111	0.337509	0.845402	0.266365	0.208523	2.98358	0	0.977788	0.547091	0.831888	0.144563	0.763641	0	0.282224	1.11204	0	1.81151	0.266055	0.822302	0.459545	0	0.143872	0	0.0012065	0	0.273567	1.31293	0.302027	0	0	0	0	0	0.206788	0.018779	0.834797	0.612159	0.430005	0.244126	2.84896	0	0	0	0	0.208337	0.133823	0.079071	0.518098
AP000561.1	20.7218	3.86557	2.28169	0.722072	2.35822	0.805229	9.20495	0.955309	1.9873	4.23079	3.41505	0.567708	1.89955	1.52542	2.95464	2.9168	0.854333	0.988651	3.3687	3.1355	1.53819	0.345735	0.258055	0.863345	2.10939	0.263055	1.43621	4.59152	1.2993	1.3539	2.30665	1.63277	0.184219	1.04351	5.79957	1.796	1.71065	0.531501	1.499	3.25009	4.29477	0.740027	3.24459	5.27397	0.692418	1.23351	0.695412	0.961449	1.83961
FOXN3-AS2	4.98837	0.151809	0.084679	0	0	0.024462	0.720504	0.028997	0.122571	0.298569	0.312812	0.118073	0.384315	0.042513	0.10321	0.127029	0.043354	0.0275	0.270059	0.473937	0.203465	0.037183	0	0.06091	0.013464	0.0152945	0.026542	0.629422	0	0.30678	0.084748	0.064578	0.030952	0.031685	0.037481	0	0	0.018458	0.40415	0.155302	0.086849	0.037932	0.024592	0.105682	0.011984	0.015762	0.05843	0.084028	0.025468
AC022182.2	14.7279	0.26808	0.983836	0.724909	0.968431	0.573116	7.59241	0.734974	1.27599	1.85443	1.20208	0.958095	3.61362	0.678097	4.033	1.0226	0.244767	0.042169	2.12767	4.71006	0.58536	0.406168	0.727782	0.977579	0.641092	1.42161	1.24316	2.87556	0.357677	0.881892	0.897407	1.82439	0.366166	0.192699	0.978236	5.38214	0.391549	0.792498	0.764025	1.60794	2.58862	0.248903	0.686069	1.636	0.320479	0.971043	0.804822	0.252987	0.577506
AL355390.1	0.652049	0.147688	0.091039	0.040754	0	0.044663	0.402149	0.038381	0.161368	0.056871	0.047911	0.774173	0.314845	0.023284	0.093963	0.094164	0.01155	0.07656	0.239031	0.264319	0.006856	0.047289	0.0127775	0.021735	0.0630155	0	0.114512	0.089131	0.080937	0	0.013735	0	0	0.026236	0.158528	0.367348	0.022687	0	0.194434	0.036715	0.024884	0.070594	0	0	0	0.021201	0.049724	0.030247	0.023368
AC009804.2	0.097725	0	0.016123	0	0	0.004425	0.08171	0.016115	0.004594	0.099678	0.036116	0	0	0	0	0.009885	0	0	0.027592	0	0.004528	0.022674	0	0	0	0.012828	0.029057	0.03515	0	0	0	0.029169	0	0.009452	0	0	0	0	0.023548	0.013432	0.007478	0	0	0	0	0	0.032553	0	0.04954
MORC1-AS1	0	0.129165	0	0	0	0	1.87348	0	0.219559	0	0	0	0	0	0	0.0901	0.430222	0	0	0.116822	0	0.110986	0.039985	0	0.020044	0	0.175386	0.116837	0	0	0	0	0.089817	0	0	0	0	0	0	0	0	0	0	0	0.045543	0	0	0	0
AC021180.1	1.45125	0	0.140911	0.098393	0.329703	0	0.58412	0	0.042021	0	0	0.077716	0	0.066648	0	0	0	0	0	0	0	0	0	0	0.076312	0	0.825698	0.17392	0	0	0	0	0	0	0	0	0	0.054129	0	0	0	0	0	0	0	0	0	0	0
AC023355.2	6.77682	0.48148	2.26669	0.221918	0.909953	0.998613	3.82771	0.349069	1.349	2.46469	0.761341	1.75923	2.77756	0.573129	6.55241	1.60858	0.393332	0.277643	3.00325	3.30099	0.89204	0.709254	1.20474	2.74332	1.85771	0.824103	1.41502	2.92772	0.339074	0.146549	1.85712	0.718834	0.400445	0.621079	0.788053	0.814552	0.714348	0.988758	0.759234	0.618166	1.2524	1.01383	0.758676	0.922491	0.381364	0.759293	0.512025	0.399891	0.849912
AC113145.1	2.68708	0.293931	0	0.17007	0	0	2.28466	2.97412	0.285619	1.14922	0	0	0.324747	0	0.176593	0	0	0	0	1.019	0	0	0	0.427023	0.0616575	0	0	0.679701	0	0	0.300794	1.25487	0	0	0.111993	0	0.122949	0	0	0	0.271879	0	0	0	0	0	0	0	0
LINC02290	0.156784	0.064582	0.76516	0	0.102051	0.19325	0.523119	0	0.068318	0	0.078086	0	0	0.063066	0.105204	0.172037	0.062123	0	0.105974	0.290315	0.060522	0	0.037426	0	0.419461	0	0	0.383521	0.028928	0	0	0	0	0.163478	0.087847	0	0.09935	0.05615	0	0.107913	0.480618	0.060191	0	0.110877	0.033058	0.046507	0.355697	0.139937	0
AP000855.1	0	0	0	0	0	0	0.333589	0	0.056351	0	0	0	0	0	0	0	0	0	0.098055	0	0	0	0	0	0	0	0	0	0	0	0	0	0	0	0	0	0	0	0	0	0	0	0	0.092325	0	0	0	0	0
AC004023.1	0.913103	0.291433	0.610814	0.028794	0.101677	0.130827	2.1953	0.062734	0.291559	1.27215	0.568868	0.037491	0.650991	0.050229	0.322685	0.188837	0.13649	0.048325	0.505924	0.813246	0.149727	0.306642	0.0904135	0.343554	0.155274	0.168441	0.357422	0.701516	0.147025	0.151406	0.323726	0.24829	0.011298	0.1369	0.314277	0.185377	0.163162	0.10211	0.188812	0.326576	0.271574	0.048174	0.266627	0.30579	0.110549	0.105175	0.052429	0.140684	0.514311
AL080316.1	2.74306	0	0	0	0	0.048139	1.37385	0	0	0.393115	0	0	0	0	0	0.235118	0	0	0.143716	0.329521	0	0	0	0.108661	0	0	0.392432	0.112961	0	0	0	0	0	0.404246	0	0	0	0	0	0	0	0	0	0	0	0	0	0	0
AP001020.3	11.0027	0.666438	1.14368	0.136157	1.34845	0.601752	3.62394	0.549107	2.04654	1.9193	1.28465	1.389	2.0697	0.526148	0.680176	0.928183	0.291274	0.549579	1.34522	2.10165	0.655634	0.166657	0.201803	0.811276	0.238897	0.0853335	1.26334	3.41235	0.141944	0.572526	0.871893	0.447288	0.061888	0.254446	0.60372	0.130708	0.482984	0.238023	0.71946	0.700288	0.86943	0.356438	0.601021	0.972557	0.345821	0.182764	0.243692	0.19932	1.05216
AC051619.3	19.4654	2.34302	1.15312	0	0	0.623624	4.82156	0.988364	1.75882	0.91383	1.27945	0	1.88039	0.889577	1.76062	0.577718	0.260747	0	0.99084	0.515908	0.111315	0	0.283363	0.322392	0.304816	0.159406	0.869986	1.26595	0.345817	0.763474	1.9381	0.220462	0	0.392713	0	0.266475	0.451387	0	0	1.28458	0.764779	0.447503	0	0.306795	0	0	0.777592	0.107264	0.657429
AL136526.1	10.5507	0.664168	1.38309	0.108834	0.385199	0.697125	2.98141	0.216865	0.810715	0.662723	1.02614	0.94491	0.906483	0.479351	1.12007	0.484077	0.294918	0.868915	1.20389	1.65117	0.447722	2.05767	0.189756	0.348766	0.147358	0.103033	0.917073	1.44106	0.09231	0.343392	0.302316	0.784981	0.075312	0.253079	0.380067	0.250599	0.307769	0.492159	1.79878	0.843341	0.718847	0.16063	0.257756	0.690647	0.160208	0.308328	0.238291	0.436952	0.951673
LINC01514	1.17949	0.128292	0.080598	0.026685	0.0286	0.033723	0.297491	0	0.13276	0	0.354044	0.021754	0.10119	0.615648	0.060249	0.449846	0.020392	0.024394	0.039371	0.456267	0.975227	0.030489	0.0150005	0.022194	0.041429	0.0276825	0.167982	0.199763	0.153288	0	0.047791	0.115522	0.026065	0.119089	0.459677	0.02679	0.034551	0.121576	0	0.196482	0.113079	0.09313	0.022857	0.034501	0	0.016	0.11892	0.024316	0
AP005136.3	6.75841	0.702074	1.18313	0.247326	0.893669	0.516954	3.16987	0.254109	0.834895	0.818848	1.84281	0.364219	1.00899	0.326349	1.1857	1.33008	0.236078	0.400848	1.61282	0.824065	0.346575	0.647985	0.247936	1.48962	0.708928	0.690851	0.91372	3.6756	0.400293	1.30171	0.985753	0.656512	0	0.518438	0.892	0.836551	0.306825	0.458145	0.681198	1.13308	0.253229	0.603766	0.427106	0.57103	0.613965	0.417672	0.365842	0.895347	1.56788
AC108099.1	3.27215	0.209188	0.313415	0.098888	0.294043	0.113134	1.56838	0.147709	0.23637	0.765634	0.40056	0.079953	0.343663	0.095861	0.214806	0.110386	0.044993	0.102371	0.572324	0.386437	0.158498	0.074079	0.039237	0.319186	0.0393145	0.006511	0.292703	0.360165	0.073559	0.206893	0.215808	0.103798	0.021476	0.050051	0.12097	0.509861	0.153095	0.067644	0.306333	0.17059	0.308979	0.074398	0.209033	0.068933	0.077714	0.068148	0.05254	0.151306	0.170137
AC010168.2	8.09295	1.0013	3.14659	0.608033	1.87005	0.718417	3.74615	0.833935	1.68701	2.42592	2.01965	0.880454	1.94039	1.29239	1.79389	1.08418	0.357118	1.75451	2.77032	1.7441	0.860022	0.415502	0.3108	1.1221	1.26758	0.539755	1.92757	4.27736	0.207431	0.767571	1.77382	0.493499	0.154059	0.368213	1.02409	0.600347	0.580924	0.233656	0.493332	1.91898	1.10816	0.678658	0.407368	1.52178	0.432331	0.391716	0.745396	0.762285	1.37422
AC007277.1	0.958841	0.180074	0.349712	0.102385	0.146013	0.159966	0.93658	0.046732	0.16502	0.612018	0.487967	0	0.597422	0.039613	0.115178	0.068101	0	0.370276	0.277876	0.290168	0.084748	0.286218	0.043539	0.090418	0.061663	0.007513	0.176012	0.376138	0.023149	0.085851	0.22766	0.210143	0.054631	0.049748	0.066239	0.087618	0.055377	0.024912	0.03802	0.260831	0.216684	0.094885	0.014196	0.143149	0.035585	0.193231	0.024916	0.163052	0.199724
LYST-AS1	41.7935	1.41597	1.63162	0.395263	1.92184	0.800064	21.4095	0.50811	2.35117	2.7055	3.88062	1.03101	4.39207	1.57731	1.66053	0.647804	0.285794	0.170243	3.29873	6.59714	1.53285	0.879052	0.587116	2.19391	0.337424	0.897702	2.4467	4.15249	0.17432	1.02481	0.353904	0.863735	0.216659	0.281723	1.24303	0.28809	0.577847	0.772061	0.841443	1.19423	1.30467	0.609566	0.440809	2.77881	0.154021	0.51944	0.58637	0.223347	1.10334
AC008731.1	6.3392	1.19573	0.921647	0.405684	2.63478	1.37278	8.36751	0.382047	2.27954	6.52551	3.17358	0.710914	3.57998	0.074978	1.26694	1.08716	0.218508	1.1136	2.95973	2.16666	0.648446	0.759738	0.517091	0.666233	0.334597	0.165298	2.27874	3.61923	0.366226	0.953508	1.19491	0.777544	0.3277	0.462572	0.475411	0.171551	1.95896	0.928182	1.37149	1.2934	2.53869	0.427252	1.90833	1.58597	0.194958	0.559545	0.552122	0.766207	1.13426
LINC01053	7.03339	0.22645	0	0	0	0	1.335	0.068957	0.047757	0	0	0	0.691641	0	0	0	0	0	0.142869	0.187373	0.023263	0	0.034192	0	0	0	0.147274	0.122154	0	0	0.052454	0	0	0	0	0	0.033896	0.040161	0.25313	0	0.146907	0	0	0	0	0	0	0	0
AC097518.1	5.63273	0.2923	1.05774	0	0	0.397882	1.08631	0.145757	0.123183	0.685216	0.373064	0	0.348633	0	1.21446	0.352676	0	0.150384	1.14188	0.474612	0.10074	0.330407	0.158488	0.331157	0.173679	0.170267	0.361379	0.427028	0.224338	0.069349	0.270386	0.857072	0	0	0.077602	0.285	0.302387	0.182585	0	0.353805	0.794103	0	0.856849	0.90356	0.121015	0.208449	0.089852	0.246013	0.221173
EWSAT1	13.9405	1.74016	0.329456	0.054142	0.075081	0.162469	0.235643	0.079888	5.57646	0.481738	0.623756	0.297618	0.149263	1.0296	0.052102	0.405808	0.26002	0.121427	0.752664	0.062757	0.254065	0.769156	0.322155	0.022691	0.483965	0.026555	0.891459	0.024699	0	0.08656	0.35513	0.265899	0.105338	0.030727	0.067263	0.265977	0.115946	0.408114	0	0.452533	0.172455	0.469758	0.077576	0.049389	0.081964	1.84901	0.087898	0.098132	0.335388
AL121901.1	2.17939	0	0.573225	0	0	0	0	0	0	0	0	0	0	0	0	0	0	0	0	0.195353	0	0.383272	0	0	0	0	0	0	0	0	0	0	0	0	0	0	0	0	0	0	0	0	0	0	0	0	0	0	0
AC007099.1	5.66346	0.931295	1.02856	2.16322	2.119	0.789575	6.38237	0.619053	1.3663	1.71872	1.39732	0.28933	1.63527	0.45015	1.11298	0.97733	0.19251	0.367705	1.78652	1.78038	0.699949	0.557006	0.485909	0.210236	0.306843	0.117804	1.37353	2.73132	0.049818	0.580337	1.17047	0.156831	0.088968	0.115309	0.336255	0.102611	0.403186	0.773118	0.947757	0.478634	0.889583	0.227479	0.143818	0.538863	0.024076	0.209624	0.102511	0.471568	1.33436
LINC01365	0	0.475774	0	0	0	0.070579	0	0	0.173925	0.086753	0	0	0	0	0	0	0.072536	0	0	0	0.052555	0	0	0	0	0	0	0	0	0	0	0	0	0	0	0	0	0.052459	0	0	0	0	0	0	0	0	0	0	0
AC068870.1	2.41598	0.288458	0.021675	0.083062	0.268296	0.21844	0.683872	0.305083	0.214401	0.355392	0.180772	0.292179	0.52715	0.31368	0.558125	0.332532	0.010982	0.173612	0.409747	0.369567	0.184431	0.113034	0.0721265	0.195315	0.094802	0.097436	0.229874	0.311937	0.036345	0.164608	0.146721	0.201224	0.070605	0.03207	0.103034	0.053462	0.115982	0.166764	0.252846	0.164125	0.122073	0.070347	0.182635	0.288039	0.103295	0.050169	0.113646	0.163879	0.180785
AC100861.1	6.85337	1.87306	2.20758	0.311575	0.908121	0.359311	4.59344	1.179	1.63637	1.63738	1.0336	0.319431	3.62079	0.579844	0.75084	1.04886	1.79234	1.0696	2.69538	1.74702	0.830087	1.14104	1.56398	0.582484	0.3705	0.427131	0.773636	2.07855	2.32387	1.34692	0.512397	0.543624	0.247375	0.174895	0.233406	0.452923	2.9985	1.12283	0.34346	2.51235	0.925522	2.55583	0.675058	1.17904	0.501138	0.979039	0.878456	0.72538	0.444507
C5orf17	16.8642	2.46688	1.87996	0.719053	1.30597	0.558091	7.85089	1.17167	1.13467	1.64571	1.39685	0.739018	0.907139	0.786434	1.01251	5.00144	0.314824	0.822188	2.20027	2.76646	2.21494	0.446199	0.241873	0.68943	4.56702	0.516741	1.8344	2.20648	0.28257	1.38597	0.462181	0.698368	0.633324	0.133113	0.432004	0.687772	0.435175	0.240789	0.938326	0.575244	1.3017	0.319888	0.219976	0.837912	0.063952	0.210005	0.298422	0.08768	0.674164
AC020911.1	28.1268	0.817016	1.26718	0.561594	0.341921	0.917094	4.3978	0.179842	1.31346	2.03968	1.59396	0.512389	2.78061	0.145716	0.490039	0.629579	0	0.244054	1.31043	1.25105	0.78367	1.16939	0.149765	0.445028	0.124047	0.163606	1.35039	3.50491	0.46328	0.821204	1.22886	0.11736	0.150882	0.376621	0.584688	0	0.50188	0.510502	0.41658	1.17789	2.061	0.362466	0.408575	1.24589	0.306962	0.346781	0.096459	0	0.842526
AC108472.1	6.90353	0	0.333093	0	0.238403	0.028127	0	0.150971	0.059495	0	0.426331	0.173496	1.54281	0.225262	0	0.123173	0.055967	0	0.081542	0.08544	0.239026	0.248356	0.033336	0	0.116754	0	0	0.243442	0	0	0	0	0.057668	0	0	0	0.087827	0.16461	0.607878	0.085358	0	0.18999	0.115987	0	0	0.164529	0	0	0
AC092364.1	1.81115	0	0	0	0	0.038461	2.09203	0	0.05244	0	0	0	0.086024	0.068541	0	0.134187	0	0	0	0.281335	0.082626	0	0	0	0	0.0323515	0.148376	0.100794	0	0	0	0	0	0	0	0	0	0.184667	0	0	0	0	0	0.126017	0	0	0.198497	0	0.068641
AL133370.1	3.89473	0.071122	0.277268	0	0	0	1.09335	0.049077	0.26366	0.208867	0.098302	1.9822	0	0	0.465374	0	0.14441	0.605117	0	0.176409	0.103418	0.120274	0	0	0	0.101795	0.478245	0.921837	0	0	0	0	0	0	0	0	0.384422	0	0.241961	0.652572	0.1502	0	0	0.271003	0.348387	0.088388	0.116266	0	0
TAB3-AS1	29.7838	1.76952	0.749145	1.869	2.53269	1.29499	8.03271	2.12437	2.32817	2.16202	3.08178	0	7.85529	0.254606	2.30461	2.05097	0.013621	14.1909	4.56827	2.55671	3.76282	0.937313	0.065669	3.98346	0.832061	0.350338	0.552749	4.35238	0.097665	1.47635	0	1.5116	0.17768	0	0.720647	0.114212	1.85796	1.60488	2.54788	7.09054	6.07091	0.104584	0	0.994548	0.157924	0.185484	0	2.08632	0.783621
AP003472.2	6.02668	0.061294	0.823931	0	0	0	1.38296	0	0	0.11431	0.256631	0	0.18265	0	0.210408	0	0	0	0.118498	0.732624	0.020565	0	0	0.15835	0	0.0293405	0.415256	0.105471	0	0	0	0.270939	0	0	0	0	0	0.223028	0	0.242204	0.851947	0	0.078435	0	0	0.056452	0	0	0
AL583805.2	3.31292	0.386951	0.183096	0	0.423903	0.441206	1.57919	0	0.275786	0.265797	0.899136	0.10101	1.34286	0.132797	0.496953	0.755319	0	0.543053	0.948161	0.525669	0.379984	0.273766	0	0.108661	0.055558	0.0511615	0.112665	1.00918	0.090792	0.367924	1.2313	0.162009	0.116495	0	0.280288	0.352687	0.404989	0.11977	0	0.821119	0.240715	0	0.233446	0.810994	0.34519	0.205346	0.08102	0.318642	0.510061
AL035252.3	2.20945	0.023491	0.493611	0	0.009092	0.602291	0.417765	0	0.038926	0.432954	0	0.00872	0.748756	0	0	0.259867	0.034091	0.704387	0.028171	0.02872	0.562534	0	0.0914065	0.006726	0.012284	0	0.346443	0.052767	0	0	0.028917	0	0	0	0.006241	0	0.024529	0	1.03007	0.544332	0.027639	0.261864	0	0.026383	0	0.478591	0	0.005339	0.168041
AC091045.2	11.5567	1.1116	5.02367	0.302055	1.29461	1.30888	5.31246	1.04271	4.20756	2.77848	1.19868	2.22192	5.67183	1.31276	2.99258	0.927185	1.26926	0.089731	1.16073	3.28167	0.730985	2.58482	1.03723	1.32428	0.828151	0.240791	0.76505	5.91943	0.197222	2.66848	1.18381	0.72921	0.678537	0.389321	1.98784	0.811833	0.665587	0.88592	1.54067	1.52016	1.36341	1.1619	0.980005	1.99331	1.36155	0.58464	0.989445	0.737157	1.35918
AC011840.3	16.8202	0.162077	0.522647	0	0	0	1.85673	1.01331	0	0	0.259888	0.275521	0	0.283153	0.565097	0.260019	2.23802	0	0.755897	0.952344	0	0	0	0.170884	0.092275	0	0.521968	0.710861	0	0.763541	0	0	0	0	1.06633	0	0.187571	0	0	0	0	0	0	0	0	0.349847	0	0	0.218532
AC123023.1	2.15472	0.065889	1.23252	0	0.2208	0.06019	0.658555	0.146884	0.159624	0.100887	0.497064	0	0.075066	0.106786	0.208228	0.368858	0	0.162659	0.538291	0.666033	0.144914	0.107783	0.139408	0	0.0139745	0.0314345	0.24627	0.353394	0.052517	0.32094	0.060184	0.049555	0	0	0.13842	0	0.167033	0.061537	0	0.264782	0.172732	0.058236	0.183786	0.423648	0.028772	0.247764	0.05705	0	0.396403
HNF4A-AS1	28.6359	0.443578	0	0	0.159742	0.12219	5.90322	0	0.135066	1.10137	0.315081	0.335837	1.74284	0.372556	0.277139	0	0.866644	0	0.832012	0.621329	0.202934	0.183677	0.052175	0.335937	0.087168	0	0.794998	0.674542	0	0.163351	0.449775	0.320021	0.065364	0	0.079495	0.197254	0.150865	0.126581	0	0.180393	0.171764	0.108101	0.188931	0.537904	0	0.139669	0.058752	0.132213	0.211702
AC116348.3	18.297	3.33479	2.73641	0.27896	2.67656	1.58928	10.3515	2.16218	11.4752	5.38453	2.32032	3.29604	4.91191	2.89208	3.42349	3.29316	4.02164	1.75107	4.5176	4.90082	1.04935	2.84975	1.41162	2.19907	0.919043	0.401157	1.62527	6.38938	0.788505	3.19445	2.62308	0.792568	0.104262	1.16517	1.80538	0.875122	1.3592	1.18242	2.46691	2.2226	2.49125	0.750938	1.3898	3.51535	1.09554	1.6631	0.932636	2.82525	0.586328
AL356580.1	0	0	1.48083	0	0	0	1.67106	0	0.286455	0	0	0	0	0	0	0	0	0	0	0.658411	0	0	0	0	0	0	0	0	0	0	0	0	0	0	0.577018	0	0	0	0	0	0	0	0	0	0.231138	0	0	0	0
AC104985.2	0	0	0	0	0	0	0	0	0	0	0.098426	0.109923	0	0	0	0	0	0	0	0	0	0	0	0	0	0	0	0	0	0	0	0	0	0.190377	0.233639	0	0	0	0	0	0	0	0	0	0	0	0	0	0
LINC01169	9.13759	0.916226	0	0	0.301741	0.116336	2.32569	0.119032	0.483664	0.469176	0.382431	0.231724	0.556476	0.175843	0.400412	0.179398	0.134064	0.053349	0.700593	0.43482	0.256809	0	0.0584635	0.418936	0.080253	0.0190265	0.19425	0.398435	0.572115	0.11747	0.36487	0.846985	0	0.12551	0.096763	0.143173	0.047011	0.136508	0	0.403198	0.26235	0.317383	0	0.405861	0.067088	0.137397	0.136203	0.240821	0.119844
AC023813.3	5.06199	0.634744	0.928064	0.491965	0.357178	0.154221	3.59844	0.107762	0.167698	0.781745	1.16671	1.40555	2.08283	0.387889	0.692629	0.892314	0.161579	0.279344	0.814459	0.932427	0.334292	1.43131	0.323846	0.526257	0.458595	0.286273	0.31969	1.12158	0.474528	0	0.969573	0.415596	0	0.362089	0.293822	0.085184	0.19755	0.079735	0.211812	0.474584	0.153861	0.518328	0.231779	0.813204	0.197848	0.367486	0.305258	0.159371	0.404508
AL512363.1	0	0	0	0	0	0	0	0	0.14919	0	0	0	0.218003	0	0	0.085129	0	0	0.347605	0.086523	0	0	0	0	0	0	0	0	0	0	0	0	0	0	0	0	0	0	0	0	0.049851	0	0	0	0	0	0	0	0
AC112250.2	0.462295	0	0.191876	0	0	0	0.416832	0.067864	0.112911	0	0.393702	0	0.328888	0	0.139941	0	0	0	0	0.267468	0.218447	0	0.223123	0	0	0.263116	0.266005	1.1151	0	0	0	0.105596	0	0	0	0	0	0	0	0.353805	0.087835	0.099332	0	0.317845	0	0	0.274808	0	0
AC133919.2	28.6345	1.01319	2.46406	0	0.610727	0.804498	7.27975	2.78998	2.33073	0.752966	1.79536	2.48358	7.68464	2.61178	7.2079	0.360206	1.05527	0.174081	3.75125	4.87782	1.26317	1.48975	0.164937	0.854051	0.460589	0	2.22724	2.0507	0	0	2.51942	0.687789	0	0	0.586956	0	0.540228	0.492881	1.34889	0.998164	0.445856	0	0.256933	1.79914	0.553306	0.593075	0.227907	0.736604	1.05905
AC120498.4	7.44182	0.274081	0	0	0	0	2.66401	0	0.323122	0	0	0	0	0	0.706371	0	0	0	0	0.255786	0	0	0	0	0.036341	0	0	0	0	0	0	0.469566	0	0	0	0	0	0	0	0	0	0	0	0	0	0	0	0	0
AL513422.1	0	0	0	0	0	0	0.504991	0	0	0	0.1542	0	0	0	0	0	0	0	0.67262	0	0.034989	0	0	0	0	0	0.496174	0	0	0	0	0	0	0	0	0	0	0	0	0	0	0	0	0	0	0	0	0	0
LINC02740	0	0	0	0.127764	0	0	1.51087	0	0.051453	0	0.196851	0	0.556532	0	0	0	0	0	0.243074	0	0	0	0	0	0	0	0.082854	0	0	0	0	0	0	0	0	0	0	0	0	0	0.052527	0	0	0.364635	0	0	0	0	0
AL355512.1	3.8106	0.8525	0.14914	0	0.372707	0.895481	0.273953	1.1911	0.402862	0.920102	1.22692	0.155976	0.097796	0.297709	0	0.357788	0.233097	0	0.572413	2.20035	0.133881	0.377588	0.767164	0.919548	0.236575	0.741625	0.37232	0.658737	0.844004	0	1.32424	0.834727	0.258429	0.205277	0.269971	0.152097	0.374568	0.377328	0.223611	0.120959	0	0.427496	0.238	2.74728	0.038084	0.282235	0	0.226527	0.410285
AL357568.2	3.54486	0.154828	0.370717	0	0.316364	0.176273	1.22591	0.015383	0.149654	0.848499	0.77221	0.303652	0.261814	0.039406	0.131465	0.343993	0.167528	0.556889	0.534049	0.384106	0.172153	0	0.196182	0.163104	0.057355	0.078424	0.39181	0.345425	0.067034	0.177061	0.214279	0	0.068562	0	0.02216	0.03795	0.0606	0.030953	0	0.247041	0.425184	0.01827	0.191694	0.63974	0.013045	0.101635	0.033938	0.057401	0.115131
AC104770.1	0.360372	0	0.389693	0	0	0	1.42129	0	0	0	0	0	0	0.112131	0	0	0	0	0	0	0.050529	0	0.0462195	0.110124	0	0	0	0	0	0	0.107787	0.371401	0	0	0	0	0	0.168928	0	0	0.491779	0	0	0.30182	0	0.062996	0	0	0
DLGAP4-AS1	15.4058	6.13064	3.0292	0.909425	2.1621	1.61866	9.02261	1.08583	2.423	5.41166	8.32312	2.5333	4.52481	2.76387	4.29589	3.35786	1.08499	1.36249	4.56612	11.716	8.55827	1.85616	0.92135	1.8071	1.15343	0.493516	1.48186	9.36799	1.14731	1.78216	1.75367	1.57735	0.369385	0.653919	1.2685	0.335236	2.30321	1.41259	1.43173	2.03625	7.64711	1.46819	1.69284	2.55629	0.264673	1.81491	1.242	0.941853	1.08817
LINC02045	0	0	0.104005	0.079745	0	0.0266	0	0	0.027709	0	0	0	0	0	0	0	0	0	0.081492	0.064389	0.036351	0	0	0.255224	0	0.0318315	0.111789	0.063293	0.079408	0	0	0	0	0	0.036527	0	0.104934	0	0.15588	0.183162	0	0	0	0	0.088168	0.096597	0.086445	0.028499	0.156612
AL356020.1	0.186411	0.111504	0.240297	0.078921	0.044105	0.11791	0.623254	0.084162	0.228252	0.064813	0.265212	0.130366	0.709346	0.093013	0.550263	0.312512	0.123149	0	0.207075	0.496165	0.24826	0.141873	0.0921755	0	0.014908	0	0.036357	0.519318	0.1047	0.098989	0.076896	0.306842	0	0.03867	0.0474	0	0.025452	0.029326	0	0.355462	0.217756	0.027974	0.068262	0.103433	0.016652	0.072328	0.089423	0.019486	0.157915
AL137246.1	0.29407	0	0.078111	0	0	0	0.785549	0.029347	0.022786	0	0.052372	0	0.247127	0	0.275576	0	0	0	0.236938	0	0.021826	0	0	0	0.091989	0	0.162651	0.054995	0	0	0	0	0	0	0	0	0	0.093647	0	0	0.03243	0	0	0	0.053955	0	0	0	0
AC116362.1	0.999479	0.619199	0.157397	0.098393	0.115322	0	2.3192	0	0.173658	0	0.295277	0.427498	0.567606	0	0	0.09606	0	0	0.389569	0.222633	0.06315	0.116851	0.020505	0	0.0222155	0.0996515	0	0.224884	0	0.264898	0	0	0	0	0.050825	0	0.056623	0.262289	0	0	0.189129	0	0.183002	0	0.047535	0	0	0.084882	0
LINC01634	2.40199	0.051445	0.085582	0.28263	0.158719	0.01668	0.89478	0.046081	0.198471	0.5657	0.166869	0.087412	0.271166	0.011307	0.100051	0.073129	0.042563	0.077462	0.228631	0.363323	0.01979	0.017784	0.020255	0.050863	0.031605	0.0076395	0.091578	0.299086	0.023713	0	0.145209	0.011825	0.010261	0	0.051999	0.018932	0.014039	0.017327	0.050226	0.061456	0.144135	0.02475	0.047441	0.194714	0.00874	0.083083	0.077439	0.036878	0.056747
AC104758.4	11.1542	1.30259	0.734215	0.428481	2.32845	0.603132	5.09096	0.484645	1.02947	1.22582	0.915546	0.775613	1.17603	0.650868	1.53584	0.616237	0.245802	1.00184	1.42994	1.66584	0.582874	0.354925	0.376281	1.87475	0.348633	0.17888	0.959351	0.522384	0.280678	0	1.0009	0.077248	0.19625	0.357194	0.204469	0.433545	0.76814	0.119404	0.300588	0.443494	2.33993	0.058842	0.726506	0.400217	0.315488	0.139216	0.268494	0.437966	0.575401
AC021504.1	3.02872	3.38057	0.597334	0	0	0.334038	0.814469	0.134499	0.08892	0.652509	0.127461	0.129504	1.50555	1.81292	0.135919	1.67773	1.62284	0.014615	0.397506	0.500667	1.90434	0.025723	0.160103	0.222286	0.450373	0	0.147427	2.37274	1.26551	0.268329	0.062861	0.043591	0.315766	1.91673	4.91995	0	0.100287	0.123532	0	1.27234	0.058291	1.83774	0	0.355564	0.069739	1.88643	0.590403	0.060091	0.013453
AL365184.2	0	0.188335	0	0	0	0	0	0	0	0	0	0	0	0	0	0	0	0	0.169437	0	0	0	0	0	0.028073	0	0.567416	0	0	0	0	0	0	0	0	0	0	0	0	0	0	0	0	0.210038	0	0	0	0	0
SAMSN1-AS1	0	0	0	0	0	0	0.536061	0	0	0	0	0	0	0	0	0.06081	0	0	0.063744	0.051175	0	0	0	0	0.011411	0	0	0.050879	0	0	0	0	0	0	0	0	0	0	0	0.067476	0	0	0	0	0	0.025957	0	0	0.084626
LINC01796	2.53132	0.277237	0	0.074117	0	0.307498	1.79549	0.070219	0.187872	0.081344	0	0	0.230091	0	0.342573	0.077886	0	0	0.162212	0.6899	0.130907	0.270284	0	0	0.0138385	0	0.113645	0.136515	0.048174	0	0	0	0	0	0.034961	0.137326	0.037271	0	0	0.164422	0.405666	0	0	0.178746	0.052908	0	0.090416	0	0
AL136359.1	0.331531	0	0.147675	0	0	0	0	0	0	0	0	0	0.082564	0	0	0	0	0	0	0	0	0	0	0	0	0	0	0	0	0	0	0	0	0	0	0	0	0	0	0	0	0	0	0	0	0	0	0	0
AC012409.2	0.725529	0.332073	0.083363	0.117237	0.070289	0	0.075362	0.087183	0.042951	0	0.153041	0.090274	0	0	0.068809	0.171775	0	0	0	0.052452	0.029037	0	0.141485	0	0.0118335	0	0.044133	0.206682	0.063959	0	0	0	0	0	0.029321	0	0	0	0	0	0.210241	0	0	0	0	0	0.034673	0	0.039216
LINC00519	8.65856	0.399385	1.05054	1.28731	3.1399	1.81037	4.46794	0.919199	0.588318	1.07886	2.23455	2.89781	0.994078	1.02404	3.5827	1.61031	2.09452	4.55027	1.71141	2.77842	2.67163	1.87537	0.316167	0.432452	1.96847	1.03346	0.62793	2.04969	0.242901	0.912888	2.70323	1.03414	0.512889	0.657772	1.60557	1.24932	2.33245	2.5434	1.49437	2.02052	3.1063	2.43258	0.196195	3.485	2.34871	5.48077	1.05393	0.379184	2.16094
AC109464.2	0	0	0	0	0	0	0	0	0	0	0	0	0	0	0	0	0	0	0.064585	0	0	0	0	0	0	0	0.044378	0	0	0	0	0	0	0	0	0	0	0	0	0	0	0	0	0.056214	0	0	0	0	0
AC138430.1	0.675318	0.443452	0.964313	0.120378	0.147949	0.211858	0.717098	0.219517	0.935356	0.388737	0.118408	0.170635	0.487185	0.370554	0.592752	0.126759	0.063765	0.177164	0.328498	0.456207	0.62565	0.050776	0.264832	0.6437	0.0764285	0.061281	0.358518	1.68676	0.098877	0.12745	0.463962	0.179979	0.010848	0.011988	0.154197	0.197248	0.383697	0.131823	0.201835	0.440324	0.551575	0.232702	0.250425	0.194237	0.17961	0.201049	0.183413	0.079118	0.265749
AL031118.1	4.05137	0.561382	5.2805	0.232196	0.544315	0.383479	1.64532	0.464233	0.875917	1.69283	0.495352	1.7463	0.691391	0.287945	2.05764	0.624184	0.279746	0.567466	0.970728	1.55212	0.246094	1.40038	0.317761	0.210122	0.115723	0.226214	1.2832	0.667195	0.10914	0.51255	0.520366	0.321961	0.097556	0.113825	0.3072	0.122994	0.420065	0.13951	0.289585	0.943365	0.719228	0.479483	0.185093	0.248799	0.189913	0.221846	0.153119	0.631361	0.296498
AC009084.1	9.15933	2.20939	0.204753	0	0	0.119487	6.1057	0	1.26551	0	0.794012	0.387611	0.956606	0.587462	0.091362	0.551988	0.218538	0	1.21248	1.56648	0.264788	0	0.275359	0.995585	0.288742	0	0	1.36246	0.066177	0	0	0.470849	0.203193	0	0.307806	0	0.105396	0.315313	0	1.04172	0.855	0.471416	0.352394	0.58154	0	0.161677	0	0	0.360682
AP006565.1	20.074	0.624945	0.049105	0.196784	0.084319	0.478948	3.64129	0.259948	0.351311	0.699789	1.2124	0	1.50827	0.334236	1.56633	1.62177	0.142153	0.164497	0.906341	1.4179	0.544105	0.434626	0.113739	0.557243	0.104914	0.0717725	0.770594	1.18874	0.314896	2.07129	0.744571	0.479737	0.087154	0.661168	0.188038	0.119892	0.604624	0.553532	0	0.455934	0.620065	0.477955	0.79326	1.21567	0.054515	0.307926	0.287057	1.24918	0.562631
LINC02699	0	0	0	1.24034	0	0.045975	1.17052	0	0.162084	0.108473	0.255855	0.280501	0.06651	0.434359	0	0	0	0.363524	0.445808	0.081313	0.419861	0	0	0	0.06188	0.182695	0	0.239349	0	0	0.170812	0	0	0	0	0	0	0	0	0	1.00575	0.090674	0.093056	0	0.240101	0	0	0	0
AC067750.1	2.59517	0.376066	1.56476	0.683259	0.463101	0.520173	1.25753	0.552752	1.51689	0.832336	0.904281	0.974609	1.77898	0.472333	0.773214	0.515341	0.462083	1.74938	1.16226	0.992291	0.669713	0.712377	0.413182	0.383975	0.417266	0.229677	0.659066	1.40227	0.558969	1.19173	1.05065	0.174666	0.096584	0.234617	1.09406	0.214332	0.428052	0.877135	0.32321	0.803943	0.272791	0.361995	0.180864	0.239485	0.54778	0.648472	0.395679	0.718829	0.44729
LINC01376	7.50071	1.48144	0.670761	0.947044	2.61355	0.309606	3.63979	0.218359	0.69722	4.54936	1.02757	1.33643	1.41558	0.206182	1.70248	0.517226	0.092527	1.38034	1.24748	2.46574	0.874158	0.62812	0.509188	1.32853	0.611773	1.27893	2.70369	2.94663	0.189381	0.131198	1.088	1.13261	0.100717	0.45191	0.854099	0.380978	0.02251	0.336912	1.04742	0.9429	0.505908	1.00248	0.365087	1.05153	0.299987	0.281763	0.641665	0.311314	0.998817
AC105020.2	20.5909	0.636385	0.918014	0.100618	1.07404	0.597668	7.82546	0.592366	0.919075	2.19949	1.2471	0.719134	2.04796	0.332219	0.977051	0.093032	0.1448	0.095878	1.27483	2.02881	0.532055	0	0.281728	2.74992	0.237989	0.128889	0.987602	0.753929	0.293879	0.992109	0.64955	0.842031	0	0.091559	0.050857	0.101413	0.215719	0.295673	0.631061	0.246195	1.0831	0.319811	0.410629	1.0431	0.238211	0.526924	0.052246	0.173678	0.393434
AC006262.1	13.6132	0.30806	0.52297	0.582408	0.179258	2.07604	2.97125	0.135285	0.724944	2.06802	0.875802	0.361312	15.3088	0.158583	2.82212	0.287723	0.094561	0.276214	1.24316	1.34096	1.49987	0.699034	1.01808	0.392715	0.121621	0.157531	0.680523	1.52909	0.129342	0.334823	0.417664	0.314225	0.12412	0.300958	0.588351	0.088622	0.396906	0.168545	0.187483	0.395714	1.39191	0.908852	0.118262	0.664443	0.121146	0.30984	0.346263	0.166333	1.19435
AC073343.2	19.0927	5.11283	4.88648	0.769381	2.73474	1.57273	10.1316	1.12275	4.73902	7.05381	2.00355	0.45711	5.01959	1.60131	4.32285	3.3288	0.890108	5.84267	4.06465	3.988	4.24282	3.60025	0.532621	0.760171	0.918054	0.612325	4.70774	8.75495	0.539298	2.83781	10.8208	1.62472	0.039156	0.479225	0.996222	2.39176	1.04762	2.43767	4.66763	6.30267	2.95382	1.23367	1.33429	2.696	3.10787	1.38136	0.724113	1.84487	6.12883
AC073130.1	30.0714	2.24097	12.2701	1.12352	2.22978	2.17179	12.4816	1.60406	4.49967	6.10278	2.11403	1.89829	5.57242	3.82235	1.40576	1.05803	4.34245	1.20307	8.46688	7.87862	2.15331	0.826017	0.618193	1.10533	0.283175	0.347253	5.42819	4.62608	0.10708	1.83971	3.65354	1.07134	0.553405	0.225459	1.856	0.566306	1.09568	1.15184	1.90283	1.59212	2.99576	0.173367	0.17823	1.80712	0.666386	0.870193	0.31411	1.56099	2.57271
AC114501.3	0	0	0	0	0	0	0	0	0	0	0	0	0	0.859947	0	0	0	0	0	0	0	0	0	0	0	0	0	0	0	0	0	0	0	0	0	0	0	0	0	0	0	0	0	0	0	0	0	0	0
AC023830.2	20.3793	0.914973	1.98506	1.16732	0.888568	0.740999	7.5661	0.428857	1.30311	4.53229	1.64366	0.043108	2.7277	0.245108	1.24581	0.954644	0.105324	0.411872	2.03328	1.97441	0.581703	0.436028	0.326676	1.14775	0.236302	0.204458	1.47892	2.48125	0.256578	0.969132	0.954845	0.592732	0.054098	0.281394	0.414136	0.430719	0.575629	1.0699	0.425379	1.1881	1.82099	0.328441	0.843037	1.48484	0.26685	0.379562	0.453227	0.303005	0.989206
AL049539.1	5.71618	0.354863	1.05272	0.518799	0.438355	0.26206	2.13408	0.135728	0.777626	3.54731	3.09777	3.25261	0.695144	0.208973	1.88366	0.871318	0.610369	0	4.37409	2.44537	0.667846	0.589649	0.178035	0.655378	0.571074	0	1.54825	2.45109	0.33551	0.650192	0.825185	1.10232	0	2.40598	0.337105	0	0.144249	0.087085	1.18127	1.59212	0.938607	0.35189	0.113283	1.11082	0.102728	0.265593	1.33742	0	0.696034
AC026979.1	27.8936	0.815552	1.3993	0.32727	2.03269	0.162583	5.14922	0.530068	1.64504	2.31939	2.89644	0.210966	2.75364	0.084129	0.987885	0.845927	0.628967	0	0.754676	1.02406	0.798212	0.246488	0.377047	1.90729	0.287813	0.121668	0.218022	2.02157	0.243367	0.294895	1.71796	0.533431	0.170082	0	0.935572	0.295134	0.813977	0.204225	0.657016	1.1134	1.13577	0.226897	0.706819	3.54319	0.073789	0.359218	0.206811	0.426365	0.572464
AL031320.2	8.13719	0.776901	0.704925	0.219085	0.440581	0.646017	3.01336	0.435719	1.31985	0.966803	1.0909	0.668228	1.96388	0.541441	1.16033	0.617246	0.37098	0.521542	2.54859	1.66797	0.488589	0.473225	0.380433	0.582755	0.327329	0.191951	0.722663	1.76306	0.191246	0.333992	0.692587	0.354522	0.070954	0.146511	0.271964	0.479603	0.445842	0.432744	0.857492	0.997074	0.751933	0.324855	0.30926	0.647138	0.091066	0.267588	0.434163	0.101566	0.882596
AC093599.1	4.50672	0.06461	0.125724	0	0	0.033206	1.44647	0	0.143481	0.491137	0.131132	0	1.26793	0.063236	0.500746	0	0	0	0.38931	0.530383	0	0	0.013139	0.064337	0.0388675	0.0209325	0.068933	0.197676	0	0.162672	0	0	0	0.220173	0	0.061977	0	0.154664	0	0.282314	0.07252	0	0	0.117901	0	0	0	0	0.284671
AL121936.1	5.77858	0.366143	0.512981	0.045808	0.204819	0.18709	1.89804	0.326029	0.409494	0.756305	0.585584	0.23612	0.789433	0.137624	0.371166	0.252926	0.158145	0.261371	0.48511	0.636933	0.247261	0.145105	0.0900755	0.220472	0.124406	0.091269	0.465899	0.621072	0.167253	0.118142	0.532812	0.203053	0.078516	0.05118	0.239111	0.103905	0.195131	0.186548	0.196048	0.306375	0.503193	0.098849	0.17347	0.446483	0.09279	0.094797	0.116024	0.125249	0.27586
LINC00293	4.45241	0	0.5071	0.196786	0	0	1.2578	0.237507	0.134348	0.711623	0	1.47447	0.052855	0.140005	0.221399	0.02541	0	0	0	0.477824	0.042386	0.347726	0.0326935	0.217764	0.0046925	0	0.249403	0.117336	0	0	0	0	0	0	0	0	0	0.079605	0	0.115379	0.329012	0.019548	0	0.132127	0	0.061303	0	0	0
AC007529.2	0	0	0	0	0	0	0.150481	0	0	0	0.030621	0	0.056796	0.025823	0	0.309874	0	0	0.041338	0.034214	0.0063	0	0	0	0	0.0127445	0	0	0	0	0	0	0	0	0	0	0	0	0	0.127536	0	0	0	0	0	0.017307	0.067325	0.028366	0
AC008026.3	10.2247	1.84367	1.0369	0.442626	1.15043	0.694928	5.16741	1.09035	1.6942	5.23309	2.51625	1.03808	2.27422	0.839952	1.89251	1.12453	0.36308	1.86776	2.61502	3.31592	1.58556	0.427809	0.230863	0.817428	0.283784	0.125005	1.52686	2.72685	0.388709	1.58096	1.00683	0.84445	0.262671	0.421975	0.749658	0.256388	0.865091	0.37431	1.16076	0.945165	1.43413	0.508869	0.725169	1.68732	0.442473	0.521885	0.543608	0.38918	1.77634
G2E3-AS1	19.3159	3.54251	1.60744	0.169585	0.224876	0.616298	9.13538	0.482231	2.20019	3.95998	1.65544	1.31674	3.77925	1.13253	1.1961	2.40019	0.701958	0.557016	1.36362	2.38128	2.71958	0.206349	0.227039	0.960886	2.41978	0.064618	0.658217	2.9775	2.65698	1.02794	1.04713	0.207708	0.217504	0.305549	1.54597	1.70905	0.695405	0.165684	0.74247	2.76621	0.894844	0.501705	1.57709	1.14416	0.488666	0.343722	1.05647	0.064709	0.835622
AC019133.1	0	0	0	0	0	0.077438	0.623335	0	0	0	0	0	0	0	0	0	0.111901	1.21023	0	0.245261	0.063306	0.187368	0	0	0.0282225	0	0	0	0	0	0	0	0	0	0.097422	0	0	0	0	0	0	0.206379	0	0	0.064438	0.090233	0	0	0.555897
AC013724.1	15.1796	0.710377	0.960569	0.05963	0.484048	0.309227	2.53079	0.218305	0.448023	1.38966	1.02129	0.236215	1.60678	0	0.564955	0.192676	0.089876	0.174563	0.756271	1.16225	0.184575	0.210505	0.207964	0.633683	0.295135	0.020146	0.597513	1.86374	0.20788	0.271975	0.196198	0.128607	0.177487	0.04798	0.489649	0.164664	0.393468	0.238533	0.367284	0.452987	0.883046	0.183138	0.228577	0.439364	0.090636	0.122139	0.119275	0	0.611788
LINC01356	5.29645	1.03474	0.764969	0.425526	0.560627	0.377239	4.11942	0.549913	0.692059	2.10766	0.991705	1.09413	1.21227	0.170944	1.11324	1.34294	0.667785	0.894674	0.799714	1.26765	0.722477	1.44295	0.595541	0.430471	0.7661	0.767993	0.665436	2.83629	0.034722	1.89125	1.54564	0.391408	0.419704	0.27533	0.198048	0.991195	0.59251	0.225903	0	0.472911	0.898958	0.304999	1.74524	1.29053	0.447065	0.376013	0.317556	0.357057	0.941008
LNCARSR	10.0545	0.848147	1.03073	0.18043	1.54295	0.509257	5.63873	0.505292	1.11187	2.84331	1.13724	1.03163	3.40592	0.182236	2.34691	0.63096	0.020644	1.56464	1.92342	1.83513	0.635504	0.347245	0.23678	0.93002	0.401652	0.271112	1.82104	2.742	0.30695	0.712578	0.676324	0.753026	0.057331	0.12423	0.275975	0.233809	0.632624	0.287041	0.939268	1.34938	1.44145	0.416032	0.931158	1.22878	0.277968	0.433584	0.229193	0.614103	1.35979
LINC00682	9.86576	0.221897	0.881952	0.081169	0.086466	0.094693	4.3276	0.38838	0.248513	2.02734	0.874936	0.268423	0.954095	0.061095	0.052379	0.455766	0.413784	0.080119	1.01898	0.890336	0.319268	0.297237	0.12399	1.68352	0.667772	0.088398	0.58241	0.759728	0.171368	0.325658	0.491833	0.821131	0.073153	0.339845	0.683969	0.174235	0.17069	0.260029	0.478912	0.405942	0.635976	0.067075	0.465337	0.574504	0.106136	0.180476	0.286761	0.333324	0.495608
LINC01976	2.97267	0	0.669692	0	3.2014	0.04879	0.539091	0.112954	0	0	0.668866	0.158182	0	0	0.635599	0.484496	0.093323	0	0.29017	0.172939	0.156034	0.119948	0.759735	0.317563	0.455367	0.0254465	0.437664	0.15951	0	0	0.187405	0.17118	0	0	0.059862	0	0.34419	0	0	0.264423	0	0.099332	0.840427	0	0	0	0	0	0.073409
AC135012.1	1.66303	0.076621	0.137784	0.011304	0.003941	0.064228	0.622368	0.057364	0.09325	0.23999	0.210898	0.064381	0.235833	0.022879	0.102557	0.030959	0.029651	0.245762	0.204066	0.260841	0.128376	0.031165	0.017781	0.053411	0.0213645	0.242214	0.16494	0.142876	0.023488	0.044566	0.038231	0.071775	0.016033	0.015065	0.040433	0.029228	0.092867	0.034402	0.112	0.039327	0.096146	0.033395	0.125272	0.05319	0.022135	0.051258	0.039264	0.010962	0.071762
AC117522.2	49.0124	0.527108	0.668259	0.099873	0	0.314478	8.32591	0.262439	0.726551	1.32418	0.380658	0	2.12779	0.422023	0.330816	0.457996	0.256148	0	3.65179	1.03197	0.287395	0	0.355874	2.21764	0.270711	0	1.51731	0.41597	0.282208	0.505395	0.980103	0.500502	0	0	0.683127	0.224086	0.055832	0.049925	0	0.611332	0.390195	0	1.11021	0.248107	0.0491	0.058724	0.068327	0.34866	0.294431
LINC02837	7.16674	0.179277	0.06664	0.061105	0.092976	1.18658	1.87261	0.113203	0.265792	3.6935	0.201246	0.128525	0.586255	0.038855	0.314047	0.112945	0.078021	0.124879	0.256544	0.399488	0.354549	0.098509	0.081363	0.17678	0.0526175	0.008501	0.480671	0.503624	0.063521	0.961453	0.179373	0.173677	0.025428	0.070934	1.31175	0.082849	0.135659	0.096747	0.045643	0.248774	0.349844	0.074749	0.140834	0.347316	0.026837	0.048273	0.145712	0.09798	0.22254
AC004870.2	0.8542	0	0.104523	0	0.316515	0	1.01068	0.036177	0.032268	0.084627	0	0	0	0.24033	0.671901	0	0	0	0	0	0.00986	0	0	0.054849	0.0127675	0.100272	0.470359	0.304418	0	0.427966	0.158768	0.172227	0	0.099048	0	0	0.041855	0.033443	0	0	0	0	0	0.193755	0	0	0	0	0
AC025252.2	1.60359	0.429022	0.26947	0.295179	0.332545	0.100293	4.13816	0.145597	0.344461	0.701434	0.520468	0.722256	0.674653	0.191309	1.29931	0.213967	0.066058	0.085947	0.772173	0.700556	0.414853	0.113618	0.244694	0.07909	0.156425	0	0.303921	0.745705	0	0	0.781356	0	0	0.07587	0	0.363772	0.228668	0	0	0.538752	0.596096	0.154686	0.495283	0.124044	0.085732	0.100405	0.060585	0.36019	0
LINC01800	0	0.02578	0.027674	0	0	0.007752	0.028974	0	0.007776	0.083549	0.01659	0	0.017052	0.041727	0.021147	0	0	0.01675	0.072553	0.04098	0.014912	0	0.0039435	0	0.024186	0.017042	0	0.019697	0.01457	0	0	0	0.060644	0	0.02123	0	0.011474	0	0	0.024086	0	0.012706	0	0.021944	0.052394	0	0.026839	0.017001	0.092199
AC104803.1	0	0	0	0	0	0	0.333677	0	0	0	0	0	0	0	0	0	0	0	0	0	0	0	0	0	0	0	0	0	0	0	0	0.089135	0	0	0	0	0	0	0	0	0	0	0	0	0	0	0	0	0
TRDN-AS1	51.9381	0.954477	1.33044	0.623198	0.615571	1.6206	24.3598	2.92545	6.48353	17.4951	5.77526	0.115185	8.93999	2.93615	0.277434	1.18449	0	0.122545	6.85386	9.52687	3.25765	0.162403	0	0.359472	0.65542	0.562245	8.98751	10.8753	0.415363	3.01805	2.09915	1.20922	1.04145	0.536723	6.78028	0.579817	2.45796	2.54284	5.63147	4.14418	11.8922	1.36599	2.07344	0	1.39018	3.1204	2.31346	1.39293	1.64331
PAQR9-AS1	29.7116	4.41689	4.84746	0.888581	3.60359	2.1429	17.4569	1.4836	4.38841	10.2874	4.74985	2.22006	10.0044	0.669275	3.40671	4.62855	0.735348	1.34996	5.23276	8.00257	2.55228	1.798	1.4937	2.39894	1.19416	0.744917	3.57762	9.04226	1.366	2.07139	3.93887	2.89956	0.605606	1.40171	1.31702	1.34411	2.30851	1.05836	2.26037	3.57938	7.36531	1.13644	2.98538	4.64883	1.4357	1.62691	1.85669	1.84328	3.52806
AC020917.3	43.8334	1.58307	2.29417	0.478866	1.56709	1.39406	16.3388	0.924142	1.54375	4.76845	1.9671	4.35224	3.83668	0.615716	1.72135	0.629853	0.431903	1.13818	2.51788	4.03396	0.873013	0.185099	0.205132	1.15957	0.253468	0.04893	1.47117	3.38818	0.35836	1.62151	1.00465	0.654148	0.435079	0.382999	0.327859	0.152324	0.941722	0.7803	0.885503	1.20964	2.39931	0.570127	0.588244	2.45964	0.363187	0.447391	1.1802	0.395838	0.851135
OPCML-IT2	0	0	0	0	0	0	0	0	0	0	0	0	0	0	0	0	0	0	0	0	0	0	0	0	0	0	0	0	0	0	0	0	0	0	0	0	0	0	0	0	0	0	0	0	0	0	0.103173	0	0
HCG24	16.196	0.752742	1.58868	0.13794	0.396883	0.510329	5.58904	0.714378	0.728037	2.17982	0.778104	0.054956	1.07658	0.098788	0.716955	0.796151	0.206073	0.180471	1.25199	2.38325	0.404311	0	0.117496	0.648988	0.165345	0.0269565	0.844042	1.10439	0.139835	0.4266	0.273207	0.482228	0.025702	0	0.26253	0.137447	0.203159	0.429733	0.281499	0.876899	0.939515	0.240559	0.46844	1.61136	0.153251	0.191709	0.33217	0.181106	0.182751
AL359220.1	9.14414	0.679103	1.66835	0.108848	0.213416	0.655833	2.44225	0.126851	1.07384	1.4892	0.520365	0.505218	2.06119	0.778047	0.663697	1.1135	0.180359	0.48127	1.97432	1.95746	0.303574	0.395378	0.784685	0.498745	0.394951	0.168162	0.717289	1.21466	0.436201	0.492658	1.15313	0.607552	0.371165	0.201186	0.267854	0.358443	0.221541	0.131493	0.727182	0.599659	0.601618	0.534631	0.242078	0.805979	0.148549	0.34667	0.45194	0.770735	0.630398
LINC02756	2.66009	0.80923	0.902247	0	0	0.110671	2.76077	0.089634	0.406426	0.326768	0.218341	0	0.529074	0.027344	0.128456	0.648945	0	0	0.692132	1.07945	0.418162	1.07188	0.177408	0.090825	0.0967845	0.0715015	0.248231	0.350305	0.046764	0.183863	0.854578	0.025961	0.065666	0	0.044326	0.224812	0.052379	0.419276	0.168943	0.278541	0.224362	0	0.096667	0.463439	0.028139	0.097932	0.029696	0.087489	0.444891
AC136604.2	2.42217	0.16711	0.31332	0.015358	0.226156	0.553633	1.31098	0.328756	0.764948	1.71907	0.471828	0.216688	1.1492	0.156322	1.05155	0.302737	0.284861	0.057043	0.990431	1.29062	0.919259	0.159988	0.222168	0.151194	0.0608045	0.0557995	0.387903	1.0296	0.062781	0.506641	0.445329	0.096305	0.029247	0.220235	0.193327	0.095685	0.209118	0.267587	0.25305	0.342121	0.862981	0.167059	0.129677	0.374975	0.179201	0.340183	0.172597	0.166794	0.317741
AC131009.2	31.8172	2.13186	1.32065	0.436998	2.57222	1.74394	12.5437	1.32733	1.15841	3.92565	2.37006	0.406518	3.63453	0.57816	1.61753	0.97656	0.380533	7.66398	2.32373	7.95339	2.25662	0.762616	0.330054	1.59901	0.356621	0.458514	1.59428	2.36297	0.803118	1.67376	1.04811	1.81873	0.552936	0.368416	0.305405	0.268299	2.39344	0.89418	0.325958	1.42293	4.25868	0.554156	2.30421	2.36156	0.433921	0.733482	0.94636	0.31302	1.52953
AC024382.1	0.440069	0	0.493611	0	0	0.124054	0.997163	0	0	0	0	0.241436	0	0	0	0	0	0	0.342108	0	0	0	0.038894	0	0	0	0.237061	1.01133	0	0	0	0	0	0	0	0	0	0	0	0	0.420473	0	0	0.282807	0	0	0.205751	0	0
LIMS1-AS1	8.97062	0.340525	4.50531	0.83224	1.42871	2.52006	0.934278	2.95445	1.78716	4.17941	2.72721	0.969661	4.77772	1.17789	3.35573	2.16429	2.95012	0	4.02958	2.09857	1.13967	1.30826	0.188526	0	0.36615	0.865113	1.41829	5.06733	0.130855	1.71111	2.2112	0	0.145701	0	0.545023	0.331508	0.936194	0	3.24849	0.644977	1.71111	0.416447	0.001972	0	0.245892	0.197362	0.947793	0.498336	1.30147
AC079154.1	0	0	0.466155	0	0	0	0	0	0	0	0	0	0	0	0	0	0	0	0	0	0	0	0	0	0	0	0	0	0	0	0	0	0	0	0	0	0	0	0	0	0	0	0	0	0	0	0	0	0
AC125603.4	4.53946	0.51589	0.423823	0.116633	0.448097	0.201285	1.77011	0.096182	0.485919	1.08716	0.594591	0.372562	0.845129	0.116025	0.373323	0.196274	0.062469	0.325612	0.848065	1.15502	0.279781	0.099271	0.0911585	0.270013	0.11035	0.0690565	0.621427	0.883837	0.134004	0.177374	0.39438	0.075761	0.056505	0.05914	0.147466	0.079265	0.321579	0.148985	0.169435	0.303889	0.784514	0.143335	0.536545	0.261804	0.056801	0.164933	0.170423	0.059144	0.160364
AC004801.4	0.527171	0.11509	0.161612	0	0.022601	0.092063	0.847046	0.024952	0.130984	0.251667	0.153326	0.168299	0.212504	0.025652	0.058693	0.156018	0.008251	0.054665	0.111014	0.331072	0.044623	0.024021	0.0447875	0.066253	0.0174725	0.019846	0.144273	0.260729	0.03514	0	0.11191	0.13034	0	0	0.013306	0.011101	0.043215	0.036971	0.143707	0.082503	0.123026	0.030505	0.079973	0.120579	0.013827	0.056401	0.059195	0.046565	0.192326
AL355916.1	208.949	8.17916	6.783	1.91764	3.09213	14.741	51.8593	3.63428	7.74484	40.5579	13.1247	5.00696	21.5829	2.69901	5.718	4.66945	3.16337	30.8145	16.3347	15.7287	6.2627	5.07099	2.33482	4.21103	2.3537	2.13709	9.53561	19.1591	3.97794	5.96165	8.81651	8.29101	2.57362	3.34126	6.07524	2.5656	8.19752	5.78224	3.8309	8.12304	11.5069	5.78407	4.51256	10.0637	2.2419	11.1439	3.68918	4.7425	8.78606
AC090970.1	68.0598	0.675229	2.09059	0.212236	1.14677	0.633968	9.68254	0.816865	1.63328	2.15098	1.81421	0.50364	2.19554	0.255149	1.12737	0.62237	0	0.394029	2.69048	2.67447	1.07641	0.368531	0.273481	1.12872	0.363926	0.0662235	0.826956	1.47795	1.16158	1.13313	0.834153	0.607341	0	0	0.589416	0	0.584639	0.652425	1.18489	0.423183	2.27242	0.375124	0.576362	1.27566	0.073145	0.640937	0.235454	0.099858	0.655597
AC116003.3	0.160587	0	0.156682	0	0	0	0	0	0	0	0	0	0	0	0.114547	0	0	0	0	0	0	0	0.0518165	0	0.0176325	0	0	0	0	0	0	0	0	0	0	0	0	0	0	0	0	0	0	0.135534	0	0	0	0.149442	0.330153
LINC01902	10.8421	0.539173	0.695064	0.136119	0.43354	0.221544	3.68757	0.310757	0.578046	1.63514	0.860449	0.265121	1.16622	0.189615	0.656535	0.378321	0.097518	0.207594	1.01151	1.33093	0.318854	0.169686	0.107107	0.471955	0.148977	0.0763945	0.557383	1.50555	0.155548	0.488875	0.405276	0.437194	0.05451	0.144366	0.16636	0.102851	0.308943	0.253197	0.291744	0.530303	0.525386	0.096347	0.227529	0.382088	0.080359	0.132599	0.148371	0.182073	0.645214
FAM135A-AS1	5.1526	0	0.393414	0	0.478099	0.080134	1.1007	0.225868	0.451595	0.293298	0	0	0	0.907037	2.08927	0	0	0	0	0.21548	0.596312	0.201414	0.173317	0.110115	0.291056	0.126269	0	1.10747	0.18087	0.455188	0.165348	0	0	0	0.380235	0	0	0	0	0	0.148768	0.213355	0.352669	0.252933	0	0	0.145162	0.607031	0
AC026719.1	0	0	0	0	0	0	0.623264	0	0	0	0	0	0	0	0	0	0	0	0	0	0.026661	0	0	0	0	0	0	0	0	0	0	0	0	0	0	0	0	0	0	0	0	0	0	0	0	0	0	0	0
AC092068.2	7.62681	0.168233	1.13481	0.091721	0.373121	0.375741	3.44589	0.156284	0.740113	1.93186	0.528415	0.281843	1.5374	0.284581	0.483117	0.257384	0.039319	0.08425	1.12735	1.39692	0.331558	0.207382	0.09868	0.368649	0.134801	0.0316535	0.647399	1.5207	0.267519	0.362531	0.418509	0.334187	0.14619	0.231518	0.179847	0.063636	0.340715	0.494781	0.328906	0.442562	1.12709	0.113783	0.197244	0.578534	0.082656	0.259886	0.437285	0.267415	0.49543
JAZF1-AS1	3.41402	0.272939	0.097342	0.312024	0.013823	0.708083	0.841819	0.194334	1.82986	0.795339	0.821989	0.273127	0.78582	0.893026	0.559935	0.549111	0.101439	0.320045	2.09762	0.698964	0.340883	1.6828	0.219885	0.597436	0.323477	0.47713	0.254337	0.80349	0.035412	0.364277	0.390802	0.050873	0.042603	0.129423	0.312798	0.227781	0.226488	0.467984	0.240846	0.646154	2.54091	0.847723	0.421476	0.633885	0.30349	0.186686	0.311432	1.12407	0.916157
LINC00500	0.37927	0	0	0	0	0	0.575071	0	0.110193	0	0	0.078022	0	0	0.230876	0.297438	0	0	0.125981	0.650657	0	0.119275	0.264095	0.108098	0.053949	0.117197	0.083486	0.088312	0	0	0.115486	0	0	0.12795	0.21313	0	0.141487	0	0	0	0.048056	0.061504	0.17152	0.130393	0.097527	0.044664	0.054412	0	0.091859
AL445074.1	0.756482	0.138164	0	0	0	0	1.68949	0	0.109459	0	0	1.904	0.524167	0	0	0	0	0	0.562902	0	0	0	0	0	0	0	0.194844	0	0.090768	0	0	0	0	0	0	0	0	0	0	0	0	0	0	0.262164	0	0	0	0	0
AC027237.6	1.17374	0	0.29467	0	0.474772	0.055992	0.721115	0.587542	0.358456	0.178328	0.069205	0	0.637529	0	0.997507	0.139211	0.182805	0	0.165463	0.447038	0.17663	0.173147	0.036845	0.103714	0.109782	0.025964	0.116063	0.073216	0	0	0.116953	0	0.038382	0	0.161708	0.067984	0	0.102161	0	0.165151	0.245215	0.047604	0	0	0	0	0.099558	0.08877	0.047033
AC016644.1	0	0	0.210545	0	0	0.320789	0	0	0.280468	0	0.116231	0	0.212221	0.233353	0	0.331374	0.10458	0	0.160485	0.122275	0.402016	0.158814	0	0.109805	0.056146	0	0.109581	0.786448	0	0	0	0.530519	0.117551	0	0.143978	0	0	0.220671	0	0.353805	0	0.080452	0	0.633821	0	0	0.081437	0	0
AC079171.1	0	0	0	0	0	0	0.157556	0.024533	0	0	0.049734	0	0.079315	0.033968	0	0	0.03608	0	0.141272	0	0.019289	0	0	0	0	0.0290855	0.048584	0.101087	0	0	0	0	0	0.058663	0	0	0.029965	0.095116	0	0	0.181784	0	0	0.064192	0	0.138798	0	0	0
AL391361.2	9.38642	0.498698	0.477688	1.19179	0.451172	1.62494	0.718034	0.394562	1.11186	0	0.449126	1.83281	0.825542	0.95681	0	0.365739	0	1.10499	2.75863	1.141	0.442028	0.205324	0.3295	0.30236	0.245285	0	1.07625	0.599993	0.302469	0.606917	0.671836	1.81007	0	0	0.308537	0	0	0	0.398848	1.42209	0.329877	0.993319	0.72738	0.746317	0.927593	0	0	0.295915	0.339939
LINC00298	0.473227	0.05025	0.148416	0.019239	0.06307	0.043793	0.505144	0	0.028531	0.325665	0.032472	0.126169	0.053735	0.012234	0.039731	0.115905	0.063916	0	0.210688	0.230577	0.021585	0.219244	0.0650535	0.390121	0.021051	0.0457385	0.145198	0.131772	0.007178	0.099047	0.087848	0.040149	0	0	0.081412	0	0.06668	0.04337	0	0.095991	0.187434	0	0.058207	0.038602	0.015194	0.017812	0.033165	0	0.031914
AC007298.1	0.963851	0	0.115056	0	0	0	0.650914	0.166358	0.034398	0.23779	0	0	0	0	0.101433	0	0	0	0.112397	0.169046	0	0	0.0200835	0	0.019165	0	0	0.086644	0.031816	0	0	0	0	0	0	0	0	0	0	0	0.148029	0	0	0	0	0	0.111862	0	0.081625
AL353622.2	7.1489	0.351376	0.210545	0.288138	0.260991	0.100051	0.170334	0	0.23099	0	0.339771	0	0.204215	0	0	0	0.109172	0	0.142535	0.119577	0.121799	0	0.0588305	0.209986	0.0201655	0	0	0.247108	0	0	0.351741	0.307451	0	0	0.074547	0	0.281956	0	0	0	0.172795	0.078047	0	0	0	0	0	0	0.153215
AC009065.9	23.6958	2.70235	2.90412	0.549698	2.47019	1.86569	9.58282	0.730873	2.99298	7.62456	4.34729	3.47592	4.47466	1.78466	3.02805	1.91583	1.1102	1.10345	5.65177	6.23609	2.57738	1.15469	0.942075	2.43255	1.2915	0.779036	1.95674	6.86986	1.00173	2.74965	2.86435	1.11353	0.55879	2.4012	1.71919	0.738754	2.09959	0.87817	2.24799	2.46044	2.22823	0.965904	3.08237	3.66261	0.696879	1.1103	1.03737	1.07357	1.54425
AC012676.3	80.6025	2.22693	3.47108	0.849463	1.565	1.99154	19.7687	0.302758	2.67062	4.83922	4.02023	1.05113	4.78332	1.89881	2.1353	2.25688	0.721159	0.58242	4.14313	6.10699	1.9754	0.139736	0.61331	4.11946	0.779154	0.665782	2.93576	5.46382	0.891055	1.9058	1.84943	1.55794	0.526489	1.66816	1.19892	0.227582	1.39293	0.999118	1.98714	2.51468	2.40164	1.36357	0.718651	3.6672	0.437137	0.628983	0.740642	1.1416	0.503127
AC117377.1	0	0	0	0	0	0.049072	0.121971	0.041879	0	0.199122	0	0	0.195566	0.029042	0	0	0	0	0	0.039424	0.007554	0	0.0094105	0	0	0	0	0	0	0	0	0	0	0	0	0	0.043039	0	0	0	0	0	0	0	0.017306	0	0	0	0.106327
LINC01896	35.4382	0	3.14973	0.294374	0.109796	0.059387	4.25562	0.167736	1.1432	0	0	0.063603	0	0	0	0	0	0	0.354115	0.698537	11.71	0	0.0724385	1.15503	0.0327375	0.066323	1.12961	0.192437	0	0.993266	0	1.32111	0	0	0.060495	0	0	0.207856	0	0	0.17963	0	0	0	0	0	0	0	0
AC119868.2	8.09139	1.69075	1.93225	0.611094	0.997999	0.895438	6.58582	0.703402	5.40127	4.27878	2.74237	0	5.33307	0.640232	2.17768	0.66976	0.636145	1.27075	2.88305	2.94082	2.46055	0.321483	0.422415	1.05914	0.369357	0.103938	2.06321	3.00075	0.394608	0	2.47844	0.223629	0.245628	0.098475	0.513527	0.117991	0.752819	1.29409	1.22159	1.45951	2.766	0.299555	2.75282	3.14653	0.11817	0.598262	1.19365	0.171839	1.91544
Z98885.2	0.88038	0.252225	0.342319	0.027016	0.089593	0.158478	0.637587	0.045356	0.199973	0.275087	0.045374	0.106098	0.049931	0.101139	0.377218	0.026772	0.167589	0	0.209166	0.309359	0.155754	0.031314	0.057998	0.170776	0.0110665	0.024119	0.116441	0.311676	0.053937	0.068906	0.075084	0.058152	0.011935	0	0.010023	0	0.075766	0.067942	0	0.101738	0.133471	0.093811	0.028133	0.058534	0.011043	0.07448	0.024393	0.014437	0.141487
AC023813.1	4.90363	0	0	0	0	0	1.43682	0	0.360627	0	0	0	0	0	0	0	0	0	0	0	0	0	0	0	0	0	0	0	0	0	0	0	0	0	0	0	0	0	0	0	0.152661	0	0	0	0	0	0	0	0
AC016493.1	2.51923	0.052391	0.08111	0	0	0	0.987554	0	0.020573	0.126193	0	0	0.296234	0	0	0	0	0	0	0.044361	0.017381	0	0	0.068448	0.0295325	0	0.047433	0	0	0	0	0	0	0	0.036593	0.075808	0	0	0	0	0	0	0	0.137705	0	0	0.030244	0.02548	0.052908
AC007405.2	13.8052	1.14074	1.36847	0.451301	0.504997	0.984893	7.76821	0.231261	0.792565	3.02668	1.60195	1.46761	3.11708	0.376574	2.87421	0.960452	0.530468	0.913435	1.00328	2.37152	1.19538	1.93697	0.603612	3.34623	0.58589	0.528745	3.63627	1.65406	0.298449	0.72473	4.20866	2.902	0.128233	0.557581	0.228781	0.151504	0.515897	0.328425	0.482285	1.62257	1.79028	0.571971	0.398353	0.944158	0.197597	0.754842	1.23379	1.52308	1.01603
LINC01537	4.09275	0.608451	1.91147	0.36708	0.594873	0.494027	4.28497	0.408309	1.18673	2.35683	1.10285	1.72106	1.94877	0.786984	0.76363	0.668083	0.341048	0.095589	2.0959	2.27967	0.685767	0.34308	0.91486	0.291828	0.362397	0.465557	1.33114	2.14086	0.215394	0.488224	0.627625	0.266266	0.259998	0.222339	0.394582	0.410918	0.695236	0.51452	0.47304	1.22714	1.39836	0.295198	0.312629	1.10851	0.248382	0.407051	0.395556	0.409722	0.750767
LINC01055	2.24111	0.361162	0.291208	0.068173	0	0.172666	1.09865	0.088815	0.137534	0.911937	0.233743	0.079545	0.327761	0.086993	0.354134	0.108814	0.296064	0.015611	0.514517	0.55401	0.177798	0.064128	0.104616	0.052119	0.043704	0.0349445	0.226758	0.518073	0.033009	0.169672	0.094323	0.088097	0.018469	0.030312	0.031439	0.018252	0.109219	0.016467	0	0.134777	0.196518	0.070708	0.01484	0.141668	0.041001	0.051759	0.03171	0.04756	0.118848
AL731684.1	7.56144	0.790113	0.807576	0.23248	0	0.42631	2.48659	0	0.390828	2.35784	0.453529	1.05505	1.01707	0.850958	0	1.12949	0	0	1.92473	2.62315	0.358591	0.468675	0.489222	0.103943	0.152327	0.092941	0.283356	0.435892	0.106894	0.273978	0.327163	0	0	0	0.154799	0	0	1.83227	0.724958	1.33879	0.413155	0.358001	0	0.663705	0.111098	0.623439	0	0.54104	0
TSPAN9-IT1	3.64756	0.130162	0.91097	0	0	0.07663	0	0.43377	0.121821	0.554508	0	0.07965	0	0	0	0	0	0	0.338236	0.411615	0.054938	0	0	0	0	0	0.154885	0.098992	0	0	0	0	0	0	0	0	0	0	0	0	0	0	0	0	0	0	0	0	0
AC093817.1	19.0174	3.59368	3.25261	2.6021	1.51141	1.21145	11.7715	0.880882	4.29329	2.83995	1.91016	1.13841	3.63486	1.42107	3.73018	2.66823	0.830982	2.31712	3.9594	6.09978	2.3639	0.768903	0.806754	1.39974	0.570411	0.23398	5.92322	4.0551	1.03771	2.32474	4.2631	0.68809	0.1615	0.535377	2.89623	0.573913	0.625419	0.647045	1.28472	2.81883	2.60486	0.511341	1.12366	2.48861	0.617947	0.784625	0.823131	0.10831	1.89111
MRTFA-AS1	15.3578	0.881582	1.7789	0.191693	0.508148	0.964446	5.55551	0.723125	1.80438	5.02096	2.09257	1.51344	2.5395	0.179188	1.52219	0.750684	0.744113	0.650186	1.80379	3.76972	0.672026	0.45324	0.198543	0.528176	0.239585	0.0837035	1.10957	3.03707	0.279795	0.652336	0.963004	0.469286	0.217053	0.277186	0.535345	0.149417	0.656324	0.284264	0.688521	1.08918	1.3847	0.349413	0.536063	1.29428	0.239273	0.400572	0.304578	0.43461	1.23342
PWRN4	0	0.196	0	0	0	0	0.797289	0	1.02899	0.436403	0	0	0	0	0	0	0	0	0	0.452266	0.029826	0	0	0	0	0	0.111495	0	0	0	0	0	0	0	0	0	0	0	0	0	0.096839	0	0	0	0	0	0	0	0
AP002812.3	8.30729	0.71298	1.78281	0.099351	0.539231	1.94371	7.79181	2.02874	2.1087	4.64928	2.20376	1.00887	4.54445	0.326644	1.71814	0.703003	0.483925	0.792904	3.93547	2.70312	0.760262	0.346406	0.230663	0.290939	0.316128	0.0663685	1.41324	3.82228	0.168733	0.476797	3.2734	1.13973	0.330272	0.768057	1.52044	0.45859	0.554148	0.437126	1.06322	1.65109	1.69411	0.564256	0.559773	2.85839	0.241325	0.652809	0.472018	0.393726	2.32701
AC084116.1	0.15472	0	0	0	0	0	0.418733	0	0	0	0.196851	0.393231	0	0.074654	0	0	0	0	0	0	0.021275	0	0	0	0	0	0	0	0	0	0	0	0	0	0	0	0	0	0	0	0.288492	0	0	0	0	0	0	0.077871	0
AP000438.1	1.39112	0	0	0.241334	0	0.032555	0	0	0	0.091812	0.044369	0	0	0	0	0	0.042415	0	0.065605	0	0.012268	0	0.162442	0	0.0272275	0	0	0.063973	0	0	0	0	0	0.16384	0.061047	0.374137	0	0	0	0	0.094196	0.409737	0	0.141026	0	0	0	0.025903	0
BX664727.3	11.0002	1.1254	0.111727	0	0	0	1.82523	0	0.717134	0.178312	0	0	0.13432	0.01377	0	0.057245	0	0	0.073158	0.143312	4.56768	0	0.145512	0.023336	0.316015	0.14169	0.215835	0	0.027625	1.26093	0.54631	0	0	0	0.249109	0	0	0	0.243979	0	0.174888	0	0	0.096863	0	0	0.058571	0	0.02551
AC068196.1	13.0211	0.371648	0.571411	0	0.079874	0.120342	3.4803	0.316054	0.417968	0.156385	0.623972	0.422926	0.914922	0	0.174439	0.352229	0	2.48006	0.145549	1.35409	0.344699	0.514212	0.079211	0.689826	0.0607325	0	0.354809	0.213471	0.107176	0.953612	0.059974	0.289727	0	0	0	0.250746	0.215866	0	0	0.414901	0.296892	0	0.062087	0.444983	0.083072	0.088179	0.032942	0	0.18579
AL031432.4	11.158	0.492457	2.17301	0.611457	0.737822	0.950437	4.41911	0.802634	1.25304	3.33198	1.09936	1.05704	3.36685	0.903491	1.95054	1.2389	0.803021	0.620198	1.92422	2.03412	1.34832	0.540772	0.222854	0.635665	0.552707	0.223357	1.34925	3.45005	0.41119	0.771251	0.939811	0.473343	0.122053	0.732316	0.854636	0.317105	0.54898	0.625135	0.691875	1.61796	0.945872	0.721017	0.618323	1.17661	0.083384	0.540226	0.803677	0.641587	1.03952
AC090371.2	12.9486	0.228857	0.106967	0.078688	0.483702	0.15497	3.2235	0.125664	0.470407	0.457312	0.319909	0.110946	0.408323	0	0.27309	0.407433	0.60476	0.273611	0.483463	1.11078	0.121138	0.183677	0.058137	0.829638	0.104946	0.065779	0.819099	0.308994	0.108939	0.508739	0.129997	0.157203	0.103603	0	0	0	0.19674	0.397183	0.71358	0.271909	0.294432	0.159875	0.166129	0.53336	0	0.147337	0.162969	0	0.105339
AC084024.1	34.8847	1.87107	4.63978	1.36012	3.72616	1.72422	11.8423	0.977279	2.59347	4.61692	2.15509	0.96051	3.30138	0.802592	3.26182	1.53759	0.72944	1.54317	3.03588	6.20297	1.88168	0.743352	0.432769	1.67401	0.529495	0.306654	2.25835	4.52811	0.570884	0.946559	1.59501	1.03845	0.042479	0.138865	0.571708	0.400449	1.07023	1.11286	1.3039	1.6067	2.69641	0.350752	1.29266	2.08442	0.43535	0.469498	0.688909	0.495701	1.64089
AC016727.1	42.7373	7.47591	10.2912	6.62831	5.11565	7.9277	26.9186	5.62954	8.08953	10.3084	14.5036	7.35624	11.9139	7.17852	9.62147	7.90144	1.70892	5.66563	10.6215	12.2818	8.94875	6.09808	4.65742	7.42521	7.6456	6.4038	8.32521	16.428	1.89702	5.66203	10.7309	3.56264	0.688915	15.6019	10.7213	6.71866	5.58538	2.36038	4.38024	11.1871	6.43903	6.81839	3.04112	14.0008	4.29207	4.40663	2.69101	7.52477	7.74402
AC091185.1	45.3692	1.54685	8.19975	0.678406	3.07151	1.6091	14.9557	1.29139	2.15859	8.6467	5.41649	0.773648	7.40699	0.859062	2.2641	3.9563	0.905199	0	5.84049	4.83394	2.18632	1.72719	0.632119	1.58137	0.88488	0.685369	4.10509	5.59631	0.651811	0.360937	1.4516	0.487424	0.963398	0.783116	2.79383	0.325982	0.935785	2.49956	1.94993	1.57418	2.26132	0.455732	0.611269	1.97185	0.674558	0.371368	0.692796	0.315821	1.78434
A2ML1-AS2	6.43806	0.240367	0.770602	0	0	0.07344	6.65452	0.091465	0.393843	0.979275	0.485624	0	0.697028	0.124431	0	0.326596	0	0	0.922612	1.50628	0.187924	0.253908	0	0.244179	0.0824445	0	0.145648	1.41043	0.078644	0.729658	0.509954	0.488581	0	0	0	0	0.599051	0	0	0.413901	0.296263	0.12224	0.463909	0	0.073786	0	0.129015	0.20247	0.481393
AL157932.1	10.1379	2.82898	4.09177	0.582248	1.20012	1.89651	5.39057	0.918268	3.18078	2.04902	2.9102	2.33717	2.04786	1.27419	1.792	3.54253	0.492524	3.38034	4.21616	2.55924	1.17463	1.74803	0.33106	1.38317	0.664408	0.16366	2.03347	6.99237	0.50768	2.08851	1.77185	1.04471	0.717593	0.980779	2.78076	0.651662	2.1244	1.75734	0	2.5821	3.65223	2.08402	1.12427	3.54107	1.96541	1.14605	2.51772	1.51642	3.43758
ACAP2-IT1	0.394922	0.221789	0.935413	0.393572	0.395643	1.16931	0.57373	0.435553	1.30977	1.67827	1.47013	1.31947	2.85732	0.319154	0.631225	1.1918	0.387327	0.904087	2.29954	1.23743	0.933015	1.10206	0.401218	0.430162	0.280991	0.0653405	1.34498	3.60238	0	0.366027	1.49601	0.105093	0.374548	0	2.02099	0	0.194083	0.090433	3.23366	1.41522	0.392728	0.300508	0.373354	0.536876	0.243817	0.090089	0.269998	0.872065	0.391123
AL592043.1	1.48049	0.160291	0	0	0	0.083003	0.399047	0	1.28746	1.02084	0.263033	0	0	0	0	0.212993	0	0	0.142297	0.092553	0.094816	0.058577	0	0	0.095814	0.031427	0.307411	0.304832	0.06493	0	0	0	0	0.332381	0.835834	0.196788	0.120382	0.363994	0	0	0.126484	0	0.091124	0	0	0.172939	0.041238	0	0.138365
LINC00581	5.6267	0.045718	0.071353	0.101421	0.279839	0.208444	2.58795	0.081229	0.491723	0.780716	0.371506	0.615534	0.400566	0	0.238031	0.129111	0	0.45271	0.251994	0.671542	0.170685	0.11833	0.109439	0.325652	0.013795	0.0557595	0.434744	0.467355	0	0.918699	0.392901	0.326269	0	0.057788	0.117284	0	0.124652	0.099024	0.314856	0.257793	0.042088	0.220102	0.052336	0.5597	0.096681	0.122782	0.112333	0.081152	0.225049
NARF-AS1	9.58551	1.21522	1.04405	0.388561	0.868769	0.868131	4.16291	0.476416	1.18017	4.57831	1.33846	0.758778	2.69827	0.633567	0.925801	0.715639	0.691023	0.755075	2.646	2.1525	1.03805	0.112582	0.111559	0.641579	0.13032	0.313314	1.04683	2.37137	0.273649	0.64412	0.969825	0.826604	0	0.082801	0.667535	0.212899	0.633062	0.247226	0.11402	1.13271	1.34856	0.15358	1.15653	1.63583	0.046706	0.467738	0.367464	0.381112	1.25386
POTEH-AS1	4.3524	0.089301	0.127796	0	0.032843	0	1.897	0	0.075127	0	0	0.150771	0.118877	0	0	0	0.062221	0	0.098405	0.294022	0.014711	0	0.0313195	0.162192	0.022398	0	0.15904	0.20038	0	0	0.100006	0.044552	0	0	0	0	0.020811	0	0.064994	0.098289	0.375022	0.009475	0.094269	0.114136	0	0.042086	0.078006	0	0.01237
LUADT1	17.3407	1.06636	2.04899	0.270781	1.11882	0.323634	9.70962	0.192332	1.24626	3.2213	0.893131	0	3.59856	0.20589	5.78391	0.482395	0.445316	0	1.93268	2.0271	0.67738	0.18455	0.284894	0.795308	0.111452	0.12887	0.724418	1.2835	0.311601	0.535011	0.56255	1.06188	0	0.225491	0.339989	0	0.470869	0	0	0.771817	2.43071	0.689469	0.330032	1.02403	0.099622	0.505212	0.332732	0.158959	0.554759
Z82244.2	2.37719	0.694351	0	0.552052	0	0.228547	2.59751	0.278984	0.535138	0	0.164832	0	0.126558	0.565984	0	0.147715	2.019	0.391339	0.501802	0.426973	0.029835	0	0.169967	0.225296	0.153987	0.140911	0.256713	1.45284	0.229302	0	0.461481	0.715196	0	0.528702	0.319654	0	0	0.337892	0	0	0.467851	0.32244	0.668463	0.451207	0	0	0	0.341929	0.157499
AC022146.2	58.7259	1.17712	3.50079	0.569125	0.42418	1.57018	21.18	0.249878	3.10791	1.39533	2.1557	1.2271	5.22986	0.648217	1.53769	0.760081	0	1.47792	3.16452	4.00716	2.1025	0.54134	0.43026	1.75265	0.251729	0.60122	4.47714	3.37665	0.736325	1.89975	3.28594	2.33701	0.266383	0	0.142688	0.205543	0.665183	1.23598	1.6238	2.56614	3.26616	0.294989	0.727406	1.78337	0.188832	0.496311	0.652745	1.02307	0.71082
AC015813.3	1.19291	0.101933	0.056686	0.041288	0.087617	0.08301	0.667477	0.024855	0.14454	0.710153	0.214968	0.031257	0.429897	0.052945	0.111983	0.076075	0.070244	0.041683	0.197668	0.387317	0.101138	0.023199	0.032838	0.057995	0.036746	0.017969	0.217882	0.331927	0.0226	0.078948	0.085518	0.044934	0.038539	0.010281	0.070502	0.028416	0.088207	0.062226	0.084702	0.091257	0.29977	0.046139	0.063007	0.071415	0.016938	0.047031	0.051518	0.049025	0.145451
LINC02260	0.639281	0.21162	0.65536	0.219383	0.035935	0.180583	1.02233	0.132324	0.46845	0.751784	0.102847	0.378681	0.807102	0.188084	0.232256	0.377448	0.386229	0.075702	0.407223	0.449044	0.136034	0.214825	0.114451	0.087728	0.0905115	0.0386505	0.23282	0.346465	0.05408	0.163581	0.181714	0.128723	0.067998	0.016777	0.224858	0.078491	0.052415	0.057806	0.347214	0.43958	0.2313	0.171114	0.039818	0.095106	0.086691	0.13087	0.020045	0.105167	0.434501
AL512380.1	0.781103	0.012177	0.079252	0	0	0.01427	0.186881	0.052786	0.073198	0.181636	0	0.058559	0	0.040184	0.0197	0.053239	0	0	0.132837	0.17421	0.025926	0.020285	0.030952	0.03221	0.0036425	0.0079695	0.123367	0.117111	0.015109	0	0.033247	0	0	0.095064	0.010756	0	0.04852	0.100938	0.038369	0.022116	0	0	0.029413	0.020866	0	0	0.022975	0.024802	0.125202
AC099329.2	1.25201	0.213937	0.284514	0.027158	0.04642	0.179676	0.951063	0.059533	0.127811	0.41088	0.137586	0.467173	0.430795	0.06493	0.098855	0.401727	0.149449	0.032098	0.356273	0.320915	0.121283	0.06192	0.159982	0.353948	0.221596	0.178797	0.318204	0.473397	0.053717	0.127769	0.083319	0.039485	0.018727	0	0.081789	0.037444	0.218094	0.100498	0.161936	0.120542	0.175141	0.06424	0.133355	0.04689	0.093107	0.13916	0.099764	0.020945	0.278829
AC109471.1	4.48644	0	0.118027	0.098393	0.091519	0.214847	2.21824	0	0.208542	0	0.090394	0.066389	0	0	0	0	0	0	0.11442	0	0.063108	0	0	0	0	0.101273	0.238186	0.166438	0	0	0.088106	0	0	0	0	0	0	0	0	0	0	0.057592	0	0	0	0	0.05192	0.199626	0.171463
TMEM78	4.52201	0.694117	0.485897	0.111216	0.656332	0.370293	2.98763	0.137079	0.538181	1.60714	0.506592	0.312459	0.854824	0.113896	0.174024	0.312905	0.079162	0.303452	0.828278	1.0242	0.209805	0.184188	0.135216	0.339651	0.150594	0.0550105	0.753055	1.31034	0.162489	0.59006	0.380347	0.209649	0.024666	0.090415	0.17481	0.041554	0.350446	0.119067	0.325563	0.302552	0.942848	0.228016	0.34868	0.567003	0.131724	0.225465	0.158128	0.087285	0.260897
REV3L-IT1	73.0244	2.77814	3.33891	0.420993	1.37734	2.20827	25.4261	1.811	3.85161	6.67805	7.43689	2.95066	8.32606	0.550145	4.34133	4.55996	0.336853	6.53273	9.41619	8.181	2.93192	1.51883	1.37617	3.36459	0.907258	0.540027	4.68017	6.12718	1.05818	10.1176	3.62898	1.47423	1.08288	0.623355	2.50733	1.14462	2.50962	1.75106	5.80307	3.58838	5.67554	1.6665	2.77041	6.06767	0.965251	0.814608	1.27685	1.69903	3.8851
AL157402.1	0	0	0	0	0	0.073252	0.507781	0	0	0	0.517836	0	0	0	0	0	0	0	0	0	0	0.388451	0.0593415	0	0	0	0	0	0	0	0	0	0	0	0	0	0	0	0	0	0	0	0	0.252933	0	0	0	0	0
AC048382.5	0.930662	0.289059	0.418175	0.22534	0.214043	0.180755	0.790872	0.083332	0.245687	0.901201	0.52472	0.58675	0.86889	0.337431	0.478351	0.537361	0.076644	0.329868	0.272108	0.761023	0.18045	0.104953	0.339187	0.168356	0.240478	0.102907	0.322609	0.402554	0.054607	0.281327	0.225393	0.184748	0.03472	0.089608	0.825313	0.154504	0.270377	0.215008	0.193878	0.253941	0.29391	0.157714	0.188715	0.259663	0.045646	0.172599	0.118744	0.192383	0.109239
AC004233.1	1.44981	0.145304	0.314304	0.061266	0.077251	0.117464	1.33444	0.137019	0.46982	0.826417	0.946439	0	0.58236	0.053641	0.17006	0	0.273275	0	0.261073	0.855645	0.18612	0.178557	0.075052	0.155426	0.105487	0	0.130611	0.552633	0.144604	0.15659	0.061337	0.405353	0.066825	0.054704	0.051937	0	0.1311	0.360834	0	0.159146	0.13392	0.053166	0.060378	0.204305	0.080649	0.179195	0.115117	0.138488	0.308454
AC025183.1	1.1006	0.029214	0.202977	0.020079	0	0.058797	0.506695	0	0.082388	0.281487	0.110644	0	0.118727	0	0.184853	0.081416	0	0	0.211641	0.145838	0.167389	0.025101	0.023043	0.068675	0.0222995	0.0244025	0.168398	0.250938	0.110489	0	0	0.018067	0.023523	0.025742	0.042409	0	0.042972	0.043862	0.142494	0.028	0.134713	0.029979	0.038536	0.130578	0	0.013286	0.049811	0.07916	0.120888
LINC01216	0	0	0	0	0	0	0	0.08371	0	0	0	0	0.076956	0	0	0	0	0	0	0	0.009076	0	0	0	0	0	0.046226	0	0	0	0	0	0	0	0	0	0	0	0	0	0.026559	0	0.045209	0	0.024022	0	0.0312	0	0
AC007381.1	0	0	0	0	0	0	0.162862	0.046957	0	0	0	0	0.038862	0	0	0	0.027906	0	0	0.091085	0.004098	0	0.0029035	0	0.006361	0	0.016395	0	0	0	0.015374	0	0	0	0	0.049872	0	0	0	0	0.073341	0	0	0	0	0.01225	0	0	0.101718
AC138207.7	1497.31	53.1397	40.6347	30.0198	62.5491	911.909	531.089	56.377	134.614	319.255	86.6935	126.208	113	23.7486	41.3402	39.0785	68.754	103.439	99.8707	102.136	78.5084	26.3652	30.9069	87.0401	47.4695	29.5644	90.3722	81.5589	44.3196	122.309	145.641	50.1529	9.74068	56.7831	195.259	48.5388	41.8664	25.914	49.339	334.129	82.1832	33.706	31.1566	41.2534	49.5616	24.7392	19.2354	98.7343	117.339
LINC01487	0.888282	0.077109	0	0	0	0	0.382208	0	0	0	0	0	0.28655	0	0	0	0	0	0	0	0	0	0	0	0	0	0.046197	0	0	0	0	0	0	0	0	0	0	0	0	0.176903	0	0	0	0	0	0	0	0.077399	0
AP001610.3	17.3361	0	0	0	0	0	0.670144	0	0	0	0	0	0	0	0	0	0	0	0.187067	0	0	0	0	0	0	0	0	0	0	0	0	0	0	0	0	0	0.071946	0	0	0.176903	0	0.093291	0	0	0	0	0	0	0
LINC02320	3.17537	0	0	0	0	0.038177	0.131247	0	0.386409	0	0.075287	0	0	0	0	0	0.069616	0	0	0.403439	0	0	0.01385	0	0.028632	0	0	0	0	0	0	0	0	0	0.139555	0	0	0	0	0	0.091694	0	0	0	0	0.071851	0	0	0.060266
AF130417.1	0.197565	0	0	0	0.142871	0.49925	0.558293	0	0.208131	0	0.098426	0	0.345509	0.093865	0	0	0	0	0.152101	0	0	0	0	0	0	0	0.510772	0.140081	0	0	0	0	0	0	0	0	0	0	0	0	0.169791	0	0	0.337244	0	0	0	0	0
IQCF5-AS1	0	0.010638	0	0	0	0	0.077949	0	0.007817	0	0	0	0	0	0	0	0	0	0	0	0	0	0	0	0	0	0.047233	0	0	0	0.014286	0	0	0	0	0.014364	0	0	0	0.020494	0.058352	0	0	0	0	0.024413	0.015033	0	0
AL008582.1	9.44098	0.276328	1.65376	0.425644	0.587813	1.26158	5.70303	0.746503	1.38547	4.25841	1.82952	1.35156	3.77634	0.618406	2.81759	1.43346	0.610369	2.12268	1.65256	3.53143	1.80586	2.00909	0.60956	0.563969	0.738626	0.144603	1.47869	3.78759	0.115551	0.928913	1.66049	0.710522	0.484528	0	0.879472	0.563969	0.689634	0.432745	0.885952	1.49801	1.52006	0.496659	0.344674	3.43023	0	0.900949	0.577627	0.851126	1.76378
IDH2-DT	53.9915	8.22806	6.87838	6.04167	3.30067	4.07265	23.4828	3.62472	9.23266	11.5547	6.3031	1.00324	5.55931	1.2033	6.39484	5.53865	1.54619	2.83603	9.17143	12.8703	2.80717	4.92337	1.55909	3.44703	1.09445	0.616336	6.09672	12.4	1.5904	2.69713	5.91977	2.96751	0.532819	0.154455	1.79923	0.640309	2.69585	1.84245	5.08493	5.0271	7.9794	1.71493	3.48188	8.30686	2.18114	1.93704	2.36096	1.17038	4.29728
AC100810.3	3.0639	0.200395	0.720116	0.060606	0.111678	0.164651	0.417106	0.346469	0.297884	0.335491	0.421959	0.646299	0.082536	0.069321	0.183307	0.393708	0.285566	0.122566	0.306738	0.450379	0.157782	0.167711	0.0615345	0.013588	0.115646	0.038542	0.096376	0.687777	0.09876	0.105698	0.218541	0.355213	0.035057	0.072045	0.155623	0.032186	0.202468	0.086299	0.067695	0.115	0.109765	0.220209	0.046142	0.037112	0.094619	0.051934	0.07689	0.139526	0.183305
LINC01668	4.92961	0	0	0	0	0.041502	0	0.062661	0.044807	0	0.466527	0.17559	2.34316	0	1.27878	0	0	0	0	0.323489	0.061836	0.128328	0.638093	0	0.0360465	0.034153	0.16879	0.522887	0	0.227221	0.180764	0	0	0	0.056106	0.5712	0.1165	0.223849	0	0	0.284813	0.065467	0	0	0	0	0.072117	0	0.197905
LINC01340	0	0.055447	0	0	0	0.027091	0.29454	0.146891	0.050936	0	0	0	0.180249	0	0	0.085129	0	0	0.08431	0	0.01022	0	0	0	0	0.155311	0	0.111858	0	0	0	0	0.05545	0	0	0	0.09112	0.099208	0	0.374131	0.0641	0.074438	0.056539	0	0	0	0.110086	0	0.060546
PRR29-AS1	2.11069	0.41764	1.14721	0.134177	0.443721	0.251057	1.60105	0.43726	0.721888	1.27556	0.341453	0.291819	1.3463	0.293012	0.755958	0.184311	0.21734	0.142556	1.09465	1.30847	0.358809	0.199691	0.207021	0.158086	0.125072	0.13274	0.304151	1.28736	0.087783	0.09505	0.51419	0.486212	0.029716	0.096456	0.18658	0.439018	0.537168	0.378648	0.398819	0.381705	1.42795	0.196845	0.249082	0.493409	0.087877	0.305787	0.194438	0.219363	0.320054
AP001042.2	0.501992	0	0	0	0	0.039717	0.143231	0	0	0	0	0	0	0	0	0	0	0	0	0	5.28226	0	0	0	0	0	0	0	0	0	0	0	0	0	0	0	0	0	0	0	0	0	0	0	0	0	0	0	0
AC096531.2	7.83321	0.392037	0.797021	0.426103	0.963762	0.915371	3.06246	1.15088	0.689573	2.84064	0.902463	0.275029	0.844188	0.574739	0.451685	0.753667	1.02225	2.97514	1.30845	1.22523	0.340749	0.327692	0.463996	0.316413	0.213757	0.21631	0.85152	2.34143	0.106704	0.252356	0.296875	0.164055	0.182419	0.644765	0.30949	2.71914	0.978069	0.127431	0.505344	1.40998	0.572558	0.223713	0.106372	0.438426	2.03105	0.191432	0.228406	0.347613	0.463863
LINC02473	8.16431	0.22064	0.839695	0.042634	0.134454	0.306239	2.32814	0.220942	0.356146	5.24584	0.428843	0.35988	0.641019	0.087969	0.301035	0.208484	0.024557	0.481744	0.445174	0.83226	0.176761	0.11097	0.105194	0.204585	0.0581275	0.035884	0.365599	0.710084	0.131928	0.037074	0.325318	0.206979	0.08386	0.134486	0.059105	0.12143	0.169776	0.122584	0.032617	0.238357	0.750424	0.166293	0.141953	0.358262	0.034531	0.132494	0.157074	0.186497	0.264116
AL162456.1	13.0924	0.208799	0.058384	0.02555	0.028625	0.242192	3.63711	0.165453	0.369826	0.948978	0.202472	0.033975	0.796635	0.045697	0.180115	0.11263	0.080612	0.125592	0.278232	0.437492	0.820287	0.030168	0.140856	1.02927	0.060266	0.078966	0.563839	0.375877	0.039693	0.136149	0.241661	0.171574	0.032865	0.053837	0.048302	0.09275	0.15807	0.102042	0	0.17687	0.289899	0.058908	0.135826	0.223292	0.009582	0.082999	0.133032	0.045558	0.334873
AC008591.1	7.89746	0	0	1.22279	0.292236	0.072997	0.526892	0.10431	0.299385	0.27004	0.058252	0	0.193411	0.296219	0	0.142701	0.099982	0.120496	0.124264	0.111017	0	0.145916	0.426723	0.327689	0.126635	0	0.255145	0.222923	0.022738	0.792862	0.111416	0	0	0	0	0	0	0.203296	0.265437	0.081462	0.036862	0.228422	1.85597	0	0.050688	0.230077	0	0.049651	0
AC007991.4	20.4454	0.781472	1.065	0.502635	0.610846	0.924098	7.21432	0.104858	1.2579	4.74719	2.51084	0.160666	2.14645	0.507997	1.64983	0.991811	0.197961	1.43625	1.39189	2.83053	0.366248	0.138117	0.279475	2.35829	0.481554	0.229072	1.66805	2.29793	0.331033	0.662616	1.47	1.3195	0.383239	0.212502	0.151149	0.10768	0.805804	0	1.21722	1.46199	1.84659	0.20548	0.5114	1.29189	0.791706	0.244392	0.180826	0.373923	1.34168
AC009318.1	5.20115	0.45468	2.33025	0.451465	0.859765	0.411761	1.64171	0.593021	2.20378	2.93677	0.911042	0.13272	1.66495	1.14713	2.83415	0.965171	0.168833	0.302558	1.51807	1.12448	1.35765	0.550825	0.390649	0.237856	0.395419	0.378692	0.664845	2.86582	0.165733	0.077381	0.326866	0.474598	0.120712	0.156809	1.10751	0.305129	0.231811	0.213198	0.345542	0.910022	0.714752	0.308747	0.169849	0.862725	0.183289	0.058304	0.513211	0.195308	0.943862
AC010973.1	3.70169	0.196663	1.84108	0.09149	1.71867	0.96425	5.41416	0.048446	0.811929	3.80545	0.851673	0.071098	2.89242	0.07195	0.427191	0.86318	0	0.219888	1.59475	1.5793	0.674819	0.342298	0.279855	0.266645	0.301467	0	0.78136	3.10723	0.204777	0.189593	0.533501	0.453429	0.092922	0.073283	0.433612	0.212265	0.089751	0.074249	0.681322	0.429035	0.972253	0	0.374813	0.893124	0.125834	0.263402	0.257651	0.350975	0.878931
AC008676.1	11.2091	0.889981	0.850396	0.457606	0.759034	0.682144	10.6795	1.09556	1.11475	3.8357	2.94315	0.372242	3.21197	0.293021	0.460104	0.884611	0.788742	0.762827	2.21555	1.57924	0.785735	0.080697	0.218165	0.440006	0.413442	0.26064	1.48723	2.91074	0.609288	0	0.774718	0.847637	0.022332	0.2163	0.608622	0.075636	0.817276	0.547046	1.45265	0.890025	2.54993	0.095665	0.354499	1.27928	0.46574	0.538113	1.09809	0.395312	0.85506
AC015795.1	0.379044	0.870487	0.266447	0.07987	1.73041	0.035227	0.787359	0.08974	0.160112	0.454999	0.361961	0.262107	0.545257	0	1.8196	0.773203	0	0	0.315905	0.483788	0.130244	0.221292	0.0670145	0.052378	0.26619	0.024535	0.312005	1.25214	0	0.182184	0.147366	0	0.09341	0.175051	0.642541	0.139905	0	0.182021	0	0.103061	0.262279	0.075284	0.070324	0.502446	0	0.065322	0.078395	0	0.768626
LINC02567	0.910021	0	0.16601	0	0	0	0.330252	0	0	0	0	0	0	0	0	0	0	0	0.26193	0	0	0	0	0	0	0	0.088648	0	0	0	0	0	0	0	0	0	0	0	0.259613	0	0	0.069708	0	0	0	0	0	0	0.091694
AC026462.3	0.170841	0	0	0	0	0	1.12659	0	0.042984	0	0	0	0	0	0	0.118121	0	0	0	0	0	0	0	0	0	0	0.246349	0	0	0	0	0	0	0	0	0	0	0	0	0	0	0	0	0	0	0	0	0.119344	0
AC127164.1	1.51068	0.06051	0.203237	0.031992	0.18613	0.165921	0.559813	0.085513	0.200216	0.832314	0.389724	0.080408	0.502098	0.039635	0.069939	0.048298	0.055396	0.180234	0.481593	0.488811	0.080668	0.034932	0.0655485	0.14965	0.051126	0.0185715	0.259234	0.269602	0.046789	0.171734	0.059091	0.06955	0.005855	0.036074	0.034626	0.07652	0.11531	0.055089	0.195087	0.105314	0.277196	0.035892	0.081361	0.079701	0.06707	0.064984	0.116979	0.059763	0.148091
AL138921.1	2.87929	0.691523	1.19982	0.145851	0.428499	0.370576	2.17885	0.256786	0.815533	1.31667	0.535868	0.199159	0.977519	0.078345	0.475488	0.307466	0.085169	0.35474	1.29267	1.21692	0.909788	0.174064	0.152358	0.292686	0.272936	0.0950295	1.00603	2.00311	0.261142	0.581354	0.283407	0.316372	0.050635	0	0.351071	0.339817	0.688736	0.213785	0.376271	0.730391	1.11615	0.300303	0.435927	0.153391	0.094997	0.327535	0.173064	0.299677	0.881054
AC005838.3	135.336	6.83792	16.1905	1.8076	3.0862	5.47285	24.1126	4.41115	12.358	7.31592	9.36313	1.2539	13.138	2.96327	27.0038	6.96779	1.15874	1.85575	10.6043	16.06	8.92642	3.06468	2.36635	3.94977	1.62691	1.20175	5.15367	25.8182	1.22223	4.68112	5.00683	4.46235	0.591725	0.455974	1.5676	0.542017	6.04247	2.00108	7.12313	4.76913	22.527	1.41674	12.0495	11.0042	2.4722	2.60857	4.01044	0.899422	4.86694
LINC00970	11.3059	1.79541	1.29443	0.257036	0.929387	0.741788	5.31897	0.535291	1.06342	2.41781	1.84499	1.25266	2.07059	0.409459	2.09419	0.611757	0.616234	0.177859	1.69787	2.79113	2.11565	0.623532	0.309314	0.712013	0.424803	0.315731	1.1389	2.55733	0.483766	0.719835	1.43216	0.481923	0.123856	0.371194	0.526605	0.281527	0.757515	0.460201	0.830228	1.08045	2.03475	0.351601	0.727559	1.20708	0.410335	0.452817	0.499259	0.431919	1.51458
AC079313.2	26.1691	1.11145	0.138768	0.091989	0.11507	0.292235	2.05169	0.281649	0.903698	0.456962	1.17987	0.069372	1.08345	0.08689	1.02711	0	0	0.075483	0.740434	1.3267	0.097791	0	0.323788	0.641507	0.262796	0.206367	0.080497	0.520786	0.314958	0.338862	0.136571	0.497548	0.158663	0.382039	0.177654	0.119576	0.180649	0.180425	1.3128	0.254396	0.574809	0.334489	0.443566	0.657831	0.16006	0.112881	0.375005	0.641044	0.128677
AC012494.1	24.0501	0.171448	0.732728	0.38869	0	1.23844	7.3002	2.80325	1.71474	1.80421	1.51903	0.284824	1.43491	0	2.21814	1.18908	0	1.83239	0.911226	0	1.54275	0.281728	0.0945455	0	0.378487	2.07685	0.645138	1.28066	0.401857	2.24534	0	0	0	0	0.451712	0	0	0.990152	0.919702	0.495262	4.77491	0.254895	0.839178	5.4791	0	1.26509	0	0.110444	0
LINC02215	0	0	0	0	0.116895	0	0.144373	0	0	0	0	0	0	0	0	0	0	0	0	0	0.01758	0	0.0457375	0	0	0	0	0	0	0	0	0	0	0	0	0	0	0	0	0	0	0	0	0	0	0	0	0.042043	0.160509
AC026782.1	0	0	0	0	0	0.232714	1.04822	0	0.164878	0	0.324252	0	0.220122	0	0	0	0	0	0.736128	0	0.263809	0	0.05227	0	0	0	0	0	0	0	0	0	0	0	0	0	0	0.330713	0	0.176903	0.083146	0.198664	0	0	0	0	0	0	0
AC022166.2	0	0	0	0	0	0	0	0	0	0	0	0	0	0	0	0	0	0	0	0	0	0	0	0	0	0	0.091812	0	0	0	0	0	0	0	0	0	0.055451	0	0	0	0	0	0	0	0	0	0	0	0
AC011379.1	7.13682	0.675385	0.474872	0.153688	0.538613	0.487373	5.89105	0.266074	0.660282	2.18303	1.16352	0.865498	1.41326	0.117252	0.678783	0.323222	0.056983	1.05685	1.31798	1.49771	0.577853	0.113963	0.127138	0.699396	0.118481	0.13322	0.969911	1.03807	0.133967	0.430143	0.30816	0.136594	0.080202	0.070682	0.495224	0.077361	0.387991	0.225419	0.184766	0.645387	0.946961	0.164901	0.26584	0.621275	0.087006	0.248447	0.248239	0.135465	0.48062
AC124242.1	14.7621	2.21963	4.0175	0.698388	1.78733	0.770693	6.52467	0.40635	1.63064	3.99508	3.76085	0.604841	3.53461	0.538669	2.61411	3.83201	0.67641	0.864873	2.18656	3.89782	1.40964	1.37426	1.72545	1.86948	1.33062	0.608179	2.20151	3.61862	1.37921	1.46859	2.83324	0.970775	0.404003	1.8832	0.806761	0.486882	0.650171	0.62384	0.720104	0.375003	1.20755	1.44003	1.00734	2.96507	0.277161	0.844662	0.632575	1.6692	0.761555
AL161668.3	1.23114	0.082913	0.375321	0.032777	0	0.236404	1.12925	0.080858	0.356643	0.268325	0.372644	0.056303	0.705537	0.13227	1.02686	0.144324	0.240032	0.051566	0.857358	0.589819	0.460724	0	0.056222	0.393254	0.073537	0.0602515	0.430413	1.20473	0.138892	0.070594	0.230792	0.596587	0	0.119475	0.056293	0	0.161466	0.316863	0.065126	0.037722	0.201919	0.047041	0.024856	0.255474	0.094278	0.099064	0.103936	0.06896	0.282635
AC005863.1	3.21164	0.258117	0.186293	0.027279	0.043834	0.143432	1.42837	0.113396	0.181211	0.411533	0.344469	0.193947	0.805374	0.075599	0.241049	0.056963	0.062137	0.247745	0.35552	0.485133	0.222092	0.045684	0.056891	0.206336	0.0712115	0.0939585	0.403337	0.366959	0.078969	0.034262	0.217917	0.229686	0.031224	0.068447	0.099606	0.062155	0.11744	0.102413	0.144832	0.315213	0.19653	0.065276	0.087303	0.297623	0.045197	0.07366	0.05947	0.051045	0.372636
AC091182.1	3.92704	0.601803	0.163937	0.168654	0.026251	0.149009	0.866979	0.070414	0.143743	0.702489	0.263087	1.71757	1.23079	0.163215	0.186042	0.481123	0.615502	0.107006	1.75199	0.518607	0.083261	0.048092	0.073752	0.125831	0.0840955	0.383601	0.134514	0.636366	0.024487	0.314993	0.360085	0.340052	0.047338	0.066793	0.05325	0.110858	0.333798	0.038168	0	0.08156	0.151735	0.053446	0.116143	0.156234	0.017724	0.188423	0.014799	0.053618	0.073389
AC106873.1	2.03159	0	0.389195	0.1297	0	0.144692	0.536034	0	0.257072	0.474308	0.103259	0.313618	0.234619	0.194175	0	0.290439	0	0.122777	0.441696	0.55788	0.084221	0	0	0.218459	0.0481105	0.0869925	0.313514	0.423894	0	0	0	0.180319	0	0	0.060289	0	0.071137	0.082889	0.291132	0.16232	0.076929	0	0	0.925684	0.051364	0	0.090122	0	0.473962
AC005552.1	0.781033	0	0	0	0	0	0.094002	0	0	0.225398	0	0	0.055534	0	0	0	0	0	0	0	0.037405	0	0	0	0.0135395	0	0	0	0	0	0	0	0	0	0	0	0	0	0	0	0	0	0	0	0	0	0	0	0
AL050403.1	0.369198	0.049602	0	0	0	0	0.193454	0	0.007191	0	0.015266	0	0.064834	0	0.019911	0.018198	0	0	0	0.019314	0.003601	0	0	0	0	0.00817	0.046765	0	0	0	0	0	0	0.017377	0	0	0	0.012101	0	0	0.033236	0	0	0	0	0	0	0	0.014283
AL035541.1	7.69434	0.101059	0	0	0.165699	0.040194	1.09882	0.21897	0.042339	0	0.339431	0	0.142625	0.040849	0.0582	0	0	2.1938	0.180531	0.550988	0.365533	0	0.0241725	0.272163	0.0085205	0.0342625	0.169908	0.054317	0	0.958317	0.082828	0.136479	0.087157	0	0	0	0	0.036803	0.424261	0.059427	0.068757	0	0.156189	0.064203	0.058092	0	0.073595	0.14782	0.033618
HCG20	4.61345	0.7321	0.387532	0.066474	0.329421	0.336415	3.12578	0.503524	0.646954	1.38196	0.644462	0.278679	0.539667	0.294858	0.50494	0.073235	0.535136	0.124175	0.961328	0.910157	0.310967	0.468587	0.103476	0.274344	0.0791725	0.145869	0.74444	1.75402	0.162262	0.230774	1.04366	0.106271	0.025722	0.047217	0.278433	0.035583	0.378392	0.397239	0.074738	0.439527	1.66707	0.167575	0.336373	0.410489	0.094902	0.189532	0.151175	0.163579	0.347807
AL356056.1	43.075	5.76756	7.95102	2.37499	3.94243	2.80216	24.999	2.38207	8.53326	9.16266	5.74224	1.90121	13.5503	2.26539	7.8394	5.74964	0.850125	2.47537	10.1636	13.4066	4.70176	2.26226	2.62378	3.31069	1.45914	0.924625	6.46113	8.47382	3.2206	2.85662	3.09706	4.28056	0.845025	1.35993	8.19131	1.06627	2.15538	4.36612	4.59793	3.18803	4.39534	1.95876	1.88888	2.66387	1.89365	1.89642	3.54752	1.67182	5.34744
LINC01972	13.8379	1.27318	0.21013	0.386714	0.87621	0.761657	8.42212	1.12224	1.15856	5.19555	2.03547	0.495445	4.98041	0.53039	0.868455	0.287197	0	0.592634	1.14759	2.97264	0.5192	0.640505	0.235823	0.840247	0.212361	0.073275	0.976406	3.23764	0.255894	0.285004	0.558971	0.896946	0.357751	0.785815	0.88079	0.452065	1.67442	0.521306	1.14736	0.979453	2.87456	0.714793	0.698491	2.3905	0.77783	1.11302	0.167941	0.511823	0.666054
AL139147.1	17.2424	1.67078	1.78362	0.775355	1.39342	1.13316	15.5744	2.05841	2.17325	11.6425	3.14295	1.36761	7.85074	0.615262	2.57517	1.73476	0.944269	0.977119	4.59893	4.47218	1.6995	1.28936	0.744881	0.681458	0.594042	0.373659	4.49816	4.55421	0.401107	2.22935	2.33815	0.555643	0.13883	0.719545	2.33821	0.871181	1.49034	1.86454	3.41715	3.09742	2.33767	1.5825	0.433108	1.1686	0.243692	0.758294	0.808522	0.16429	3.2161
LINC02472	1.37662	0.061971	0.795694	0.196786	0	0.170506	3.84734	0.095996	0.735216	1.53276	0.802307	0.21914	0.872957	0.129883	0.315613	0.606356	0.135767	0	1.03297	0.606072	0.770018	0.96533	0.0918245	0.283036	0.0799845	0.17031	0.743555	0.707043	0.030978	0	0.082924	0	0	0.515743	0.386889	0.201456	0.323953	0.367695	0.215225	0.606204	0.242944	0.168644	0.076077	0.488572	0	0.301025	0.056918	0.443711	0.073406
APOBEC3B-AS1	3.75651	0.099609	0.326605	0	0.081794	0.123866	0.430614	0.155646	0.144836	0.372695	0.064962	0	1.02604	0	0.109196	0.070186	0	0.084663	0.345962	1.26203	0.324289	0.087611	0.0231735	0.045537	0.0735285	0.120813	0.686131	0.615258	0	0.48532	0.125229	0	0	0	0.051962	0.237486	0.093261	0	0	0	0.298566	0.173263	0.137337	0.094408	0.135841	0	0	0	0
AC021739.2	0.182529	0.317064	1.40423	0.813253	1.05508	1.776	0.587186	0.723806	0.907802	3.72921	1.09204	0.788171	1.25433	0.250183	0.250045	0.548046	0.412435	2.1618	0.546557	1.13324	0.132404	1.05004	0.395105	0.114477	0.35882	0.217188	1.15797	1.69822	0.090347	1.97552	0.693747	0.147672	0.177448	0.089068	0.24076	0.157196	0.093869	0.114109	1.04306	1.56036	0.105004	0.299184	0.465337	0.45497	0.194714	0.032317	0.10427	0.331815	0.23516
AC005091.1	1.28977	0.039039	0.172077	0.028343	0	0.050993	0.364851	0	0.296248	0.261757	0	0.33065	0	0.044505	0.033462	0.055665	0	0	0	0.276239	0.032056	0.068018	0.061415	0.086112	0.059986	0	0.258316	0.198326	0	0	0	0	0	0	0.018644	0.157462	0.020732	0.048725	0	0	0	0.022324	0.026765	0.039476	0	0	0.022921	0.01596	0.045543
AP005202.2	0	0	0.25881	0	0	0	0.826118	0	0	0	0	0	0	0	0	0	0	0	0	0.170495	0	0	0.0245535	0	0	0	0	0	0	0	0	0	0.138154	0	0	0	0	0	0	0	0.219463	0	0	0	0	0	0	0	0
AC022535.1	2.09647	0.108204	0.199806	0	0	0.025724	1.42456	0.106172	0.233695	0.313742	0.300587	0.054961	0.219317	0.098246	0.082196	0.077926	0.151516	0.194343	0.490719	0.264894	0.1603	0.090601	0.0136265	0.061734	0.066645	0	0.270774	0.399333	0.047075	0.160022	0.389967	0	0.130444	0	0.034342	0	0.03541	0.206035	0	0.162792	0.266495	0.085005	0	0	0	0.066427	0	0.051327	0.09773
AC017006.2	37.9717	0.640651	1.21342	0.506021	0	0.66376	4.26821	0.814366	0.41353	0.496097	1.66492	0.305365	1.03721	0.487079	1.85549	0.857078	0.102929	1.58864	1.13039	1.24018	1.67779	1.1956	0.094265	1.05622	0.198185	0.154283	0.582425	1.8001	0.176444	0.30305	1.1783	0	0	0.091899	0	0	0.260365	0.314218	0.295317	0.530404	2.60235	0.808122	0.219893	0.936473	0.555136	0.060354	0.733369	0.348403	1.23722
AL138808.1	0.26455	0	0.555312	0	0	0.070501	1.51497	0	0	0.791595	0	0	1.62713	0	0.387812	0	0	0.854282	0.224207	0.579688	0	0	0	0	0	0	0.165391	0.195806	0	0	0	0	0	0	0	0	0	0	0	0	0	0	0.305647	0	0	0.104185	0	0	0.524478
AC111194.1	3.00492	0	0	0	0	0	1.89845	0	0.064669	0	0	0	0	0	0.173495	0.175088	0	0	0	0.162741	0	0	0.122519	0.110386	0.0282225	0	0	0	0	0	0	0.105	0	0	0	0	0	0	0	0	0	0	0	0	0.481538	0.420787	0	0	0
LINC02673	1.26015	0.090693	0	0	0	0.016623	0.67503	0	0.015292	0.104251	0	0.027548	0.160684	0	0.130809	0	0	0	0.164777	0.114416	0.035427	0.057953	0	0	0.0104285	0.0225205	0.187306	0.065328	0	0	0	0	0.037007	0	0	0	0	0	0	0.058145	0	0	0	0	0	0	0.020438	0	0.091462
AJ009632.1	0.179076	0.020614	0	0	0	0	0.268691	0	0	0	0	0	0	0	0	0	0	0	0.073881	0.05733	0.010521	0	0	0.026585	0	0	0.078101	0	0	0	0	0	0	0	0	0	0	0	0	0	0	0.017252	0	0	0	0	0	0	0
AC011773.4	7.96702	0.659384	1.23633	0.371216	0.539224	0.310657	0.926697	0.177902	0.39062	0.908429	0.481555	0.456943	0.320202	0.200043	0.424167	0.128662	0.117097	1.22558	0.324047	0.690722	0.499469	0.101584	0.108814	0.404896	0.174456	0.0583785	0.591702	0.377932	0.093075	0.329774	0.38556	0.042434	0.094563	0.095806	0.076663	0.039156	0.200407	0.1777	0.128488	0.638139	0.518088	0.125174	0.412643	0.51327	0.115243	0.088495	0.119166	0.113874	0.262573
AC068389.2	15.8982	0.593919	0.718682	0.121705	1.6073	0.764415	6.53743	0.439025	2.08798	1.91763	1.94202	0.884516	2.74919	0.213873	2.01126	0.230078	0.297619	0.239255	1.91611	2.90737	0.815582	0.737061	0.30264	2.01584	0.414069	0.0947735	1.55906	2.59252	0.199733	0.445822	1.16262	1.3897	0.260286	0.634215	0.572111	0.303947	0.418723	0.068281	0.454949	0.845599	0.867442	0.258482	0.589756	1.63257	0.234938	0.467354	0.322827	0.428522	1.22551
AL355674.1	0	0	0	0	0	0	0	0	0	0	0	0	0	0.053949	0	0	0	0	0	0	0.013801	0	0	0	0	0	0.173858	0	0	0	0	0	0	0	0	0	0	0	0	0	0	0	0	0	0	0	0	0	0
LINC01744	0.597627	0.022953	0.029479	0.050152	0.151872	0.029903	0.767394	0.064883	0.084716	0.300069	0.071333	0.096989	0.181848	0	0.120668	0.049274	0.281899	0.030609	0.142542	0.165885	0.131836	0.020157	0.017413	0.079346	0.0455905	0.0514965	0.031237	0.251831	0.018555	0.081197	0.05604	0.03963	0.017822	0.029606	0.025	0.020341	0.064832	0.039488	0.037064	0.153662	0.102399	0.059912	0.111446	0.089217	0.017836	0.046031	0.065529	0.09421	0.188125
AC103764.1	0.476568	0.011801	0	0	0	0	0.291777	0	0.028939	0.025333	0	0.01398	0	0	0	0	0	0	0.044627	0.01881	0.024279	0	0	0.033224	0	0	0	0	0	0.041705	0.047142	0	0	0	0	0	0	0	0	0	0.022254	0	0.014145	0	0	0	0	0	0
MIR194-2HG	4.76938	0.551422	1.35893	0.205953	0.216403	0.645782	2.22849	0.294999	1.20747	1.52407	0.790604	0.41138	1.25721	0.367644	0.715644	0.67428	0.187525	1.31072	0.933323	1.73577	0.657858	1.12218	0.193086	0.44219	0.229927	0.092557	0.687841	1.60474	0.527099	0.390586	0.776078	0.417263	0.05993	0.161756	0.672791	0.161383	1.26562	0.874838	0.533238	0.371973	1.5345	0.348647	0.346176	0.677927	0.394033	1.53441	0.511137	0.348681	0.580004
AC083867.2	7.17721	0	0	0.131023	0	0.365177	1.31248	0.241484	0	0	0	0	0.580994	0	4.91816	0.146949	0	0	0.41378	0.138668	0.055123	0	0.042116	0.09601	0.0209675	0	0.09671	0.136859	0	0	0	0.454213	0	0	0	0	0	0	0	0	0.735969	0	0	0.179429	0.185745	0	0.090511	0	0
AL591896.1	0	0.081498	0.624306	0	0	0.322809	0	0	0	0	0	0	0.383658	0.079387	0.133658	0	0	0	0	0	0.043849	0	0	0.085588	0.0193955	0	0	0.108402	0	0	0	0	0	0	0	0	0	0	0	0	0	0	0	0	0	0	0	0	0
AC021192.2	2.00543	0.218391	0.086876	0	0.213608	0.022011	0.335085	0.030249	0.023174	0.894649	0.200086	0	0.20258	0.086392	0	0.187862	0	0	0.068817	0.302957	0.081553	0.145573	0.0232555	0.150382	0.057926	0.022328	0.047731	0.233766	0	0	0	0	0	0	0.030456	0.057244	0.070913	0.038086	0	0.292501	0.105556	0	0.095103	0.225697	0	0.092433	0	0	0.2139
TMCO1-AS1	6.27438	1.48436	1.56255	0.790626	0.971403	0.718761	4.21016	0.614797	0.883726	3.93359	1.04043	0.659298	2.04673	0.3774	1.15299	0.86097	0.682131	0.317437	1.50749	1.54926	0.540997	0.527897	0.200901	0.974185	0.783636	0.198484	1.48927	3.13323	0.276785	1.13131	1.30658	0.211356	0.20037	0.919238	1.13789	0.557855	0.468271	0.211246	0.530735	1.07242	0.909299	0.511015	0.548117	1.2569	0.099533	0.443624	0.383919	0.390154	0.514959
LINC01350	1.3905	0	0.250745	0	0.324502	0	0.903294	0	0.07501	0	0.087663	0	0	0	0	0	0.130209	0	0.311818	0.354783	0.013797	0	0	0	0	0	0.322379	0.07329	0.032823	0	0	0.264163	0	0	0	0	0	0	0	0.348096	0.237543	0.050262	0	0.156631	0	0	0	0	0
AC110792.2	0.773191	0.042537	0.136387	0.126226	0	0.055736	0.71477	0.064776	0.070607	0.363556	0.27514	0.082751	0.334206	0.033341	0.030413	0	0.018263	0	0.150907	0.217013	0.01874	0	0.0299285	0	0.054099	0	0.252504	0.237278	0.030923	0	0	0.022486	0	0	0.044361	0	0	0	0	0.244202	0.067864	0	0	0.052034	0	0.013117	0.015008	0	0
AC108718.1	30.905	1.03359	1.45425	0.983929	1.13813	0.729232	8.91468	0.360707	1.84557	1.15145	2.00825	0.176019	2.60781	0.252973	1.92784	0.682278	0.245072	0.319627	1.91866	3.26722	1.14993	0.525062	0.242813	0.807422	0.250285	0.159755	3.74357	1.36152	0.291841	0.209592	0.464586	0.995947	0.14973	0.145469	0.383443	0.282902	0.521229	0.329614	1.52094	1.26204	0.598438	0.057567	0.533355	1.23229	0.168772	0.141617	0.372822	0.41333	0.35253
ATP11A-AS1	3.03164	0.158059	0.228269	0.051242	0.348628	0.16631	1.37558	0.076749	0.336151	0.539415	0.301031	0.074485	0.633225	0.02352	0.368379	0.171633	0.075163	0.343554	0.357539	0.573623	0.247889	0.110669	0.115474	0.253332	0.05005	0.022092	0.193053	0.464922	0.053826	0.175547	0.237257	0.102158	0.047412	0.039637	0.093458	0.030397	0.110496	0.110268	0.064401	0.245713	0.168849	0.051219	0.170744	0.308181	0.048108	0.036577	0.072385	0.12127	0.137669
LINC02255	1.19755	0	0	3.03816	0	0	1.93435	0	1.12195	0	0	0	0	0	1.33897	0.288674	0	0	0	1.00153	0.085408	0.385068	0.092743	0	0.323398	0.291909	0	0.460558	1.32172	0	0	0	0	0	0.614738	0	0	0	0	1.50579	2.4607	0.574514	0	0.94657	0	0.356095	0	0	0
AC012501.2	7.04957	0	0.47289	0.154702	0.147798	0.032915	0.34109	0.039999	0.359643	0.672974	0.612255	0	0.153886	0.106215	1.04998	0.255386	0.122291	0	0.095742	0.893255	0.128345	0.207548	0.080726	0.168027	0.064068	0.21001	0.273527	0.09201	0	0.173301	0	0	0	0	0.047107	0	0	0	0	0.257953	0.584938	0.232179	0	0.226753	0	0.135231	0.240499	0.098949	0
AL450345.1	4.77014	0.502112	0.541798	0.114458	0.554445	0.239147	1.84724	0.167036	0.401622	0.509416	0.420598	0.285579	0.451811	0.193147	0.326473	0.440408	0.393415	0.534668	0.962296	0.668489	0.49052	0.993475	0.144332	0.244694	0.11865	0.113728	0.849419	0.683428	0.041086	0.415523	0.445381	0.305374	0.036071	0.202436	0.195138	0.064361	0.159342	0.101108	0.188973	0.264993	0.527793	0.107129	0.098839	0.241744	0.095793	0.119957	0.203504	0.162612	0.377507
LINC00838	0.741993	0.037714	0.033829	0.034468	0.012182	0.019156	0.429081	0.005744	0.042782	0.049786	0.03986	0.046192	0.206855	0.016631	0.012389	0.01117	0.083128	0.070577	0.071741	0.148687	0.027641	0.025294	0.011597	0.022905	0.0222585	0.015509	0.072592	0.108403	0.004525	0	0.031068	0.015925	0	0.022384	0.006616	0	0.006303	0.077584	0	0	0.066341	0.006992	0.055442	0.025999	0.013094	0.005895	0.014946	0.015284	0.009304
LINC00691	5.3244	0.278541	0.105218	0	0.170646	0.061776	1.60039	0.0781	0.267203	0.370974	0.216149	0.369198	0.419625	0.052727	0.25404	0.169109	0.026786	0.133507	0.370703	0.571455	0.145216	0.247922	0.0770505	0.346505	0.0408365	0.0441155	0.195495	0.445176	0.014215	0.048564	0.30841	0.11879	0.188651	0.041014	0.056637	0	0.152368	0	0.039885	0.127252	0.290956	0.055011	0.029998	0.163491	0.032729	0.032816	0.102427	0.080132	0.226494
LINC01017	1.22349	0.166342	0	0	0	0	0.301583	0	0.027762	0	0	0	0	0	0.090896	0	0	0	0	0.115822	0	0	0	0	0	0	0.792623	0	0	0	0	0	0	0	0	0	0	0	0	0	0.073491	0	0	0	0	0	0	0	0
DPYD-IT1	4.40573	0.665716	0.762452	0.373374	0.743	0.263798	6.50521	0.708149	1.88805	4.9932	1.9044	0.370594	1.58801	0	0.194587	0.69276	0	0	1.18302	0.959707	0.535933	0.199988	0.229732	0.359096	0.032451	0.732366	2.14037	3.18903	0.333326	0.436866	1.55507	0.122849	0	0.159706	1.27888	0.184429	0.531209	0.242149	0.616573	0.796138	1.27561	0.327186	0.77032	1.86044	0	0.221135	0.120829	0.36837	0.879369
AC006238.1	7.75636	2.06124	3.02203	0.477895	0.637269	1.23561	10.2863	3.34099	2.80543	3.13179	3.20843	1.24337	2.15328	0.922904	0.819507	1.85511	0.617228	0.785702	1.77459	4.45272	1.16408	0.841354	0.736822	1.1084	0.593523	0.527245	2.70292	4.10613	0.327641	1.23236	1.74469	0.674679	0	0.164193	1.15928	0.790248	1.32534	0.707371	0.765435	1.34657	1.93498	1.13208	0.196129	2.0117	0.572305	0.705974	0.455985	0.69637	0.827812
AC245123.1	0.865226	0.148238	0.875943	0	0	0.051044	0.954173	0.036492	0.162544	0.583961	0.312414	0	0.123011	0.017207	0	0	0	0.093924	0.166827	0.334815	0.044522	0.063491	0.0112235	0.07794	0.0337795	0	0.319099	0.332592	0.042122	0	0.120965	0.038875	0.022723	0	0.03212	0.02885	0.108444	0.014727	0.065468	0	0.32477	0.060433	0.023528	0.139455	0.041274	0.089173	0.015652	0.060843	0.023605
LINC01776	8.03879	1.32401	2.96623	0.470935	1.09035	0.908832	11.0212	1.4755	2.28239	2.50015	1.93012	1.54057	2.3913	0.569541	3.89667	1.71179	2.36093	0.731906	3.80744	4.1183	1.39622	1.46306	0.454181	1.02689	0.51377	0.478851	2.69219	3.1714	0.356607	1.1764	1.2674	0.289635	0.366346	0.146627	1.46592	1.71587	0.942064	0.551595	2.14967	1.98983	1.99962	0.578415	0.3216	1.41152	0.326273	0.491939	0.572202	0.47632	2.10454
SMYD3-IT1	50.2201	1.19174	4.39048	1.00747	2.00647	1.22612	12.501	0.988652	3.29744	4.31198	4.92843	0	9.98056	0	8.9117	2.99573	0.974489	0.27856	6.61225	5.17535	1.39007	0.646637	0.23593	2.12379	0.616212	0.283743	3.1856	9.50565	0.7973	2.47799	0.979306	0.384092	0.407934	0	0.944088	0.364304	0.974074	0.486302	2.90197	1.4209	2.9292	0.476038	1.08231	2.69122	0.301935	1.53895	0.574029	1.09143	0.477903
AL359238.1	7.18076	0	0	0	0	0	2.46659	0	0.052475	0	0	0	0	0.047456	0	0	0	0	0.093871	0.279991	0	0	0	0.099561	0	0	0.063621	0	0	0	0	0	0	0	0	0	0	0	0	0	0	0	0	0	0	0	0	0	0
AC100827.4	0.967876	0.063253	0.314574	0.013541	0.073082	0.198527	0.603793	0.084337	0.423697	0.54471	0.361647	1.00915	0.46622	0.147292	0.395863	0.143802	0.158994	0.050546	0.502646	0.482334	0.194234	0.076813	0.036843	0.068897	0.0424735	0.0595415	0.224774	0.334895	0.02444	0.170718	0.07674	0.030732	0.006697	0.038183	0.115823	0.133846	0.057032	0.022629	0.031557	0.127021	0.240666	0.040962	0.011815	0.0694	0.022606	0.053425	0.088769	0.119154	0.117721
AL358334.1	0	0	0	0	0	0.28047	0	0	0	1.25503	0	0	0	0	0	0	0	0	0	0	0	0	0	0	0	0	0	0	0	0	0	0	0	0	0	0	0	0	0	0	0	0	0	0	0	0	0	0	0
AL589642.2	39.4678	3.81413	5.76377	5.90188	5.27459	2.23512	25.1284	2.05892	5.44675	3.87206	2.97356	9.6122	4.76224	2.38465	3.95313	3.91945	1.21938	3.13274	7.74231	6.61705	1.72738	7.08323	1.11773	1.457	1.08343	0.752612	5.66863	5.7892	0.604043	1.37982	3.14268	0.840318	0.366242	0.250482	2.85563	1.2629	1.57834	0.907485	4.38418	2.79052	2.89984	1.0023	1.15129	2.97353	1.10799	0.892143	1.41336	0.74751	2.56649
DCTN1-AS1	3.23518	0.338831	0.842549	0.171022	0.769561	0.373969	1.86482	0.085088	0.969046	0.621782	0.634059	1.5127	0.349111	0.343165	0.600429	0.519332	0.162512	0.359287	1.3696	0.548897	0.334638	0.386694	0.287875	0.430957	0.248073	0.258011	0.278609	0.917842	0.221053	0.500377	0.759516	0.26086	0.148069	0.091147	0.195261	0.051539	0.181098	0.105494	0.322245	0.294666	0.65315	0.53933	0.049236	0.196793	0.240921	0.151454	0.274298	0.366405	0.144369
AC012103.1	17.7832	1.12331	0.796764	0.17185	0.633029	0.398559	6.06143	0.382593	1.13268	1.33791	0.657009	0.396574	2.14104	0.469698	1.58115	1.11701	1.4155	0.706966	0.958513	1.87381	0.596811	0.734706	0.276443	0.194119	0.30744	0.552445	1.21938	2.08619	0.245782	1.42303	1.21503	1.10778	0.204682	0.248081	0.248959	0.297788	0.087395	0.146047	0.37644	0.417615	0.853452	0.144065	0.117439	1.36846	0.4	0.196383	0.415009	0.532267	0.345782
DSCAM-IT1	1.93936	0	0.189607	0	0	0	2.20403	0	0.10652	0	0	0	0.270741	0	0.161795	0	0	0	0.077435	0.246931	0.024418	0	0.061445	0	0.012624	0	0.215937	0.381255	0	0	0.120348	0	0	0	0	0	0.036754	0.39202	0	0	0.284132	0	0	0	0	0.034432	0	0.222571	0.096085
LINC02374	6.93091	0.372572	0.419813	0.096117	0.212099	0.168795	3.34241	0.215265	0.476614	1.10772	1.00165	0.174274	2.28256	0	0.210551	0.171559	0.067234	0.078649	0.361482	1.63508	0.443283	0.392075	0.139202	0.137032	0.060777	0.034806	0.558778	0.975415	0.145345	0.185004	0.672129	0.609695	0.105299	0	0.707397	0	0.510295	0.267284	0.191082	0.310716	2.04633	0.286843	0.070214	0.407603	0.032656	0.201711	0.335626	0	0.124689
Z84485.1	18.177	1.74744	2.10142	0.226582	2.02914	1.81429	10.1849	1.20337	3.76998	3.12262	2.62301	0.729397	3.2829	0.470056	1.83416	2.17487	0.821958	0.611827	22.7642	5.26631	3.89714	1.78556	1.41577	2.37007	0.800976	0.271912	3.12683	4.84947	0.195718	2.10001	0.671085	0.5442	0.167436	0.531026	1.28537	0.336865	0.697725	0.385024	1.20155	1.68226	4.2145	1.46849	1.89189	1.73768	0.422912	0.652848	0.601022	1.56718	0.870304
AC008750.2	1.17254	0.037917	0.548593	0	0.444797	0.092198	0.362737	0.091214	0.17861	0.168298	0	0.180859	0.365815	0.200546	0.258426	0.368423	0	0	0.312297	1.04336	0.187143	0	0.095843	0.030522	0.241774	0.047675	0.062851	0.302892	0.078466	0	0	0	0	0	0.035436	0.169105	0.126162	0	0	0.10984	0.551048	0.514832	0	0.123794	0	0.13209	0.085918	0	0
SMG7-AS1	6.56973	0.603383	0.589688	0.652648	0.373096	0.271607	1.89593	0.094534	0.634355	0.589512	0.26496	0.500355	0.770119	0.312579	1.11695	0.648074	0.10598	0.449397	0.973222	0.713292	0.359413	0.486116	0.226779	0.607283	0.515173	0.342674	0.374824	0.845123	0.084373	0.367815	0.382035	0.379884	0.046516	0.199036	0.36444	0.200514	0.318537	0.431819	0.320656	0.460727	0.318206	0.439273	0.246008	0.471672	0.342104	0.31081	0.232421	0.193893	0.453249
LINC02176	6.69471	0.411375	0.120137	0.171642	0.190881	0.279848	3.23181	0.296947	0.661552	3.05813	0.643774	0	3.63778	0	0.120746	0.168609	0.056553	0.075125	0.335961	1.31567	0.362548	0.289585	0.08024	0.338261	0.110098	0.0442605	0.923251	2.47171	0.642269	0.166261	0.663877	0.923735	0.302722	0.280712	0.056553	0	0.801074	0.408887	0.345216	0.438291	1.96582	0.580774	0.377555	1.55269	0.348887	0.609325	0.438809	0.234803	0.219119
AC007370.1	4.6615	0	0	0	0	0	1.03751	0	0	0	0.87283	0	0	0	0	0	0	0.651664	0.8659	0.245384	0.293782	0	0.0340655	0	0	0	0.201031	0.86701	0.089987	0	0	0	0.303935	0	0.241033	0.222322	0.277279	0.297899	0	0	1.26344	0.189795	0	0.513631	0	0.127553	0	0.103906	0.163328
LINC00342	25.5155	4.06185	7.94352	2.77905	3.76822	9.23487	20.5498	3.80758	11.2878	27.7056	4.85588	2.4083	15.0997	2.70584	9.82677	3.32047	3.24268	3.74388	20.5317	9.26213	5.5896	2.87855	3.97452	2.54374	2.28297	0.72926	12.3106	14.614	1.28824	4.49313	10.4477	2.11654	0.489298	4.84089	4.86856	1.76736	1.89123	2.89329	6.31098	6.91618	3.0141	1.31939	0.796147	5.29544	2.17928	2.44442	1.67461	3.37984	5.25085
AC016831.5	6.57095	0.684712	0.258752	0.151981	0.398842	0.328203	4.46112	0.122737	0.509258	1.36109	0.600106	0.420889	1.47497	0.050383	0.47478	0.262313	0.110811	0.200751	0.676336	1.23337	0.209906	0.19314	0.061329	0.386594	0.150802	0.0869685	0.693389	1.16579	0.044495	0.135268	0.389609	0.709367	0.075214	0.211051	0.178935	0.066687	0.170423	0.1334	0.151661	0.478903	0.501254	0.098082	0.059589	0.394547	0.109506	0.218359	0.136668	0.293813	0.30963
AC093581.1	0.315636	0	0.899866	0	0	0	0.856289	0	0.090969	0	0	0	0	0	0	0.404711	0	0	0.212106	0	0.035664	0	0	0	0	0	0	0	0	0	0.338618	0	0	0	0.157824	0	0	0	0.295317	0	0.337046	0	0	0	0	0	0	0	0
AL359745.1	3.37808	0.126095	0	0	0.271427	0.022991	0.349125	0	0.024197	0	0.096997	0.092625	0.058822	0	0	0	0	0	0.213136	0.281583	0.013712	0	0	0.049475	0	0	0	0.067039	0.041383	0	0.190526	0	0	0	0.027901	0	0.037802	0	0	0	0.040968	0	0.095995	0	0	0	0	0.045625	0.087372
AC114781.2	3.03558	0	0	0.193087	0.467578	0.299839	3.23325	0.329962	0.658308	0.893682	0.57825	0.120099	2.7653	1.17398	0.546029	0.205405	0.252658	1.43182	0.702502	0.688571	0.581807	0	0.104968	0	0.185197	0	0	1.77906	0.113975	0.332878	0.125736	0	0.063476	0.113674	0.515366	0	0.377233	0.228914	0	0.555664	0.651214	0.116797	0.912593	0.274917	0.121412	0.267913	0.223486	0.634128	0
AC016903.2	2.14534	0	0	0	0	0	0.638252	0.402857	0	0	0	0	0	0	0	0	0	0	0	0	0	0	0	0.139086	0	0	0.17625	0	0	0	0	0	0	0	0	0	0	0	0	0	0	0	0	0	0	0	0	0	0
AC012038.1	7.95376	1.23079	0.602074	0	0.950409	0.331265	4.64656	0.084839	0.681473	2.49859	1.5873	0.420565	1.66146	0.058137	2.98711	0	0.538347	0.148743	1.75133	1.86784	0.481736	0.262678	0.136538	0.246775	0.096796	0.0658435	0.74131	1.27668	0.074115	0	0.152861	0.181944	0.352265	0.295131	0.28725	0	0.164258	0.281128	0.330411	0.919425	1.19633	0	0.709381	1.2436	0.101703	0.173461	0.053746	0.04108	0.695742
AC114814.1	0.212412	0.094014	0	0	0	0.120597	0.541612	0.227043	0.024209	0.079386	0	0.051075	0.156774	0	0.375193	0	0	0	0.223654	0.062775	0.035496	0	0.0254255	0.113786	0.025461	0	0	0.122157	0	0	0.108653	0	0	0	0.101722	0.325351	0.034353	0.038364	0	0	0	0.039025	0	0.075067	0	0	0.081594	0.078543	0.093455
AC005616.1	24.654	1.81269	0.785486	0.222164	1.23468	0.592428	9.41141	0.126338	1.22538	1.85786	1.31497	0.491937	3.01358	0.444989	1.98439	1.08085	0	0.760635	2.49703	3.03449	0.608153	0.624438	0.385881	0.748315	0.501281	0.290251	1.52544	2.61453	0.580287	0.395908	0.419013	0.402713	0	0	0.204459	0.110226	1.07952	0.245706	0	0.914747	1.86479	0.130314	0.564265	1.27315	0.263747	0.546599	0.26107	0.290443	1.66301
AC068286.1	23.8176	1.16464	4.56472	0.286457	0.225203	1.04606	9.81706	0.73459	1.93565	3.97883	1.99672	0.304728	5.63062	1.06086	2.83404	0.998414	0.1015	0.122798	2.42996	2.73275	1.58444	0.945023	0.526864	0.995499	0.418152	0.122591	1.5616	2.28415	0.772337	0.844259	1.42856	0.978234	0.105388	0	0.694695	0.308223	0.776562	0.912479	0.815214	1.25964	2.74764	0.775674	1.39006	2.93251	0.353334	0.493857	0.891174	1.12316	1.63556
OVOL1-AS1	0	0	0	0	0	0	0	0	0	0	0	0	0	0	0	0	0	0	0	0	0	0	0.051169	0	0.0184935	0.032264	0.300148	0	0	0	0	0	0	0	0	0	0	0	0	0.145342	0	0.094599	0.101627	0	0	0	0	0	0
AC008056.2	8.29656	1.12356	0.799635	0	2.29748	0.305943	2.63704	0.191646	0.660009	2.67494	1.7189	1.298	3.08643	0.194318	0.71275	0.713998	0.130777	0.53465	0.718113	0.99261	0.638792	0.239648	0.124154	0.781629	0.35492	0.0373925	1.19233	1.85574	0.084342	0.215343	0.338968	0.245706	0.286464	0.389908	0.339094	0.0787	0.35421	0.307159	0.437632	0.66978	1.9085	0	0.88657	0.645703	0.101245	0.184283	0	0.234207	0.605422
AC008764.6	10.387	0.643454	2.413	0.508815	0.952785	1.49874	6.72057	1.08971	1.79596	5.65202	1.24091	1.50537	2.15493	0.726648	2.39008	0.67036	0.806774	2.40805	2.47319	2.29634	1.46919	1.02803	0.736827	1.50992	0.457664	0.351247	1.09988	4.93192	0.848768	1.89126	1.58753	1.38153	0.241373	0.530413	0.871788	0.732301	1.38428	1.4312	1.59831	3.42319	3.13178	0.628083	0.847461	2.19218	1.05357	0.911002	0.89396	1.0751	1.7815
UVRAG-DT	0	0	0.405253	1.05546	0.225355	0.098256	0.72973	0.042702	2.46042	0	0	0.234416	0.146236	0.045664	0	0	0	0	0.074388	0.072145	0.017329	0.3687	0.389417	0.667287	0.197214	0.021465	0.432122	0.209556	0	0.376968	0.333311	0	0.206319	0.300548	0	0.416729	0	0	0.188699	0.14832	0.275561	0.266652	0.548342	0	0	0.14968	0.362575	0	0.043621
POLH-AS1	40.572	5.52732	10.661	0.991064	2.47872	1.93048	11.6421	1.41857	2.868	3.88453	3.6391	4.56454	3.29823	2.40655	19.6411	3.45383	3.59349	2.05187	4.81789	6.85822	3.11197	2.43385	1.3538	3.35173	1.17621	2.42717	2.30175	5.0485	0.722322	3.77907	2.61944	6.6253	0.245495	1.58686	4.0501	10.9522	1.22302	1.74068	3.58449	2.68878	4.8019	1.01095	2.37761	3.24463	2.7425	2.25971	1.51533	1.92838	1.97191
AL138767.1	25.9385	1.04738	1.20411	0.407013	0.317264	0.348209	5.71467	0.708122	0.721762	2.37726	1.47499	0.542512	2.27572	0.412333	0.594434	0.225709	0.050904	0.333018	2.031	2.92163	2.15864	0.37546	0.171809	0.363874	0.17315	0.042911	1.3746	3.24926	0.134534	0.643752	1.19109	1.19013	0.088374	0.063316	0.134079	0.278959	0.814751	0.103158	0.245724	0.344455	0.915658	0.134634	0.470666	0.940118	0.167532	0.445697	0.449051	0.83105	1.07838
AC002511.1	0.161488	0	0.161932	0.125268	0	0	0.051872	0	0	0	0.028225	0.02829	0.155107	0	0.153007	0.031229	0	0	0	0.09124	0.008172	0	0.024125	0	0.012318	0	0.219634	0.041833	0	0	0	0	0	0	0	0	0.02572	0	0	0	0	0	0.057172	0	0	0	0	0	0
AC008539.1	0	0	0	0	0	0	0.167365	0	0	0	0	0	0	0	0	0	0	0	0	0	0	0	0	0	0	0	0	0	0	0	0	0	0	0	0	0	0	0	0	0	0	0	0	0	0	0	0	0	0
AC138907.1	0	0	0	0	0	0	0	0	0.045345	0	0	0	0	0	0	0	0	0	0	0.01813	0	0	0	0	0	0	0.025805	0.081618	0	0	0	0	0	0	0	0	0	0	0	0	0	0	0	0	0	0	0	0	0
AC099314.1	5.72087	3.34397	0.599413	2.30609	1.62593	1.24863	3.17229	0.199085	0.635596	1.52521	1.53737	0.701833	1.7079	0.180329	1.1064	1.21727	1.10255	0.586176	0.548021	2.23691	0.775013	0.638543	0.152261	0.964524	0.502483	0.139539	0.527602	2.89426	0.240833	0.355897	0.804969	0.207261	0.236182	1.1415	0.277262	0.546949	0.777103	0.833259	1.00163	0.761412	0.994348	0.454595	1.06506	1.08301	0.259959	0.478727	1.07381	0.240583	1.55112
AC010096.1	1.94638	0.144742	0.03241	0.046151	0.104685	0.093584	0.959091	0.76151	0.027663	0.107817	0.140204	0.01824	0.037634	0.01594	0.025569	0	0	0.079537	0.158417	0.132924	0.065914	0	0.069176	0.073967	0.0311455	0.023117	0.021368	0.111231	0.009987	0.058733	0.044866	0.034316	0.011779	0	0.030007	0	0.013221	0.042097	0	0.15497	0.054824	0.014468	0.036841	0.129596	0	0.024524	0.014916	0.011083	0.085612
AC120042.2	0	0.110895	0.421213	0	0.158257	0.097228	0.361683	0.086628	0.159433	0	0.113185	0	0.041514	0	0.489037	0.170258	0.043274	0	0.545082	0.30509	0.116732	0	0.015796	0.075294	0.03129	0	0.208553	0.319709	0	0.545585	0.548771	0	0	0	0	0	0	0	0	0.084098	0.144419	0.073117	0	0.149993	0.079391	0.027093	0	0	0.059388
AF111167.1	57.06	2.636	3.11652	0.326101	4.18442	2.4683	11.614	1.07824	2.12346	3.26694	2.50695	1.0318	5.60647	1.24165	3.50636	2.92475	1.19035	0.406748	4.38354	4.22933	1.75373	1.11623	0.658902	2.30599	0.36334	0.141779	1.79867	4.09292	0.807784	0.743199	1.31154	1.75138	0.226744	0.530852	0.88488	0.160571	1.24526	0.721626	1.78065	1.51297	2.70187	0.269014	1.62112	4.57248	0.39471	0.991304	0.773348	0.750783	1.17799
AC108467.1	0.114496	0	0.100221	0	0	0.024407	0.914813	0	0.050356	0.393058	0.234628	0.056988	0	0.100838	0	0.072711	0.051518	0	0	0.15119	0.127317	0.111253	0	0	0	0	0.117149	0.223222	0	0	0.22555	0	0	0	0	0.069264	0.03972	0	0.140704	0.082806	0.35519	0.043257	0	0.080161	0	0.034555	0.088829	0	0
ZKSCAN2-DT	3.92645	0.466907	0.911084	0.563799	0.578348	1.55289	2.15477	0.42636	1.14343	3.67611	1.51781	1.2151	2.30761	0.255217	1.38005	0.671349	0.486264	0.320269	2.8388	2.03783	1.40024	0.696744	0.385354	0.675074	0.381995	0.255117	1.49629	2.59529	0.392382	0.69212	0.768934	0.777809	0.073821	0.350779	0.518445	0.424064	0.494452	0.224775	0.282895	1.6239	0.713926	0.37196	0.358715	1.2806	0.120706	0.700629	0.527578	0.420724	0.825117
AL359541.2	7.47421	0.185912	0.990675	0.720762	0.102457	1.24878	0.552946	0.181737	0.119218	0.712249	0.146619	0.852562	0	0	0.093676	0.259867	0.105022	0	0.097321	0.141465	0.418168	0.214518	0.600198	0.801361	0.58896	0.449954	2.1036	0.444591	0.032111	1.6377	0.30849	0.172522	0.172721	0.100406	0.053924	0	0.040924	0.042248	0	0.210172	0.170251	0.102845	0.064462	0.252718	0.190939	0.039145	0.238268	0	0.074172
ITGA9-AS1	40.0094	5.30718	8.39453	6.16724	4.72574	5.47683	16.9139	3.90279	6.5031	21.3117	4.8815	10.1261	12.8577	4.0367	13.6941	4.2622	4.12608	4.19823	9.91458	11.27	7.00147	6.89505	5.59361	2.60654	4.27688	2.98319	12.33	18.3994	1.44787	4.25843	12.2575	3.603	1.59546	2.2361	6.86536	6.91046	4.0705	6.03323	2.8057	7.24154	4.67621	5.53634	1.54392	9.15197	8.2853	3.83796	3.82587	7.73064	9.48563
AC024592.1	8.62467	0.255394	0.815119	0	0.406809	0.510506	2.14281	0.248164	0.291464	0.681491	1.22607	0	0	0	0.644948	0.239684	0	0	0.644006	1.12513	0.101017	0.651703	0	0.132077	0.0369985	0.0621605	0.556878	2.32721	0.108877	0.99676	0.538682	0	0	0	0.377375	0	0.344224	0	0.618625	0.852803	0.329128	0.516262	0	0	0	0.364131	0	0.208829	0.305369
LINC01170	11.0608	0.765923	1.8457	0	0.529969	0.233059	3.88177	0	0.587391	1.58315	1.31943	2.03199	1.37808	0.157054	1.51347	0.381244	0.104675	0.147196	0.924643	1.89343	0.51721	0.407165	0.257149	0.38785	0.305843	0.67921	0.601718	0.899208	0.119433	0	0.342655	1.05161	0.06636	0.130718	0.64962	0	0.469364	0.823566	0	1.11883	0.814437	0.271312	0.080772	0.966838	0.40216	0.992083	0.392789	0.187019	1.12566
AP003680.1	1.36435	0.175148	0.211994	0.292623	0.111032	0.358809	1.29239	0.005032	0.266099	0.522255	0.307411	0.155824	0.294092	0.087401	0.188374	0.797913	0.037666	0.080659	0.323286	0.504604	0.143482	0.173985	0.109917	0.155822	0.118445	0.0643365	0.207127	0.494667	0.096751	0.380321	0.123373	0.208256	0.005286	0.105827	0.169253	0.058994	0.08931	0.147642	0.257109	0.222041	0.318325	0.596715	0.059334	0.219316	0.085761	0.179223	0.061833	0.073804	0.164948
LINC01267	1.42321	0.04457	0.484663	0.013107	0.110352	0.078649	0.306533	0.028787	0.30607	0.265483	0.130027	0.258687	0.233057	0.102584	0.078621	0.038394	0.066721	0	0.139556	0.260601	0.189249	0.015516	0.168447	0.020191	0.0076325	0.0092345	0.131184	0.224441	0.020012	0.067515	0.025951	0.031099	0.00625	0.023573	0.050081	0.013118	0.141832	0.08785	0	0.071606	0.093222	0.023886	0.025813	0.113397	0.022504	0.143233	0.039397	0.014317	0.110666
AC007601.1	4.04527	0.659274	0.649906	0.077036	0.192277	0.203917	2.36136	0.126527	0.36967	2.14699	0.44221	0.371949	0.500581	0.119444	0.505741	0.332417	0.324931	0.111468	0.827788	1.17702	1.26802	0.160697	0.162715	0.176426	0.064948	0.018445	0.551692	0.891858	0.127367	0.038315	0.262527	0.067762	0.024038	0.195824	0.207495	0.587494	0.285686	0.196415	0.151366	0.537973	1.24771	0.231794	0.207825	0.526584	0.04362	0.287209	0.091762	0.150141	0.440286
AC119396.2	20.3436	4.44226	1.77396	2.94077	5.80709	4.11998	12.5257	1.69134	1.94275	12.7884	2.51044	4.49242	4.76592	1.2053	3.41498	0.693036	0.199459	2.37973	1.69136	4.00611	0.690102	0.505582	1.1385	1.23831	0.332821	0.85028	3.18543	2.79592	0.726723	0.891142	1.22618	0.278108	0.096785	0	0.608044	0.236957	0.717731	0.406034	1.26336	3.29775	1.08797	0.251827	1.15208	2.02693	0.409855	0.297617	0.740517	0.742068	4.02867
AC090398.1	8.47014	0.221538	0.599963	0.151798	0.10005	0.27566	2.86968	0.185585	0.377958	1.39825	0.89631	0.200765	0.894733	0	0.922893	0.338351	0.231402	0.030606	0.599908	0.608969	0.183689	0.168242	0.046729	0.555155	0.068564	0.013526	0.737347	1.08238	0.136359	0.173473	0.471542	0.39368	0	0.101585	0.195651	0.03192	0.216064	0.180355	0.156699	0.46121	0.573322	0.139494	0.133295	0.349576	0.028689	0.144538	0.089029	0.243291	0.202843
AC027343.3	1.83116	0	0	0	0	0	1.10872	0.045454	0.03669	0	0	0	0	0	0	0	0	0	0	0.173085	0	0	0	0.073525	0	0	0	0	0	0	0	0	0	0	0	0	0	0	0	0	0	0	0	0	0	0	0	0	0
AC022150.2	42.5589	3.60966	5.53621	0.883799	2.13279	2.11853	5.46816	0.774696	3.53629	5.67676	2.55991	1.80956	6.13581	2.03122	4.19601	3.9447	2.36236	2.17343	6.72619	6.06849	1.07199	2.98757	1.05379	0.690966	1.41793	0.688643	2.44596	9.29422	1.03384	2.03395	1.6	1.74642	0.116715	0.245096	2.48747	1.71673	5.16333	2.87298	4.35895	2.39733	5.10745	4.58391	0.636995	3.51794	1.86929	4.51127	1.29638	1.11042	2.61268
AC092336.1	1.98203	0	0.435539	0	0	0	0.196192	0	0	0	0	0	0	0.105944	0.167322	0	0	0	0.160115	0.193229	0.12543	0	0	0.092277	0.020876	0	0	0	0	0	0.168359	0	0	0	0.061811	0	0	0	0	0	0	0	0	0	0	0	0	0	0
AC073257.1	55.3718	6.30305	5.70937	0.493527	4.68817	2.04563	16.4778	4.66897	4.02523	6.589	4.07826	2.51946	4.80384	0.898541	2.60937	1.32835	0.762711	1.87002	5.2292	6.98421	1.59984	1.00575	1.15347	3.47791	1.01231	0.478378	2.10628	7.34286	0.924116	1.7498	1.86058	1.40272	0.201466	0.314809	1.25059	0.293848	1.38028	1.20224	1.7855	3.08869	4.39168	1.16105	1.96363	5.02365	0.581584	1.39911	0.922837	0.743465	2.85149
ZBTB20-AS4	14.7317	0.772653	1.07999	0	0.792151	0.333986	5.63619	0.247557	0.49763	4.12502	1.017	0.362784	1.59599	0.240886	0.646746	0.46772	0.093854	0.37326	1.226	1.59736	0.486223	1.17168	0.273008	0.575652	0.169472	0.215126	1.23849	2.233	0.229115	0.555573	0.695134	0.084239	0.154955	0.224581	0.256482	0.194605	0.354383	0.344839	0.360375	1.25258	1.57124	0.252979	0.251848	0.308056	0.1454	0.459781	0.278292	0.209486	1.05395
SRD5A3-AS1	56.2385	3.97183	8.2776	2.05264	4.06351	5.21913	23.5671	5.82401	10.4989	9.6258	6.94783	9.22631	13.1442	2.58052	8.5306	6.96226	3.52805	5.46986	9.29076	11.0495	4.19987	7.59372	3.74781	5.04088	2.39714	1.57946	4.48633	10.2255	2.84655	5.21229	5.97183	4.09367	0.694544	0.990075	5.22281	2.2259	4.10134	3.26101	6.03389	8.83741	8.95397	4.47296	2.56607	5.09488	6.00923	2.40097	3.8186	4.08227	7.79641
AC073311.1	0.484171	0.316544	0	0	0.403929	0	1.33446	0	0	0	0	0.081161	0.084057	0	0.132445	0	0	0	0.239817	0.100178	0.05848	0	0	0.18846	0.019928	0	0.161115	0	0	0	0	0	0.038519	0	0	0	0	0	0	0	0.058854	0	0	0	0	0	0	0	0
LINC00466	7.74427	0.371977	0.979591	0	0.322725	0.151378	2.99764	0.112934	3.78041	0.79789	0.234359	0.729194	0.836536	0.947835	0.36767	0.162841	0.187264	0.286689	0.343392	0.547588	0.245872	0.105535	0.050417	0.367423	0.180144	0.120768	0.595163	0.689265	0.087413	0	0.341342	0.110535	0	0.090791	0.231963	0.193672	0.069471	0.146889	0.320028	0.566419	0.728814	0.192094	0.11082	0.198801	0.223189	0.204019	0.130321	0.048043	0.115
AL357093.1	7.86386	1.60533	0.680448	0.260716	0.876709	0.562823	4.02404	0.766912	0.594278	2.46502	1.24466	0.183362	0.787718	0	0.789032	0.801886	0.275279	2.71421	0.991448	1.13223	0.514721	1.18538	0.763455	1.06689	0.088526	0.285842	1.22633	1.60512	0.209619	0.840824	0.751984	0.105596	0	0.186013	0.19528	1.04574	0.303459	0.557239	0.70828	1.41522	1.19181	0.247353	0.330654	1.30762	0.206374	0.046487	0.302109	0.875172	1.11051
FAM138E	14.3863	0.354851	2.42695	0.002113	0	0	1.31785	0.172052	0.713917	0	0	1.61032	0.01182	0.018792	7.7e-05	0	0	1e-05	2.78288	1.8403	0.672012	0	0	0	0.0170985	0	1.05717	2.21681	0.309879	0	0	0.802092	0.101528	0	0	0	0.00126	0	0.014936	0	0	0.062391	0.622985	0	0	0.29475	0.27833	0	1.67916
AC013549.4	46.6798	1.77625	1.53488	0.655841	0.841055	0.989569	7.40897	0.188383	0.960179	2.88324	1.64229	2.2398	2.7501	0.349382	1.85138	0.651079	0.112589	3.40345	2.25293	2.40918	0.68847	1.08213	0.498335	0.674138	0.166289	0.192996	1.32081	2.42435	0.135902	1.09658	1.01662	0.578769	0.136116	0	0.308736	0.106526	0.506529	1.23506	0.664496	2.1886	2.38897	0.578965	1.244	2.44875	0.322841	0.249178	0.545648	0.65365	0.874825
LINC02160	0.310559	0.075928	0	0	0	0	0.416437	0.050695	0	0.981184	0	0.547221	0.415636	0.490891	0	0.324834	0	0	0.115098	0.399493	0.215572	0	0.020887	0	0	0.0482045	0.551415	0.402537	0	0	0	0	0	0	0	0	0.111817	0.06423	0	0.128013	0.43168	0.138645	0	0	0	0.157212	0	0	0
AC074052.2	19.8988	1.18704	0.779385	0	0	0.789894	5.99402	0	0.621388	0.398917	0	1.06451	0.328179	0.580464	0.423823	0.34288	1.04094	0	2.08866	0	0.791587	0	0	0	0.132564	0	0.812779	0.430258	0	0	0	1.07656	0	0	0	0.405245	0	0.385206	0.757402	3.76959	2.04577	0	0	1.31402	0	0	0	0.170868	0.47804
AC239585.2	16.1803	0.282502	0	0	0.44086	0	1.98751	0.068492	0.057764	0	0	0	0.090384	0.076986	0	0	0	0	0.16064	0	0.156034	0	0.903485	0.329414	0.204624	0.19742	0	0	0	0	0.236618	0.510702	0	0	0	0	0	0	0	0.176903	0	0	0	0	0	0	0.067963	0	0.188957
AC003098.1	8.29683	0.325719	0.32355	0	0	0.116636	0	0	0.082363	0	0	0	0	0	0.554534	0	0	0	0	0.225737	0	0.268648	0.0545825	0	0	0	0	0	0.038807	0	0	0.283172	0	0	0.049584	0	0	0	0	0.122606	0	0	0	0	0	0	0	0	0
MIR122HG	7.62807	0.243956	0.504016	0.095178	0.24344	0.294677	1.2923	0.117624	0.354871	0.800093	0.223132	0.701406	0.661577	0.116214	0.278933	0.210061	0.257666	0.035477	0.437931	0.596631	4.11181	0.06939	0.073389	0.320847	0.084238	0.049985	0.409797	0.507475	0.060068	0.13245	0.159108	0.150653	0.026545	0.03139	0.105623	0.056184	0.194404	0.16118	0.335212	0.254186	0.492431	0.148701	0.172452	0.267596	0.080368	0.119289	0.152896	0.103994	0.319085
AC073525.1	0.235918	1.76286	0.275672	0.196786	0.963317	0.121467	1.04624	0.347829	0.699161	1.53828	0.975271	0.079503	2.92988	0.268984	0.270551	0.358464	0.131176	0.328114	0.867588	0.891935	0.181336	0.625466	0.038838	0.109771	0.0859375	0	0.269098	0.738488	0.141053	0	0.22594	0	0	0.016057	0.338376	0	0.119859	0.156511	0.23052	0.603704	0.234118	0	0	0.176606	0.04505	0.05437	0.236451	0	0.289194
AL033519.4	1.38487	1.04264	1.18627	0	0.095247	0.036861	0.253815	0.357813	1.42166	0.14739	0.067335	0.583246	0.287376	0.178039	0.099746	0	0	0	0.215888	0.114398	0.261565	0.302583	0.327058	0.052848	0.039739	0	0.078903	0.110388	0.03683	0	0.144751	0.185998	0	0	0.042492	1.10562	0.070695	0	0.190722	0	0.251496	0	0.143055	0	0	0	0	0	0.234183
LINC01226	71.015	4.14589	6.1599	1.40576	2.73071	3.10045	32.1011	3.3171	7.14607	13.5671	12.3945	4.44443	22.8874	1.85822	7.3496	5.16328	1.69497	8.22547	8.41563	17.8633	3.83211	2.91015	1.98865	5.99579	1.88913	0.972418	5.62638	16.4823	1.96658	3.69983	4.91367	2.49748	0.732789	0.899471	2.33798	4.06523	3.51026	2.83606	3.89813	6.10392	6.18264	2.68804	2.55277	6.02377	1.45452	2.3466	1.94688	3.07723	3.95297
AC115837.2	15.4923	0.665368	0.244596	0	0.079129	0.166783	2.05641	0.044214	0.262086	0.229741	0.689827	0.462534	0.338569	0	0.111548	0.170258	0.124959	0	0.104486	0.250112	0.163411	0	0.074262	0.580298	0.107895	0	0.288881	0.568744	0.143056	0	0	0.143072	0.034625	0	0	0	0	0	0	0	0.194882	0	0.142439	0.140099	0	0.295602	0.17127	0.376237	0.500684
GK-IT1	13.5196	0.503441	0.300473	0	1.27723	0	4.53927	0	0.506037	4.11353	1.72396	0.22648	2.7597	0.048249	0.903627	0.806867	0.893893	1.17833	1.69972	1.45089	0.339485	0	0.101242	0.455462	0.260501	0.231377	0	2.25083	0.264968	0	1.48837	1.3869	0	0	0.186351	0	0.385129	0.130655	0	0.822523	3.00952	0	0	1.30504	0.292052	0.278848	0.263954	0.450032	1.39456
AC084768.1	0.779812	0.09502	0.066967	0	0.051727	0.049613	0.319098	0	0.223475	0.324233	0.03738	0	0.674667	0.102215	0.051409	0.044243	0	0	0.258537	0.13699	0.174395	0.051962	0.0090605	0.039395	0.0089335	0.0201355	0.10841	0.087434	0	0	0.077704	0	0	0.393505	0.069212	0	0.04846	0	0.182859	0.053548	0.267856	0.082465	0.069484	0	0.034696	0.068025	0.029359	0.037335	0.09634
AL160290.1	0	0.096987	0.199404	0	0	0.13308	0.467071	0	0.330556	0	0	0	0	0	0.692581	0.900998	0	0	0.261129	0.430145	0.020542	0	0.02344	0	0.0245505	0.0513935	0.090532	0	0	0	0	0.438126	0	0.189112	0.12106	0	0	0	0	0	0.258638	0	0	0	0	0	0	0	0
AC005014.2	4.9892	0.228556	2.1874	0.295179	0.375428	0.337832	2.93036	0.147423	1.3452	0.82649	1.33749	0.1533	1.1933	1.41272	2.73531	1.44719	0.072284	1.06209	0.966412	0.970264	0.535339	0.399242	0.665477	0.488235	0.782659	0.799949	0.915331	3.18157	0.85029	0.772683	0.532664	0	0.078937	1.46347	0.37445	0.922127	0.781089	0.180902	0.23197	0.789048	0.885922	0.347121	0	0.59862	0.891521	0.155618	0.254576	1.48964	1.2552
LINC00309	0.034461	0	0.015421	0	0	0	0.19531	0	0.01323	0	0	0	0	0.015539	0	0	0	0	0	0.042284	0.004017	0	0.0082515	0	0.0050065	0	0.059117	0	0	0	0.042039	0	0.026106	0	0.006792	0	0	0	0.024739	0	0.018844	0	0	0.011998	0	0	0	0	0
AC092634.7	16.6203	0.935589	0.829616	0.482893	0.210877	0.767922	13.8919	0.600792	1.23439	2.54994	1.83162	0.297419	4.8126	0.223247	1.02378	0.816093	0.054393	0.313242	1.54914	3.06919	0.957145	1.01533	0.470587	1.46249	0.457124	0.296337	1.35776	2.48004	0.233831	0.577342	0.71394	0.469061	0.028261	0.398774	1.41691	0.24502	0.43163	0.565614	0.537646	1.85451	2.21928	0.256799	0.195592	2.6148	0.050211	0.761083	0.928423	0.841961	1.0284
AP001476.1	2.82202	0.214025	0.366221	0.292142	1.85402	0.611371	0.660068	0.984584	0.641951	1.03339	0.16188	0.191828	0.441367	0.616724	1.40974	0.13784	0.259317	0.397868	1.23335	1.30778	7.27333	0.782943	0.208456	0.133272	0.070493	0.539223	0.197104	1.825	0.187506	1.45105	0.933636	0.098389	0.080687	0.093815	0.06994	0.327543	2.23887	0.762988	1.09336	0.322023	0.7234	0.432714	0.080413	1.5994	0.213182	1.12791	0.423844	0.198774	0.610819
AL121768.1	6.14813	0.485337	1.24883	0.17839	0.331883	0.430574	2.67693	0.479083	0.684435	0.737349	0.729041	0.272923	0.875168	0.246614	0.378863	0.231533	0.118341	0.151009	0.939974	1.12638	0.364599	0.57349	0.323155	0.326759	0.14644	0.184082	0.484813	0.992349	0.145197	0.72671	0.331877	0.163532	0.037879	0.385388	0.195975	0.28621	0.227263	0.184971	0.398071	0.860073	0.574251	0.208979	0.333369	0.653314	0.092313	0.297577	0.230125	0.249297	0.253743
LINC01232	24.5101	4.01834	13.5051	8.51284	5.93236	5.99651	18.3829	4.17004	7.55222	13.5189	7.68283	13.2154	9.67521	3.86134	11.1799	11.5424	3.96162	3.19155	13.3561	12.0481	4.19164	4.68171	1.61912	1.5062	3.34634	3.39142	6.73172	10.3011	1.59029	4.45143	3.60887	2.66766	0.956801	4.32569	11.1171	2.9017	1.9033	6.11502	3.77718	8.29028	6.28389	5.22794	1.64665	11.2859	2.32411	2.35337	4.50126	2.41504	6.42561
AL139348.1	0.875421	0.01224	0	0.018364	0.039897	0.029268	0.111514	0.084646	0.035895	0.025285	0.015926	0	0.097628	0	0.019617	0.018471	0.013167	0	0.07046	0.13452	0.009515	0	0.035423	0.018177	0.0285005	0.0090825	0.472719	0.08426	0.012322	0.047807	0.035774	0	0.017185	0.019458	0.034947	0.02362	0.015991	0.031988	0	0	0.01017	0.010979	0	0	0	0	0.033864	0	0
AC243972.1	7.76179	0.626644	1.40556	0.470391	0.406234	0.448846	4.1857	0.121573	0.889668	1.53066	0.62196	0	2.13532	0.128215	0.804073	0.24742	0	1.02876	0.848009	1.6604	0.593393	0.217768	0.149238	0.421476	0.050916	0	0.528427	0.990073	0.325604	0	0.158488	0.771213	0	0.229208	0.298044	0.294703	0.108565	0.196575	0.411976	0.342811	0.878227	0.13621	0.525375	0.983521	0.170254	0.052596	0.095691	0.069286	0.443221
AL137191.1	1.46771	0	0.074766	0	0.119425	0	0.319008	0	0.02319	0.697162	0	0	0.182577	0	0.057765	0	0	0	0.12611	0.111857	0	0.059911	0.0285765	0.044892	0.0294605	0	0	0.053737	0.01989	0	0	0.136905	0	0	0.027606	0	0.061997	0.03674	0	0.062635	0.033358	0.035091	0.146238	0.132602	0.189306	0.058618	0	0	0
AL356259.1	4.76011	0.397606	0.471573	0.074305	0.270485	0.245669	1.97509	0	0.273821	2.93866	0.85898	0.039088	2.45515	0.115639	0.450344	0.100337	0.491813	0.128761	1.22754	1.10554	0.56052	0.467716	0.0785865	0.238669	0.0865555	0.0691135	0.491999	1.15316	0.037429	0.415895	0.323947	0.183283	0.040478	0.034825	0.198558	0.148973	0.144735	0.249486	0	0.344743	0.177126	0.115481	0.246352	0.589902	0.048333	0.076572	0.316387	0.073096	0.52806
AC137579.2	4.10633	0.13662	0.350022	0.098393	0.253622	0.079695	0.858711	0	0.040932	0	0.192273	0	0.433671	0	0.117086	0.09529	0	0	0.229652	0.376785	0.111674	0.115818	0.0942535	0.07522	0.0610295	0.0610025	0.177383	0.619655	0	0.24023	0.368834	0.062016	0	0	0.044573	0	0.072814	0	0	0.135888	0.283068	0	0	0.154874	0	0	0.081629	0	0.066041
AC010998.2	3.12149	0.636586	0.863794	0.48044	0	0.605059	2.07593	0.10161	0.802021	1.25885	0.989357	0.318737	2.13772	0.157368	0.778145	0.160245	0.179201	0	1.62887	0.525425	0.160238	0.814538	0.504502	0.808092	0.172223	0.679327	1.48427	1.0756	0.212712	0.450465	0.401452	0	0	0	0.506087	0	0.219667	0.223297	0	0.698723	0.549251	0	0.321467	0.350341	0.074137	0.21667	0.076702	0.196989	0.206222
AC097359.3	4.86756	0.018075	0.262249	0.025732	0.169432	0.099521	1.16483	0.175083	0.089677	0.344523	0.046488	0	1.30926	0.110665	0.335411	0.077223	0.089047	0	0.414988	0.502628	0.164085	0.031576	0.0372615	0	0.043262	0	0.054354	0.956583	0.067597	0	0.126395	0.183721	0.024392	0	0.066716	0.056956	0.139812	0.084678	0.123236	0.30731	0	0.024414	0.023945	0	0.055031	0	0.025395	0.085425	0.192794
AC020741.1	4.81078	0.287422	0.115943	0.033295	0.107408	0.123591	1.77199	0.104918	0.227854	0.654626	0.219884	0.552458	0.446818	0.10488	0.166236	0.107475	0.064024	0.143026	0.334707	0.509899	0.211008	0.088198	0.053266	0.450254	0.039276	0.022849	0.259388	0.69969	0.067343	0.081096	0.157813	0	0.009158	0	0.013719	0.021268	0.208767	0.079311	0.056202	0.120458	0.483994	0.046384	0.141584	0.400492	0.025455	0.092983	0.194927	0.037487	0.10649
AC099552.3	0	0.115028	0	0	0	0	0.757486	0	0	0	0	0	0	0	0	0	0	0	0	0	0	0	0	0	0	0	0	0	0	0	0	0	0	0	0	0	0	0	0	0	0	0	0	0	0	0	0	0	0
LINC02479	1.00752	0	0.118763	0.188738	0	0.058481	1.27262	0	0.115658	0.165487	0	0	0.343565	0	0	0.085129	0.245631	0	0	0.203742	0.02718	0	0.018728	0	0.069845	0	0.314842	0.443987	0.068002	0.197232	0	0	0	0	0	0.200876	0.037628	0	0.176028	0.204265	0	0	0	0.199901	0	0.035212	0.178742	0	0.126474
LINC01239	7.2676	1.112	1.17624	0.539203	0.840489	0.542013	3.37552	0.398772	1.37359	2.84782	1.12486	3.09262	1.39459	0.569441	2.41222	1.16601	1.10744	4.45761	1.44039	1.40858	0.954278	1.31309	0.42185	0.836136	1.21718	0.686186	1.09575	3.75877	0.194376	0.523588	1.71956	0.391934	0.241454	0.851506	2.73267	1.38339	0.390498	0.396858	0.8638	2.46045	1.86525	0.391607	0.274808	1.57932	0.36474	1.44207	0.757595	0.909603	1.91669
AL138889.1	1.1857	0.305271	0.484502	0.060024	0.202011	0.350559	1.63218	0.111708	0.445471	1.23954	0.513155	2.16746	0.961392	0.128241	0.277823	0.439488	0.135615	0.070105	0.662271	0.937792	0.436853	0.173351	0.0727925	0.098573	0.111513	0.087283	0.364036	1.09549	0.152519	0.407677	0.339002	0.122449	0.058108	0.077161	0.498922	0.107114	0.187449	0.135362	0.272676	0.302447	0.407106	0.136116	0.153903	0.255821	0.06128	0.122553	0.190155	0.142061	0.2664
AC016987.1	0	0.642133	0	0	0	0	0.888603	0	0.081116	0	0.098426	0	0	0	0.135468	0	0	0	0.244961	0	0.017784	0	0	0	0	0	0.082331	0.095495	0	0	0.183477	0	0	0	0	0	0	0	0.242618	0	0	0	0	0	0	0	0.0611	0	0
AC092017.4	12.8725	3.01234	4.48318	1.44393	1.03184	1.68537	13.8184	0.97094	1.86001	1.99336	1.55797	2.36665	4.95747	0.746189	4.21777	2.73936	0.664271	0.58212	3.06388	4.56137	1.15612	0.748499	0.451878	0.8369	0.453842	0.598448	2.29401	2.76873	0.784903	0.401168	1.48136	0.601096	0.390722	0.321698	1.01191	0.440805	0.6066	1.01996	0.864352	2.61429	2.55853	0.868177	0.624984	5.02981	0.515185	0.462906	0.416642	2.0387	1.95548
AC012645.2	36.7558	0.874019	2.13912	0.240097	2.66616	0.95388	5.90935	0.895757	1.58633	5.51221	2.20492	1.2357	5.71729	0.447484	4.89035	1.30217	0.630808	0.091017	1.89541	2.17856	0.996189	0.98521	0.477339	0.475278	0.173852	0.10082	1.96513	4.77114	0.343968	1.36721	1.31551	0.677825	0.072371	0.131965	0.635107	0.194759	1.1953	0.417759	1.60431	1.4945	3.41612	0.510005	1.39411	1.95153	0.308821	0.293689	0.391245	0.535866	1.75338
AC127526.1	1.61803	0.181247	5.68471	0.67938	3.2146	1.2338	3.1274	0.475047	1.18593	6.76684	1.07581	1.93327	4.62512	0.116211	0.486354	0.152391	0.908544	0	2.10579	0.992008	1.1645	0.302583	0.0269695	0	0.0279255	0	3.61184	3.0976	0.167119	0.366647	0.413707	0	0.380149	0.229985	0	0	0.594449	0	0.295317	0.176903	0.547486	0.092977	0	0.881217	0.159773	0.149418	0.444023	0.640896	1.38756
LINC01875	0	0	0.199202	0	0	0	0	0	0	0	0	0	0	0	0	0	0	0	0	0	0.076667	0	0	0	0	0	0	0	0	0	0	0	0	0	0	0	0	0.067072	0	0	0	0	0	0.093365	0	0	0	0	0
AC079160.1	9.00263	0.395508	0.259556	0	0.120722	0.092106	2.54797	0.021947	0.485422	2.97795	0.160144	0.07412	0.369592	0.250175	0.154264	0.11902	0.010653	0.083385	0.673932	0.056383	0.058857	0.139864	0.0039245	0.10923	0.596039	0	0.185511	0.289761	0.101017	0.343946	0.074404	0.072695	0.286407	1.84721	0.234362	0	0.103207	0.037981	0.183174	0.085645	0.142364	0.056759	0.168503	0.074348	0.108966	0.050379	0.02867	0.202976	0.107523
AL365181.2	6.48893	0.324463	0.141541	0.008409	0.208207	0.064504	1.49644	0.449544	0.083363	0.446991	0.164028	0.017467	0.415718	0.063968	0.228789	0.093513	0	0.094842	0.343188	1.68383	0.237396	0.040747	0.101649	0.226315	0.0714035	0.116484	0.158542	0.845145	0.061934	0.085591	0.17092	0.128696	0.084183	0.136572	0.393388	0.048699	0.158556	0.148348	0.041614	0.136375	0.263261	0.084089	0.352662	0.348843	0.086965	0.310663	0.131043	0.149898	0.080104
AL450384.2	24.2962	2.96443	3.04875	1.94012	1.863	2.57046	12.7345	0.888952	2.41367	10.7038	5.37979	1.50228	4.08164	1.95704	4.2292	4.12658	0.599061	1.93797	4.22808	5.69133	3.83936	1.72334	2.03806	2.86455	2.1243	0.54897	6.14101	5.86838	0.767843	1.01554	4.53923	3.2055	0.433366	1.89981	1.16813	1.45033	1.20114	0.880355	0.526819	3.40003	2.69917	1.7533	2.51747	2.2137	0.868998	1.15227	0.460017	1.37945	3.26388
AL133163.3	23.9573	1.90824	6.159	0.604594	1.70882	1.364	15.9064	1.38505	3.96578	3.09105	2.45453	10.416	5.75293	1.44284	2.58123	1.81391	1.16377	2.01706	3.71023	6.3314	15.6649	2.15701	0.519015	0.638165	0.724418	0.48049	3.38512	6.77813	0.733274	0.658516	2.62838	1.55852	0.354643	0.698771	1.1871	0.758166	2.77842	0.788113	1.52119	3.21594	2.17597	0.93743	0.903221	2.65155	0.668463	0.864224	1.31184	0.777628	2.96625
AC104035.1	12.0446	0.4771	0.368997	0.064969	0.304283	0.432807	4.6151	0.10099	0.515246	0.631398	0.578608	0.245618	0.452233	0.231238	0.347429	0.275371	0.074382	0.603049	1.12913	0.956415	0.209075	0.221118	0.362717	0.678523	0.185399	0.155891	0.577418	1.12528	0.068323	0.585984	0.536766	0.578673	0.157253	0.270405	0.225029	0.14151	0.203782	0.055581	0.061704	0.626267	0.65279	0.285735	0.384334	0.804501	0.137802	0.164031	0.533902	0.182074	0.350181
AL031280.1	0.897956	0.13246	0.266097	0.061575	0.064485	0.138053	0.441634	0.157532	0.138001	0.126448	0.220741	0.117928	0.207486	0.116595	0.292612	0.161734	0.189414	0.023829	0.159871	0.541632	0.085042	0.028069	0.0458525	0.057818	0.0370025	0.090276	0.103594	0.555053	0.019344	0.031431	0.101599	0.286791	0.029058	0.150605	0.054587	0.015932	0.032955	0.137029	0.121834	0.067615	0.095992	0.042277	0.057449	0.051666	0.104573	0.133524	0.03562	0.046687	0.03032
AL135902.2	5.65938	0	0.256792	0	0	0.137251	0.504991	0	0	0	0	0	0	0	0	0	0	0	0	0	0.036881	0	0	0.112772	0	0	0.463572	0	0	0	0	0	0	0	0	0	0	0	0	0	0	0	0	0	0	0	0	0	0
AL512791.2	3.94244	0.63748	0.673856	0.125197	0.250291	0.578363	1.96493	0.448001	0.994974	1.17967	0.636418	0.341334	0.509869	0.244983	0.476204	0.644147	0.129387	0.212206	0.722429	0.829217	0.521145	0.535712	0.222556	0.385884	0.49497	0.203042	0.335567	1.0742	0.162022	0.648243	0.727273	0.145402	0.069379	0.195252	0.397541	0.132803	0.275618	0.280678	0.64176	1.19432	0.700886	0.727051	0.205684	0.759588	0.203688	0.407079	0.251083	0.397222	0.717085
AC097532.1	0.366138	0.135935	0	0	0	0	1.31298	0	0	0	0	0	0	0	0	0	0.869134	0	0	0.252157	0.054092	0	0	0.141924	0	0	0.379297	1.09915	0	0	0	0	0	0	0	0	0	0	0	0	0.705783	0	0	0	0	0	0	0	0
AL050344.1	6.22937	0.408139	0.373165	0.425581	0.136181	0.188821	1.4173	0.598396	0.425486	1.06296	0.470255	0.092598	1.35297	0.088177	0.137265	0.481161	0.18334	0.656218	0.57335	0.685399	0.250342	0	0.074268	0	0.149956	0.0292845	0.875746	1.05167	0.148364	0	0.32452	0.272624	0.045468	0.07018	0.374157	0.085158	0.403705	0.252751	0	0.859543	1.18413	0.225103	0.158281	0.302372	0.251195	0.245553	0.16706	0.15481	0.325153
AC011396.2	3.73874	0.18524	0	0.015447	0	0.145001	5.16833	0	0	1.70671	0.451062	0	0.261482	0	0	0.085129	0	0.222665	0.329595	0.713301	0.217221	0	0.035469	0.138174	0.0290915	0	0.321137	1.42826	0	0.098756	0	0.739274	0	0	0	0	0.047055	0	0	0.106977	0	0.22313	0	1.07873	0	0.129089	0.059833	0.12444	0.503995
LINC02281	51.0521	1.23014	1.65403	0	0.704572	0.767865	16.8777	0.402687	0.581088	1.69784	1.6866	0.657601	1.50036	0.276895	2.43925	0.659217	0	0.417023	2.68466	2.70775	0.589164	0.939392	0.28944	2.87956	0.344268	0	1.19878	1.60192	0.661692	1.9508	1.87644	1.1515	0.075021	0	0.782431	0.223543	0.37075	0.082589	0.446585	0.228504	1.7667	0.098976	0.875522	2.76214	0.38221	0.617733	0.4629	0.351858	1.08192
LINC01562	25.1535	1.86514	2.19692	0.580932	1.09083	1.21911	10.9171	1.30146	2.91883	4.87216	2.66931	0.733266	3.66452	0.498629	1.29375	1.23762	0.785407	0.81748	3.29066	3.94443	1.55477	0.710855	0.401158	1.85952	0.510793	0.276781	1.9752	4.36224	0.480005	1.30562	1.28351	0.925552	0.175702	0.352906	1.08499	0.257541	0.67131	0.588848	1.05349	1.63821	1.65023	0.42461	0.679222	1.40866	0.410938	0.499786	0.723475	0.484884	1.67174
AL353622.1	16.9207	1.9567	3.37757	1.71376	2.89021	5.3553	7.57892	1.37911	2.43931	4.66615	1.71003	1.09085	3.96568	0.946545	2.39056	2.18427	0.646474	0.877062	4.10232	3.71858	2.7118	0.623594	1.02135	1.51887	0.765319	0.660985	5.3507	4.27086	0.472855	7.03834	2.71496	1.34553	0.287711	0.722736	1.12004	0.883707	0.845949	0.832334	1.99734	1.94	1.64567	0.772126	1.70428	1.74395	0.997841	0.913119	0.7337	1.1506	1.95893
AL136985.3	3.75111	0.348988	1.43021	0.206678	0.315935	7.17969	9.60547	0.690077	1.94539	2.99086	1.67411	3.71146	2.55151	0.38742	0.636248	0.599689	0.438802	0.153143	2.03448	2.02441	1.44467	0.168785	0.374931	0.30049	0.502826	0.280249	2.50234	3.16088	0.494134	0.999224	1.16355	0.413357	0.231527	0.273057	2.24712	0.391934	0.563712	0.409204	1.25062	0.694518	1.4103	0.504809	0.445512	0.496925	0.406173	0.581978	0.534086	0.693889	1.47743
PSG8-AS1	3.22448	0.247055	0.20206	0	0.123107	0.007164	0.892337	0.038512	0.705058	0	0.109958	0.078527	0.226065	0.014875	0.017757	0.013914	0.029138	0	0.06449	0.308248	0.09215	0	0.023138	0.106277	0.0087055	0	0.184082	0.17336	0	0.036112	0.02904	0.011688	0.008254	0.041063	0.018334	0	0.013093	0	0	0.020482	0.208471	0.106774	0	0.040858	0	0.037142	0.030814	0.023651	0.046997
AC136469.1	12.0083	0.087196	0.948948	0.333054	0.133638	0.134773	4.60103	0.225165	0.546376	1.05476	0.225325	0	1.02544	0.087481	0.536033	0.152419	0.277291	0	0.691875	0.56859	0.189848	0.261902	0.091745	0.504138	0.165519	0.391925	0.360701	0.863876	0.240884	0.435253	0.483992	0.162435	0.260898	0.25963	0.181463	0	0.343511	0.450512	0.332057	0.126963	0.637196	0	0	0.605318	0	0.177956	0.14269	0	0.312799
AC114763.2	5.57311	0.674836	1.32616	0.275	0.512041	0.536098	3.52293	0.09017	0.963137	1.03827	1.30638	0.042392	1.05068	0.160142	0.954399	0.936872	0.155168	0.05167	1.07377	1.27533	0.849794	0.711651	0.267086	0.210168	0.12751	0.0935995	0.348793	1.80686	0.201763	0.385159	0.881469	0.535823	0.048926	0	0.084884	0.100787	0.513517	0.389117	0	1.30065	0.853159	0.47114	0.368446	1.45642	0.044467	0.385107	0.199855	0.090267	0.80835
AC010931.2	7.54904	0	0.466639	0	0	0.034893	1.01692	0	0.035198	0.473788	0.090363	0	0	0.074971	0.109072	0.093513	0	0.090698	0.213121	0.087836	0.017287	0	0.072579	0.084638	0	0	0.148338	0.35903	0	0	0	0	0	0.088094	0	0	0.049405	0	0.392391	0	0	0	0	0	0	0	0	0	0
AC016747.1	26.9954	9.6838	2.87979	5.40255	11.5108	8.98421	14.0672	7.26002	10.3011	10.2613	10.5109	9.08835	11.951	12.085	14.9707	7.12306	3.21025	4.95269	13.8396	9.27969	38.1195	11.9494	6.08397	4.65541	4.60088	6.16475	8.24786	13.4286	4.11916	10.2341	7.24082	7.82159	2.81573	5.99361	7.40299	8.13379	4.69447	8.43362	9.14405	7.79781	13.7233	4.11783	8.04227	8.21876	4.40769	4.87554	6.00056	4.52533	9.39331
AP001207.3	0.586517	0.986692	0.3416	0	0	0.276016	1.14878	0	0	0	0	0	0	0.081165	0.139941	0	0	0	0.356397	0.218042	0.043213	0.406774	0.513025	0	0	0.129546	0.163588	0	0	0.24016	0	0	0	0	0	0	0.059493	0.06974	0	0	0.065852	0.144147	0	0.142134	0	0	0	0.083625	0
AC010519.1	39.6102	1.55385	0.355522	1.13773	1.39609	0.679378	15.0073	4.64846	1.9772	5.43122	4.38059	0.160907	7.91071	0.353285	3.39456	0.733647	0.231532	0.823521	3.14867	4.96021	0.829259	0.824322	0.208018	1.51911	0.425449	0.190888	2.19349	6.27562	0.405709	1.41315	0	0.44283	0	0	0.569391	0.169408	1.13381	0.846858	2.53308	1.02032	1.08525	0.160969	0.481281	1.35867	0.079434	0.565276	0.669411	0.53284	2.22585
AC022469.1	0	0	0	0	0	0	0.586154	0	0.029941	0	0	0	0.052082	0	0	0	0	0	0.106039	0.251812	0	0	0	0	0	0	0.143389	0.138559	0	0	0	0	0	0	0	0	0	0	0	0	0.076781	0	0	0	0	0	0	0	0
AC127070.2	11.3799	1.09074	1.16458	0.887756	1.18705	1.11204	5.99833	0.529336	1.85389	3.40673	1.58567	1.40095	1.64376	0.624973	1.21103	0.621295	0.809387	2.23618	1.84907	1.64392	0.809912	0.981815	0.388231	0.951171	0.36717	0.413859	2.56411	1.83882	0.412339	0.71362	0.962425	0.408821	0.215196	0.346152	0.533556	0.476597	0.648956	0.410825	0.791096	1.76433	0.956379	0.350812	0.278008	1.01699	0.478894	0.317928	0.346759	0.310555	1.53754
AL161645.1	0	0.068003	0.197505	0	0	0	0	0.025161	0.637683	0	0.059105	0	0.16181	0	0	0.033328	0	0.030494	0	0.171609	0.013221	1.10743	0.0727915	0	0.03638	0	0	0.079382	0	0	0	0	0	0	0	0.840192	0	0.069224	0	0.049651	0	0	0	0.152964	0	0.019333	0.046883	0	0
AC092813.1	1.60513	0	0	0	0.33001	0	0.658317	0	0.018533	0.173395	0.395353	0	0	0	0.293486	0	0	0	0	0	0	0.065934	0	0	0.0732125	0	0.069122	0	0	0	0.235766	0	0	0	0	0	0	0	0	0	0.207113	0	0	0	0	0	0.028608	0	0
AC093655.1	3.33179	0.166689	0	0	0	0.081597	2.50262	0.847573	0.166519	0	0.308975	0.538879	0	0	0.270152	0.176208	0.054546	0	0.492458	0.890557	0.275577	0.092192	0.0426905	0.197091	0.042384	0.0516955	0.168256	0.570689	0.081248	0	0.293576	0.587477	0	0	0.073607	0	0.116979	0	0	0.257737	0.299499	0.045007	0.402188	0.37595	0	0	0.047612	0	0.157771
AC104574.2	3.13988	0.713494	0.851676	0.21491	0.519798	0.198047	1.45234	0.122281	0.555735	0.948633	0.786292	0.248519	1.02027	0.303669	0.719722	0.502431	0.531548	0.054478	0.551184	0.61738	0.20008	0.230301	0.186489	0.201211	0.123817	0.078395	0.444072	0.802129	0.09485	0.095235	0.257367	0.162478	0.093612	0.032103	0.134277	0.02064	0.144208	0.109861	0.516564	0.345503	0.344648	0.171012	0.113469	0.542639	0.037373	0.089232	0.162145	0.09725	0.588601
DAOA-AS1	0.434024	0.012581	0.072216	0	0	0	0.259211	0.035342	0.006964	0.048066	0	0.028015	0.111247	0	0	0	0	0	0.256063	0.165974	0.005954	0	0.0194505	0	0.004212	0	0.015952	0.062618	0	0	0	0	0.008581	0	0.011864	0	0.008956	0.028399	0	0	0.036841	0	0	0.018889	0	0.01685	0	0	0
AC010240.4	0	0	0.24144	0	0	0.063225	0.97743	0.167168	0.276172	0	0	0	0.310011	0.236924	0	0.28223	0	0	0	0.1928	0.173556	0.139785	0.0820435	0	0.038799	0.0291595	0	0	0.089352	0.711084	0	1.3722	0	0.132996	0.11164	0	0.350132	0.134276	0.336216	0.191146	0.23226	0	0	0.2477	0	0.341851	0	0	0.094234
LINC02063	1.36472	0	0	0	0	0	0.605332	0	0.593436	0	0	0	0.078886	0.069196	0	0.089447	0	0	0	0.184006	0	0	0	0	0.053698	0	0	0	0	0	0.073264	0	0	0	0	0	0	0	0	0	0	0	0	0	0	0	0	0	0
AL137027.1	0	0	0	0	0	0	0	0	0.060346	0	0	0	0	0	0	0	0	0	0	0	0	0	0	0	0	0	0	0	0	0	0	0	0	0	0	0	0	0	0	0	0	0	0	0	0	0.086744	0	0	0
AL121890.2	4.06357	0	0.156546	0	0	0.038617	1.13134	0.056131	0.264026	0.635092	0.198616	0	0.243299	0.075706	0	0.561076	0	0.528306	0.95506	0.662767	0.228679	0.145179	0.121492	0.302206	0.0631815	0.121032	0.238889	0.588622	0.179141	0.259049	0.35302	0	0	0.094301	0.158114	0	0.251229	0.170918	0	0.535439	0.658416	0.12857	0.914384	0.288235	0.041179	0	0.126875	0.040223	0.154001
AL157378.1	3.89508	0	0	0	2.07813	0.165405	5.8103	0	0	0	0	0	0	0	0	0	0	0	0.417732	0.341867	0	0	0	0.200604	0	0	0	0	0	0	0	0	0	0.229389	0	0	0	0	0	0	0	0	0	0	0	0	0	0	0
AC004990.1	6.81166	0.709234	3.10694	0.181386	0.921999	0.372625	4.06995	1.12471	7.72724	1.30316	0.790366	0.751134	1.36871	0.460143	0.883598	0.784229	0.458993	0.662624	0.973134	1.48042	0.743676	0.477562	0.137929	0.448196	0.291025	0.770248	0.637024	3.37958	0.109535	0.411442	0.374514	0.37955	0.210612	0.147254	0.666812	0.122867	0.264007	0.295424	0.460787	1.21327	1.6122	0.200794	0.321685	0.486767	0.209919	3.15212	0.835784	0.087933	0.610032
AC124893.1	26.4913	0.499968	1.16608	0.100658	1.04237	0.497393	9.02411	0.489805	1.04087	2.74572	0.509715	0.569702	2.20198	0.237555	0.505803	0	0.492032	0	2.1944	1.55326	0.366455	0.639569	0.31292	1.92239	0.168686	0.115556	0.983128	1.84971	0.210666	0	0.414839	0.340736	0.446509	0	0.289015	0.515098	0.544152	0.267001	0.273987	1.50782	0.86465	0.417283	0.204301	1.15874	0.119405	0.245151	0.15233	0.128798	0.597443
LINC01020	0.668457	0	0.029355	0	0	0	0.147483	0	0	0	0	0	0	0	0	0	0	0	0.099111	0.019907	0.003662	0	0	0	0	0	0.17962	0	0	0	0	0	0	0	0	0	0.087907	0.052576	0.31101	0	0.022757	0	0	0	0	0	0	0	0
AC006504.2	0	0.267555	0	0	0	0	0	0.063088	0.090937	0	0	0	0	0	0.473419	0	0.093574	0	0	0.252583	0.148312	0	0	0	0.0205025	0	0	0.126525	1.45161	0	0	0.431661	0	0.079406	0	0	0.068552	0	0	0	0	0	0	0	0	0	0	0	0
AC104793.1	1.09233	0.004321	0.526221	0	3.68758	0	0.445689	0.044343	0.017303	0	0	0	0	0.137224	0	0	0.082983	0	0.07566	0.047845	0.047541	0	0	0	0.019892	0	0	0.068172	0	0	0.033701	0	0.032898	0.324875	0.024707	0.043375	0.061532	0.016838	0.015516	0.0403	0.013114	0.240388	0	0	0	0	0.053761	0	0.040691
LINC01898	3.89853	0	0	0	0.024943	0	0.417735	0	0.04341	0	0.01874	0.117485	0.017067	0	0	0.022857	0	0	0.027356	0.062341	0.00788	0	0	0.062519	0.0189395	0	0.019053	0	0	0	0	0	0	0	0	0	0	0.013343	0	0	0.012448	0.026786	0	0	0	0	0.02779	0	0
LINC02707	0	0.064582	0.151908	0	0	0.039691	0.711157	0	0.040943	0	0	0	0	0	0	0	0	0	0.236939	0.109891	0	0	0	0	0	0.080807	0	0	0	0	0	0	0	0	0	0	0.05832	0	0	0	0	0	0	0	0	0.215522	0	0	0
AC018467.1	0	0.216102	0	0.104819	0	0	0.229623	0	0.072621	0.397563	0.282001	0.23057	0.342216	0	0	0.101594	0.072655	0	0	0.315878	0	0.373238	0.035944	0	0.0504825	0.0765205	0.057143	0.076921	0	0	0	0	0	0.161221	0.046876	0	0.048931	0	0	0	0.471953	0	0	0.133336	0	0	0	0	0.20594
AC125603.1	10.0797	0.348744	0.286613	0	0	0	0	0	0.078733	0	0	0	0	0	0	0	0.153289	0	0	0	0.164329	0.191636	0	0.114005	0.029153	0	0	0.403699	0	0	0	0	0	0	0	0	0	0	0	0	0	0	0.157599	0.7588	0.158314	0	0	0	0
SIDT1-AS1	3.98899	0.486467	0.667489	0.127763	0.769037	0.090871	3.54316	0	1.03594	0.738622	0.575276	0.326829	0.574734	0	0.788203	0.294444	0	0.240662	1.13954	1.14024	0.293613	0	0.103823	0.439601	0.280518	0.561541	0.138322	0.630786	0.072004	0	0.594914	0.435873	0	0	0.111141	0	0.427924	0.184482	0.295317	0.406178	0.358851	0	0	0.184077	0.251743	0.176986	0.088409	0.452529	0
LINC01754	4.37087	0.076247	0.401186	0	0.187777	0.020179	1.23324	0.031185	0.15212	0.268756	0.179623	0.131622	0.291189	0	0.062514	0.328145	0.082064	0	0.122572	0.401211	0.041582	0.191801	0.050829	0.088961	0.0196545	0	0.208394	0.460287	0	0.111041	0.085447	0.175869	0	0	0.029769	0.101391	0.032849	0.117755	0	0.071841	0.144277	0.073304	0	0.197984	0.039311	0	0.074933	0.021112	0
AL157359.2	0.475626	0	0	0	0	0	0.070774	0	0.389744	0	0	0	0	0	0	0	0	0	0	0.078872	0	0	0	0	0	0	0	0	0	0	0	0	0	0	0	0	0	0	0	0	0	0	0	0	0	0	0	0	0
AP005482.4	19.0715	6.0903	4.55495	2.54607	5.62098	2.89008	5.61196	2.51781	3.06835	5.84685	3.00437	2.43632	5.95473	1.47427	6.96873	5.18662	2.29966	4.15927	4.66956	4.11619	2.47319	2.35843	1.7386	4.51313	2.059	1.2933	2.56609	4.42779	2.05024	2.22876	4.89981	3.04931	0.196505	2.84643	3.00791	1.70553	1.72886	2.12559	3.56735	6.80606	3.15795	2.11468	3.57671	7.407	2.29401	1.60596	1.85503	2.27652	4.40087
ROR1-AS1	34.3306	1.86693	4.44967	0.751192	1.40773	2.36843	19.0402	1.22262	3.0522	5.51909	5.51353	1.84913	6.66456	0.889671	2.3362	1.86516	0.768593	1.42818	6.72743	5.43952	2.20763	1.06334	0.49241	0.911508	0.566921	0.432548	4.78878	5.80301	0.527375	2.62504	2.02799	0.847491	0.439401	0.338647	1.78008	0.919654	4.62447	1.0989	3.44929	3.48698	3.58502	0.634612	0.7459	2.02371	1.02149	1.13993	0.931694	1.43492	4.86724
PRKCA-AS1	0	0.15464	0.135253	0.115322	0.362082	0.139965	1.20645	0.140614	0.843163	1.38547	1.1645	0.122278	0.12975	0.173081	0.606848	0.135728	0.024584	0.015126	1.14693	0.534552	0.036073	0.019136	0.041065	0.107835	0.0235965	0	0.264364	0.377281	0.05593	0	0.57726	0.047532	0.186742	0.032565	0.160852	0	0.127019	0.011583	0	0.042045	0.064361	0.053074	0.055318	0.159628	0.045646	0.052498	0.109298	0.037224	0
AC027601.1	35.6872	0.679653	1.12551	0.286524	1.35359	0.630846	9.15273	0.561575	3.08997	4.17831	1.41974	1.00683	3.66919	0.686	0.669071	0.287563	0.255867	0.178158	2.31428	2.04312	0.899262	0.407979	0.244205	0.486419	0.1895	0.139301	1.51337	12.4873	0.514608	1.09654	2.47208	0.716559	0.189083	0.1903	0.542699	0.406715	1.5771	0.842328	1.2203	1.06147	1.2884	0.520181	0.980972	3.36393	0.426901	1.116	1.28129	0.40198	1.81584
AC130343.1	32.4577	0	0	0	0	0	0	0	0	2.83551	0	0	2.43054	0	0	0	0	0	0	0	0.161929	0	2.17093	3.45329	3.22125	1.05059	0	0	0.540147	0	0.648745	0	0	1.33532	0.199066	0	0	1.28828	0	0	0	0	1.85005	1.13701	0	0.932037	1.54557	0.528666	0
AL109946.1	3.65232	0.342852	0.605775	0.018842	0.107286	0.278502	1.72224	0.145281	0.82846	0.928037	0.613501	0.15564	0.528981	0.239921	0.507418	0.09726	0.238695	0.017044	0.807758	0.640563	0.264929	0.182247	0.14656	0.310931	0.160013	0.079571	0.282269	0.549458	0.066212	0.710086	0.395111	0.13833	0.066835	0.286917	0.197451	0.165945	0.282268	0.278879	0.265845	0.13279	0.461902	0.053	0.098453	0.288481	0.060806	0.068576	0.116958	0.170119	0.344162
AC096741.1	3.09387	0.110895	0.77583	0.079018	0.329703	0.15865	0.395461	0.668153	0.215576	0.073076	0	0	0.329139	0.166955	0.472501	0	0	0	0.162252	0.637574	0.038035	0	0	0.198844	0	0	0.110291	0.128217	0	0	0.12563	0.050745	0	0	0	0.377848	0.03316	0.077692	0.306655	0	0	0	0	0.199629	0.030016	0	0	0	0.052333
LINC02274	5.34959	0.798271	0.865082	0.11723	1.0652	0.405708	3.59701	0.397197	0.740264	0.586195	0.990658	0.35575	0.702914	0.290324	0.713544	0.530874	0.142869	0.420909	1.43256	1.42023	0.361281	0.82664	0.327439	0.612862	0.218907	0.11715	0.845992	1.20803	0.061426	0.333395	0.218624	0.315063	0	0.045041	0.168213	0.158474	0.100676	0.306369	1.68209	1.02401	0.24592	0.183435	0.244851	0.417166	0.565367	0.282489	0.114631	0.18578	0.512398
AC005871.2	0	0	0	0	0	0	0	0	0	0	0	0	0	0	0	0	0	0	0	0	0	0	0	0	0	0	0	0	0	0	0	0	0	0	0	0	0.066624	0	0	0	0.064205	0	0	0	0	0	0	0	0
AC114291.1	1.82471	0.133481	0.244436	0.015474	0.048903	0.156747	1.00321	0.200245	0.321622	0.978499	0.354882	0.203838	0.665292	0.088124	0.359631	0.268403	0.044281	0.060841	0.375287	0.569591	0.278558	0.07504	0.212356	0.060845	0.0570525	0.020549	0.211294	1.16075	0.033328	0.079986	0.088826	0.107041	0.017002	0.047577	0.108931	0.074859	0.127411	0.117483	0.044202	0.116262	0.223215	0.148335	0.047256	0.146784	0.064019	0.097723	0.115366	0.181472	0.237045
AC007686.3	10.6811	1.39638	1.57296	0.349845	0.706844	0.700209	3.40216	0.59913	0.9412	1.57466	1.1053	1.28286	1.93944	0.746591	1.33458	1.39307	0.530375	0.663014	1.62884	1.59477	0.644772	1.60768	0.886093	0.848203	1.1984	0.684191	1.14528	1.99447	0.29608	0.57185	1.15192	0.630094	0.183772	0.388547	0.695102	0.294233	0.490778	0.289271	0.594899	0.654119	1.12003	0.358734	0.32405	0.742541	0.294836	0.36584	0.342156	0.314418	0.883623
LINC02497	0	0	0	0	0.133942	0	0.51571	0	0	0	0	0.094471	0	0	0	0	0	0	0	0.109208	0.065403	0	0.089596	0	0	0.147382	0.094646	0.344322	0	0	0.209697	0	0	0	0	0	0.058162	0	0	0	0.245924	0	0	0	0	0	0	0	0
AL357033.2	1.45051	0	0.563723	0.048195	0	0.063343	0.686995	0	0.046854	0	0	0	0.057121	0.04115	0	0.100476	0.040528	0	0	0.068476	0.038563	0.126185	0.01639	0	0	0	0.228744	0.064642	0.025622	0.221063	0	0	0	0	0	0	0	0	0	0.295571	0.364712	0	0	0	0	0.038055	0	0	0.070403
AC006974.1	0.401661	0	0.31728	0	0	0	0.230596	0	0	0	0.154287	0	0.069133	0.060109	0	0	0.202008	0.269531	0.031819	0.108449	0.014995	0.027974	0.009499	0	0.0608665	0.011051	0.11106	0.102848	0	0	0.21052	0	0	0.095132	0	0	0	0	0.055185	0.03244	0.096498	0.096073	0.040568	0.391531	0	0.125644	0	0	0.290324
AC008543.1	6.85665	0.647737	1.89563	0.267766	0.713254	0.640252	2.90355	0.500457	1.13981	1.15434	0.676274	0.795483	1.02127	0.510285	0.710269	0.834151	0.649186	0.462421	1.85103	1.52052	0.425924	0.279057	0.420996	0.704318	0.201567	0.328528	1.47589	1.88229	0.15785	1.26524	0.872511	0.315097	0.064365	0.245981	0.328366	0.291987	0.460892	0.52151	1.56384	1.10739	0.707795	0.510389	0.070171	0.767261	0.225187	0.208783	0.328559	0.314682	0.839961
AC005197.1	8.24831	0.87692	1.18755	0	0.568892	0.281704	1.8906	0.085578	1.5467	1.93857	0.237713	0.015862	1.74318	0	1.12212	0.281452	0	0.717355	1.00101	1.10046	0.307847	0.109092	0.0478365	0.671533	0.058456	0	0.333845	3.89653	0	0.54452	0.586412	0.392348	0.099173	0.409307	0.050916	0.411935	0.315966	0	0.760604	0.301044	0.29437	0.066608	0.753916	0.428063	0.102333	0.112923	0.302177	0.348197	0.364999
LINC00923	15.2277	3.47519	2.27072	0.200958	1.11954	0.578952	6.95207	1.28999	4.12797	10.2711	7.55674	1.88077	4.83454	0.774475	1.16702	3.3513	0.72821	0.410568	2.25249	2.57375	4.50696	0.521844	0.45001	2.48328	0.761382	0.190559	1.01951	3.6907	0.70898	2.05445	0.328788	0.641895	0	0.366825	8.58847	2.22926	0.56338	0.518416	1.12579	1.13964	2.79196	0.500635	0.881838	0.927579	0.23478	0.724969	0.488246	0.43876	0.465548
AL353770.4	18.8457	0.26201	0.141531	0	0.109438	0.12587	1.63181	0	0.290629	0	0	0.201245	0	0	0	0.403905	0	0	0.176038	0.474509	0	0.22447	0.533092	0.512333	0.029045	0	0.16546	0	0.090005	0	0.225823	0.294536	0	0.128756	0	0	0.062676	0	0	0	0.207055	0	0.210176	0.058874	0	0	0	0.061082	0.442855
AL121821.2	28.1401	0.545478	4.26402	2.22872	5.44967	0.711239	8.76115	1.00359	2.00508	2.2074	0.527748	0.226153	2.80582	0.478218	3.51156	1.57801	0	0.192831	6.25008	2.43487	0.950661	0.14283	1.18488	0.648586	1.10513	0.804898	1.91945	3.90605	0.032217	7.01816	0.775248	0	0.048359	2.09512	0.387305	0.659331	0.331101	0.642778	0.475846	1.10168	0.301691	0.116161	0.296495	0.838711	0.17128	0.076975	0.394733	1.07342	3.70345
AC122685.1	3.50873	0.801707	0.407912	0	0	0.412658	3.53693	0.271698	1.27333	0.386232	0	0	1.75526	0.090612	0	0.100765	0.093864	0	0.273178	0.631888	0.331339	0	0.163474	0.183166	1.66537	0	0.085754	0.109521	0.337608	0	0	0	0	0.178227	0.056252	0	0	0	0	0.140683	0.435528	0.27765	0	0.154813	0.049083	0	0	0	0.076806
STX17-AS1	0.363217	0.616682	2.5264	1.08232	1.95172	0.319159	3.79414	0.555653	1.18078	1.35501	0.577767	2.38294	1.15492	0.671218	0.669194	0.861187	0.38884	0.806822	1.56752	0.776913	0.389203	0.814647	0.764769	0.592307	0.919615	0.523247	1.81329	1.35032	0.814975	0.557797	0.311153	0	0.094212	0.210829	2.18367	0.257679	0.284716	0.421344	1.89799	1.73226	0.502334	0.753487	0.343884	0.737811	0.47509	0.269235	0.230621	0.382626	0.894062
AL024508.1	6.51292	0.370941	0.286996	0.242068	0.228027	0.264804	3.74409	0.253214	0.648835	0.340441	0.92586	0.015341	0.507637	0.093066	1.55181	0.088798	0.221241	1.2448	0.23611	0.710584	0.476142	0.621434	0.299897	0.263274	0.128612	0.122697	0.541334	0.288708	0.28655	2.02898	0.108948	0.254748	0.260696	0.485445	0.182206	3.67248	0.287534	0.127857	0.082296	0.67659	0.582586	0.147164	0.251818	0.881259	0.113462	0.11881	0.221175	0.207563	0.221441
CR383656.10	0	0.333366	0	0	0	0	0.652552	0	0	0	0	0	0.241467	0.063101	0	0	0	0	0	0	0	0	0	0	0	0	0.242009	0.078783	0	0	0	0	0	0	0	0	0	0	0	0	0.130979	0	0	0	0	0	0	0	0
AC016813.2	0.092676	0	0.179899	0	0.072594	0.28778	0.16675	0.062768	0.047868	0.067064	0.992357	0.143	0.449433	0.272149	0.370647	0.060667	0.545159	0.282543	0.200617	0.652468	0.392313	1.01464	0.0685475	0.09863	0.07035	0.049947	0	0.284392	0.023331	0	0.766419	0.125621	0	0	0.030927	0.593692	0.482953	0.078002	0.126209	0.212069	0	0.56844	0.047818	1.33903	0.094499	0.418282	0.117141	0.049684	0.282497
AC091885.2	0	0	0	0.049787	0.116451	0	0.346338	0	0	0.074566	0.021022	0	0.017941	0	0	0	0	0	0.096082	0.021958	0.009034	0	0	0.049003	0	0	0.044453	0.115177	0	0.071164	0.099653	0	0	0	0	0	0.013362	0	0	0	0.040429	0	0	0	0	0	0.015082	0	0
AL365181.4	7.82739	0.1376	0.629405	0	0	0.311912	0.314335	0	0.087104	0.847662	0.787404	0.260985	0	0.305017	0	0	0	0	0	0	7.1043	0.116851	0.0744925	0	0.149808	0	0.277416	1.08847	0.040256	0.615203	0.110817	0.089411	0	0.215861	0	0	0	0	0	0	0	0	0.095285	0	0.097527	0	0	0	0.282856
AC007216.3	8.28143	1.32768	1.95477	0.439962	0.879328	0.590139	5.43467	0.742653	1.1237	4.32606	2.43767	0.929568	2.38275	0.763765	1.77317	1.73755	0.66478	0.891372	3.01542	3.06475	1.03216	0.791248	0.409962	0.595075	0.311209	0.336458	1.23558	3.60292	0.217072	0.6426	1.76157	0.433582	0.170124	0.293548	0.678011	0.41281	0.409198	0.427549	0.294891	1.49616	1.50825	0.428361	0.966757	1.07622	0.205742	0.508177	0.585559	0.80593	1.00641
LINC02216	4.38188	0.287765	0.493429	0.336054	1.46936	0.271676	4.07027	0.13614	0.704219	1.96421	0.956716	0	3.12113	0.506379	0.354452	0.149726	0.540382	0	1.16575	2.54886	0.83316	0.386857	0.068625	0.600095	0.050277	0.032229	1.05829	2.75962	0.307182	0.511598	0.877557	0.116939	0.014763	0.300302	0.332965	0.104768	0.457113	0.378709	0.660204	0.432306	1.69962	0.180565	0.335795	1.45101	0.147293	0.346399	0.348147	0	0.514213
LINC02530	3.76979	0.040144	0.217436	0	0	0.170275	1.12377	0.033205	0.108353	0.472268	0.151923	0	0.120401	0.035094	0	0.052889	0.03563	0	0.232256	0.192234	0.094591	0.292707	0	0.091668	0.0094625	0.0388725	0.134322	0.35519	0.175627	0	0.211891	0.060592	0.13301	0	0.056967	0.051779	0.03239	0.102093	0.115314	0.254005	0.19776	0.041814	0	0.312071	0	0.058532	0.032777	0.020682	0.197384
GRM7-AS2	4.24292	0.158434	0.897863	0.119851	0.660477	0	1.11827	0	0.290772	0	0	0	0.360376	0.204334	0	0	0.033065	0	0.623164	0.107302	0.080788	0.204516	0	0	0.0418045	0	0.129737	0.169385	0	0	0.965134	0	0.220678	0	0	0.274729	0	0.254703	0	0	0	0	0	0	0.000842	0	0	0.04894	0
AC067863.1	2.67971	0.458878	0.269128	0.350085	0.095449	0.441835	1.54872	0.09123	0.297899	0.803273	0.263524	0.181496	0.617063	0.149459	0.55889	0.257257	0.043175	0.496189	0.338643	0.539219	0.175487	0.204033	0.129619	0.177934	0.209684	0.0878615	0.367236	0.845875	0.171793	0.131716	0.300465	0.291608	0.009365	0.015622	0.093588	0.037634	0.471557	0.218871	0.153405	0.375468	0.595595	0.160509	0.230267	0.41758	0.309494	0.212306	0.06873	0.14948	0.204618
AC127002.2	6.13314	0.811423	1.37045	0.236741	0.407127	0.246769	4.15079	1.22155	0.720328	1.53877	1.99759	0.100444	2.17006	0.098438	0.157593	0.624048	0	0	0.481118	1.67582	0.552742	0.386356	0.105518	0.138577	0.12829	0.03539	0.678278	2.21698	0.174271	0.488723	0.54406	0.474306	0.098516	0.158732	0.264317	0	0.288917	0.074845	0.246636	0.140567	0.426185	0.218137	0.268293	0.337053	0.104689	0.10918	0.222838	0.246041	0.461971
LINC02598	3.86121	0.260324	0.42044	0.098393	0	0.037333	1.72245	0	0.418275	0.477998	0.442538	1.75873	0.270199	0	0.317867	0	0.220321	0	0.507867	0.326518	0.031222	4.80954	0.0796375	0.563375	0.020327	0	0.380913	0.166651	0.039421	0	0.088479	0	0.042558	0.260561	0.05526	0	0.14074	0	0	0	0.214496	0.056701	0	0.127785	0	0.174068	0.220211	0	0.069609
LINC01516	2.91421	0.031674	0.124564	0.011725	0.012635	0.098221	0.542996	0.042908	0.065026	0.491094	0.052892	0.539426	0.231681	0.105193	0.116806	0.023025	0	0	0.127053	0.104898	0.056396	0	0.0309785	0.086501	0.0408515	0.0120875	0.100573	0.163636	0.031301	0.060281	0.044783	0.043571	0.066389	0.047284	0.046183	0.013333	0.007467	0.062558	0.081361	0.047556	0.096412	0.032935	0.050344	0.142308	0.014547	0.007115	0.095313	0.005708	0.108502
WASF3-AS1	53.7914	1.21038	2.2612	0.290923	0.783287	0.761072	12.1909	0.828075	2.2446	3.52277	1.57361	0.269945	2.98269	0.347	0.975678	0.385863	0.647868	2.01748	2.87468	2.98054	1.99067	0.459365	0.383135	1.8847	0.299874	0.183023	3.35389	3.1988	0.184126	0.938746	0.938127	0.796392	0.020755	0	0.352916	0.191065	0.40583	0.350426	0.245041	1.59354	2.35945	0.17809	1.09591	1.66993	0.455799	0.348872	0.579553	0.345473	0.960295
AC018767.1	0	0	0	0	0	0	0.224015	0	0	0	0	0	0	0	0	0	0.120974	0	0.368031	0	0.098848	0	0	0	0	0	0	0.162306	0	0	0	0	0	0	0	0	0	0	0	0	0	0	0	0	0	0	0	0	0
FOXG1-AS1	12.7969	1.12642	4.39266	0.196786	0.243761	0.363678	3.75623	0.426371	0.869245	1.33896	0.810776	1.50943	1.34016	0.463244	1.06378	0.101594	0.237214	0.876745	2.11096	2.34739	0.953288	0.82588	0.27968	0.645954	0.325134	0.243875	0.486741	1.44794	0.037594	0.518363	0.501733	0.464093	0.033536	0.292207	0.510303	0.086365	0.47856	0	2.00571	0.501257	0.554054	0.14363	0.743342	0	0.085173	0.349988	0.453177	0.239537	0.788651
AL136418.3	1.32326	0.36917	0.139673	0	0.301269	0.660652	0.946787	0.311699	0.705013	0.739492	0.486484	0.503805	0.788778	0.137211	1.54986	0.452783	0.072496	0.264296	0.745452	0.812303	0.302252	0.41879	0.217327	0.102047	0.198483	0.104562	0.889653	0.535694	0.173697	0.268922	0.858709	0	0	0	0.62166	0.256361	0.085584	0.065896	0.112003	0.782407	0.354769	0.798253	0.08461	0.923939	0.060349	0.26359	0.169144	0.145257	0.270005
TTTY2B	1.88896	0.007138	0.016799	0.010836	0.033912	0.004546	0	0	0	0.083521	0	0	0.010842	0.025638	0.048145	0	0.067148	0.009606	0	0.026169	0.009284	0	0.0108595	0.009686	0.011124	0	0.019985	0.012162	0	0	0.009537	0	0.004957	0	0.06031	0	0	0.008514	0	0.013692	0	0	0	0	0	0.013303	0.016995	0.029067	0.034061
AC087280.2	1.45349	0.046853	0.310633	0.048003	0.060757	0.060366	0.974293	0.06865	0.205074	0.252986	0.077307	0.018962	0.113383	0.132654	0.112859	0.171823	0.145563	0.075394	0.557187	0.327079	0.053385	0.044913	0.0494805	0.0919	0.046305	0.017428	0.187782	0.366284	0.09692	0.042323	0.25022	0.031294	0.015626	0.093697	0.026082	0.069873	0.133263	0.047393	0.10642	0.124928	0.154839	0.057883	0.084521	0.110834	0.009815	0.098662	0.034139	0.044634	0.093573
LINC01743	2.57445	0.132405	0.25441	0.394834	0.474159	0.123022	1.54618	0.125907	0.321627	0.629033	0.446163	0.649564	1.36535	0.29234	0.511927	0.310307	0.093811	0.08717	0.71758	0.980314	0.276506	0.038078	0.037696	0.10665	0.033061	0.020619	0.240448	1.03825	0.063271	0	0.030237	0	0.016174	0	0.038311	0.034934	0.397794	0.399252	0.228715	0.258333	0.488971	0.09562	0.089122	0.237967	0.152618	0.178926	0.313144	0.016654	0.171507
AL132989.2	0.002477	1.72854	2.18457	0.000159	0.000218	1.32906	0.00055	0.000302	1.54742	2.87514	1.99503	0.000968	2.63095	0.703217	2.61569	2.40071	1.27947	4.5e-05	2.59336	4.7e-05	0.756611	0.000746	0.173578	0.016384	0.0528025	0.0231885	0.871726	3.59438	0.000589	1.50022	1.02168	0.000617	0.005473	0	0.049786	0.081657	0	1e-06	0.000127	0.005755	3e-06	1e-05	3.8e-05	1.63856	0.496419	5e-06	5e-06	0.168416	0.020554
LINC02754	9.35004	0.949028	10.1854	0.143677	0.441568	0.749692	6.89263	0.273158	2.18695	12.1956	0.937708	0.57255	2.57091	0.413477	0.677649	0.442316	0.518828	0.712781	1.21784	1.24554	1.28385	1.83054	0.437812	0.744046	0.217475	0.064572	3.43303	3.01102	0.151829	0.439462	0.381004	0.320699	0.050074	0.256655	0.340399	0.317682	0.422303	0.285994	0.623652	0.674743	0.884687	0.262011	0.72178	2.0226	0.395157	0.570817	0.221087	1.48825	1.22839
LINC02336	0	0	0	0	0	0	1.86301	0	0	0	0	0	0	0	0	0	0	0	0	0	0	0	0	0	0	0	0	0	0	0	0	0	0	0	0	0	0	0	0	0	0	0	0	0	0	0.126211	0	0	0
AC010424.2	4.16065	1.47375	0	0	0	0.051326	1.63714	0.950094	0.106951	0	0.444808	3.84055	0.225735	0.214441	3.79086	0.158252	0.610369	0	0.495431	3.9718	3.00746	1.39091	0.262741	0	0.79925	1.11594	0.329789	0.964606	0.805355	0	1.59772	0.496769	0.152169	0.121281	0	0.883289	0	0.887335	0	0.530708	2.17208	0.090367	0	2.40781	0.110066	0.451173	0.260996	0.313203	0.322127
AC120193.1	5.75196	0.206192	0.958911	0.770752	0.875166	0.273386	2.28638	0.212103	0.465833	0.726519	0.814325	0.449027	2.31391	0.463067	0.884906	0.693783	0.17293	0	0.628988	1.767	0.330252	0.658575	0.129386	0.166487	0.214042	0.0783485	0.415844	2.10211	0.205209	0.304901	1.9966	0.620111	0.079578	0.22562	0.104947	0.511418	0.429628	0.56087	0	0.395031	0.358172	0.147187	0.131101	1.12393	0.28024	0.160524	0.058951	0.341396	0.288256
AC091917.2	0	0	0	0	0	0	0.207381	0	0.026804	0	0.205716	0	0	0	0	0	0	0	0	0	0	0	0	0	0	0	0	0	0	0	0	0	0	0	0	0	0	0	0	0	0	0	0	0	0	0	0	0	0
AC002464.1	0.438851	0.143371	0.195526	0	0.029268	0.158452	1.30506	0.252644	0.097568	0.157909	0.457687	0.022018	0	0.158489	0.313325	0.209861	0.120511	0	0.204092	0.313822	0.05966	0.119862	0.068463	0.125157	0.0406945	0.275265	0.286287	0.19356	0.041347	0.132665	0.277506	0.058659	0.0539	0.02577	0.062272	0.03044	0.031572	0.071654	0.117569	0.206867	0.133842	0.017416	0.149229	0.240192	0.021947	0.221585	0	0.025435	0.086098
AC007610.3	0	0.221789	0.601815	0.182093	0.553901	0.145901	0.91232	0	0.197894	0.089262	0.428436	0.115539	0	0.09816	0.388229	0	0.160127	0	0.547799	0.317989	0.274825	0.275515	0.053	0	0.05188	0	0.126011	1.63004	0	0.214746	0.220639	0.17063	0.110338	0	0.046087	0	0.154416	0.082616	0	0.101818	0.039703	0.045646	0.184295	0	0.034363	0.071468	0.086664	0	0.135836
AC087664.2	19.8249	1.08312	3.08252	0.295179	0.906319	0.833307	4.17191	0.407561	1.31288	0.885384	1.37796	3.6416	1.80745	0.73268	0.992596	1.04046	1.04719	0.907675	1.45244	2.84094	2.12975	1.03899	0.249147	0.648586	0.55821	0.0508975	1.39045	1.84074	0.231792	0.641107	0.783577	0.168927	0.19275	0	0.787148	0.473776	1.25426	0.382302	0.791215	0.618009	0.792136	0.239376	1.42707	0.775341	0.097527	0.585526	0.365298	0.385323	1.94352
AC073569.1	7.0787	0.503589	1.71419	0.196786	0.158257	0.769188	5.9776	1.48859	2.20468	1.8085	3.36146	1.80535	2.55074	1.40371	1.97456	0.593984	1.58547	0.414352	3.45357	1.29154	0.388353	0.279246	0.524173	0.643069	0.434263	0.050378	1.49724	2.51612	0.085468	1.83014	0.725	0.63056	0.253959	0.39241	0.80035	0.467507	0.491267	0.11181	0.556525	0.608415	0.890809	0.067502	1.27467	0.527099	0.582841	0.389143	0.356717	0.08537	2.14525
Z82186.1	0.55108	0.011599	0.096056	0.023101	0.017731	0.023623	0.186938	0.013689	0.019199	0.189212	0.036439	0	0.090805	0.005536	0.041101	0.02839	0.010637	0.038924	0.063165	0.079086	0.031724	0.013277	0.029467	0.022425	0.0200935	0.0085035	0.039356	0.089177	0.006174	0.044906	0.046322	0.004744	0.006211	0	0.023023	0	0.056396	0.098193	0.014356	0.048576	0.018673	0.0281	0.016886	0.083967	0.007328	0.047536	0.025671	0.016183	0.084417
AC126773.6	7.20095	0.652999	1.06984	0.269174	0.613919	0.292234	5.10079	0.306115	0.745304	2.31181	0.860595	0.441645	1.52537	0.33784	0.618982	0.560631	0.451115	0.572816	1.55225	1.92614	0.360498	0.325789	0.20231	0.594251	0.179893	0.147584	0.868075	2.04241	0.199982	0.892685	0.681896	0.315281	0.112311	0.180402	0.388252	0.320472	0.329923	0.29849	0.526065	0.773557	0.799421	0.176549	0.352659	0.546372	0.168282	0.335668	0.263133	0.385947	0.696645
AL035454.1	0	0	0	0	0	0	0.5834	0	0.174548	0	0	0.360296	0.109539	0	0	0	0	0	0	0	0.026112	0	0	0	0	0	0	0	0	0	0	0	0	0	0	0	0	0	0	0	0	0	0	0	0	0	0	0	0
AC004257.1	57.0706	1.53651	4.13882	0	0.472883	1.40439	12.8855	0.443144	1.3676	1.24579	3.07156	4.01281	3.23157	1.73872	1.04717	0.718482	0	0	2.82073	1.73381	1.48884	0.476606	0.51293	1.54026	0.180236	0	0.557852	2.53962	0.346294	0.75798	2.10278	0.787436	0	0.841668	0.143374	0.714615	0.356152	0.544285	0.596401	0.455598	1.90975	0.705812	1.21179	1.45846	0.833809	0.858777	0.339862	0.216412	0.715522
AP000842.1	4.81661	0.286347	0	0.22566	0.1526	0.365405	1.86991	0.146276	0.317891	1.44098	0.341262	0	1.03139	0.048862	0.951195	0.226192	0.049868	0	0.71727	1.07153	0.183124	0.367498	0.063204	0.658217	0.144711	0.0593005	0.359665	1.14726	0.122526	0	0.605844	0.101868	0.208382	0.072595	0.17013	0.08936	0.527518	0.081046	0.154753	0.1965	0.943243	0	0.3109	0.486037	0.057583	0.112988	0.111397	0.227145	0.118848
PGM5P3-AS1	6.71051	0.614724	0.578879	0	0.063434	0.135529	7.15315	0.151428	0.537697	0.002279	0.647849	0.515447	0.435572	0.532658	0.418548	3.6e-05	0.082331	0.908782	1.06351	2.36174	0.261933	0.481403	2.30607	0.35981	0.154565	0.165496	0.491716	1.29711	0	0.224508	0.240706	1.40675	0	0.085329	0.265472	0	0	0.108707	0.37252	0	0.543835	0.146755	0	0	0.041379	0.044843	0.053475	0.362414	0.441378
DHX33-DT	0.231147	0.104696	0	0	0	0	0.570341	0	0	0	0	0.240197	0.111855	0	0	0	0	0	0.165692	0.132142	0.026882	0.350554	0	0	0	0	0	0	0	0	0	0	0	0	0	0	0	0	0	0	0.155723	0	0	0	0	0	0	0	0
AL807757.1	0.462295	0	0.42109	0	0.443393	0.410136	0.867979	0.143634	0.05708	0.124318	0.611905	0.600493	0.328837	0	0.344972	0	0.109707	0	0.698318	0.514727	0.026037	0	0	0	0.0282225	0	0.467891	1.47219	0	0	0.148228	0	0	0	0.268028	0	0.069915	0.16099	0	0	0	0.090409	0.122407	0.443414	0.059572	0.064862	0	0	0
AC126614.1	9.23506	0.679948	2.53482	0.370745	0.336314	0.393752	6.14969	0.415762	0.767432	1.14912	0.715472	1.58735	2.92352	0.433234	1.03188	0.88529	0.111864	0.559533	1.40538	1.29531	0.386177	0.120318	0.267954	0.124462	0.216011	0.229413	0.642223	2.28299	0.215505	0.696895	0.65762	0	0.064959	0	0.230617	0.333502	0.13788	0.086082	0	0.125947	0.540666	0.267807	1.59136	0.580786	0.171219	0.60298	0.311386	0.247637	0.247061
AC068308.1	0	0.089931	0	0	0.076687	0	0.58923	0.060935	0	0	0	0	0	0	0.070889	0.065753	0	0	0.144849	0.17129	0.294621	0	0	0	0	0	0.05024	0	0.045602	0	0	0	0	0	0	0	0	0	0	0	0	0	0	0.139084	0	0	0	0	0.147873
AC092100.1	4.29069	0	0.179264	0	0	0	2.6729	0.031361	0.133189	0.218127	0.119862	0	0.118962	0	0.221031	0	0	0	0.15103	0.283232	0.026153	0	0	0	0	0	0.195344	0.191393	0.102134	0	0	0	0	0.054606	0	0	0.106177	0	0.290262	0.158862	0.042005	0	0	0.606952	0.025357	0	0	0	0.045718
AL031282.2	12.5653	2.46861	5.75342	0.728563	2.53216	2.19521	5.70418	0.706737	3.37786	8.18927	1.62986	4.18415	3.2301	0.798452	4.3048	3.0198	1.95099	1.42212	5.38568	2.82268	4.2111	0.848405	1.22301	2.67149	1.4229	1.50984	2.5513	6.43561	1.34851	4.16711	3.70973	1.07876	0.391694	1.4587	2.70571	0.664979	1.8283	1.57885	3.10086	4.22633	2.1087	1.37588	0.810025	1.72738	2.07496	1.65085	1.7705	1.49672	5.0097
AC010976.1	45.5562	4.50295	8.86279	2.85427	2.90301	4.49258	21.7964	2.28255	11.6061	9.71841	9.91074	5.40079	12.7978	1.84728	13.9226	11.3934	2.90157	1.48684	13.1497	15.0695	3.59552	3.35965	1.44934	3.33416	1.22521	1.05794	6.98499	21.3056	0.873284	3.54675	2.71685	4.00843	0.54054	2.19402	3.76006	1.01038	2.55943	1.10163	7.04515	5.67881	3.9941	2.47821	2.27077	6.21082	2.09335	1.64094	3.19406	2.76141	2.48001
AC007491.1	1.11185	0.035536	0.219164	0.026623	0.08904	0.040807	1.42432	0.037041	0.102788	0.064783	0.160947	0.077472	0.171064	0.070217	0.057598	0.104388	0.017986	0	0.062625	0.116761	0.043221	0.061202	0.019456	0.151557	0.033833	0	0.152762	0.389309	0.021056	0	0.118691	0	0	0	0.062302	0.030119	0	0.029963	0.056499	0.128176	0.107148	0.045651	0	0.33145	0.051252	0.025045	0.015395	0.058215	0.020555
AL158168.1	0.556264	0	0	0	0	0	0	0	0	0	0	0	0	0	0	0	0	0	0	0	0.039782	0	0	0	0	0	0	0	0	0	0.449683	0	0	0	0	0	0	0	0	0	0	0	0	0	0	0	0	0	0
BSN-AS1	7.72901	1.2173	0.481545	0.129251	0.845157	0.255873	3.81996	0.071789	1.01946	3.2989	1.56289	0	2.9158	0.521221	1.45935	0.343212	0.203456	0	1.17298	0.966809	0.636533	0.146949	0.186027	0.671905	0.0707725	0.0730415	0.864731	3.06874	0.26658	0.894339	0.38385	0.777702	0.050353	0.267701	0.175602	0.106915	0.226065	0.751281	0.539248	0.441379	0.924778	0	0.91351	1.62573	0.111498	0.560623	0.360143	0.198649	0.256704
LINC01764	5.73188	0.66768	0.631635	0.551471	1.1906	0.217418	3.59087	0.066873	0.886525	0	0.359271	0.01762	0	0.891217	0.001514	0.735194	0.461591	0	0.72975	0.462642	0.449404	0.249038	0.494366	0.211285	0.197021	0.30665	0.641689	0.303038	0.097949	0	0.096909	0	0	0.082921	0.028017	0.806518	0	0.203815	0	0.656684	0	0.761786	0.251257	0.678623	0.572062	0.204952	0	0.167574	0
RBM15-AS1	2.15657	0.238282	0.453234	0.24465	0.333931	0.414805	1.55181	0.196531	0.581495	0.768963	0.715473	0.162685	0.53332	0.417476	0.312287	0.153631	0.122546	0.486932	0.346841	0.875884	0.424942	0.217563	0.140225	0.790801	0.257115	0.226628	0.344663	0.612495	0.147268	0.737217	0.391246	0.64912	0.064691	0.296772	0.36752	0.218097	0.387043	0.236975	0.226931	0.362708	0.478663	0.410783	0.362091	0.326463	0.256275	0.538386	0.389142	0.377195	0.368806
LINC02334	7.1455	0.263518	0.61309	0.087336	0.21246	0.188867	2.48404	0.213033	0.490842	0.806038	0.477072	0.418921	0.846607	0.13864	0.298043	0.227387	0.120644	2.38642	0.651381	0.680854	0.687985	0.149977	0.07906	0.169455	0.063976	0.0192085	0.528925	0.647237	0.034941	0.598694	0.176383	0.181086	0.059639	0.016975	0.135295	0.108347	0.177094	0.10094	0.296929	0.189599	0.349785	0.090996	0.028126	0.260665	0.068503	0.080595	0.080638	0.127151	0.194687
AC012456.2	0.80445	0.196	0	0	0	0	0	0	0.177396	0	0	0	0	0	0.212671	0.455486	0.135616	0	0	0	0.097547	0	0.014518	0	0.0287115	0	0	0	0	0	0	0	0	0	0	0	0	0	0	0	0	0	0	0	0	0.101834	0.267909	0.203887	0
LINC01361	3.76179	0.626847	0.135767	0.052001	0.141402	0.037126	2.59283	0.321204	0.483338	0.259758	1.04687	0.173344	0.716131	0.119278	0.136797	0.310819	0.085045	0.181552	0.411818	0.311548	0.473946	0.323091	0.175634	0.17692	0.179468	0.269578	0.303931	0.276318	0.483486	0.246311	0.294953	0.137483	0.156288	0.205376	0.277003	0.673085	0.326406	0.325874	0.205204	0.211685	0.497674	0.088958	0.039913	0.284666	0.170944	0.436334	0.218087	0.535191	0.266777
AC090015.1	9.74933	4.15638	4.34879	0.466346	1.24595	0.702083	11.5151	3.42293	3.26273	5.72518	2.63298	1.67523	10.707	2.46377	2.48108	1.90491	1.08615	0.332887	3.72169	4.12542	6.8053	1.04326	0.550457	0.906999	6.25718	2.56006	2.6898	20.5206	6.29953	1.7726	4.04329	0.880228	0.734286	1.77709	11.9187	12.1577	3.30568	1.09216	1.59618	13.3594	2.07636	2.75876	0.32875	1.69021	0.686726	0.895373	5.37276	0.508452	1.77278
LINC02206	0.544098	0.139974	0.093904	0	0	0	0.100026	0	0.206663	0.434449	0.057566	0.323371	0.571898	0.11302	0.324102	0.404377	0.145447	0	0.161328	0.229226	0.107264	0.24551	0.1412	0	0.0984185	0	0.210001	0.173146	0.025228	0	0.267969	0	0.034301	0	0.031385	0.055824	0.075349	0.090884	0	0.08016	0.152135	0.044314	0	0.292862	0	0.143955	0.095305	0.026541	0.192063
AL136980.1	2.22876	0	0	0	0.233789	0.205848	1.09396	0.059262	0.19989	1.61482	0.393702	0.640934	0.325214	0.311228	0.227338	0.683049	0	0.605117	0.391323	0.683798	0.21972	0.354881	0.094129	0.216195	0.501076	0.097049	0	0.609978	0.1548	0	0	0	0	0	0.328243	0.440361	0.10878	0.884092	0	0.867483	0.340004	0.270313	0	0.135534	0.048763	0	0.063813	0.141932	0.088185
FP325330.2	0.728679	0.035785	0.065326	0.005553	0.011262	0.068564	0.574094	0.031761	0.053267	0.3227	0.090333	0.020384	0.188392	0.043928	0.063927	0.046536	0.018699	0.020797	0.116739	0.132598	0.02204	0.01206	0.028778	0.069843	0.0170645	0.013451	0.109936	0.089571	0.026672	0.04229	0.043544	0.034704	0.010886	0.016494	0.021315	0.013099	0.058679	0.019439	0.038253	0.059967	0.081067	0.004279	0.014866	0.0643	0.009184	0.031042	0.052555	0.045724	0.013368
AL591503.1	8.18342	1.95465	0	0	0.437269	0.769491	2.89388	0.177957	1.05429	1.16642	1.05761	0.091099	4.28885	0.25021	0.40726	0.304719	0	0	2.12732	1.04394	0.281159	0.153227	0.114624	0.246934	0	0.0473405	0.571781	1.76003	0.179252	0.534751	0.41607	0.297592	0.102686	0.2643	0.091145	0.392305	0.267308	0.256191	0.14114	1.40962	1.33119	0.398062	0.322779	1.5898	0.137537	0.229792	0.335041	0.118478	0.422213
AC083801.2	4.20056	0.463472	0.369497	0.059481	0.502833	0.107498	1.94431	0.167749	0.197976	0.337221	0.260785	0	0.09518	0.243146	0.302295	0.269042	0.131619	0.109201	0.370288	0.500206	0.198906	0.175032	0.0373305	0.331602	0.031562	0.053867	0.169818	0.48647	0.069586	0.074571	0.489024	0.409763	0	0.089193	0.147191	0	0.206468	0.171419	0	0.322467	0.453845	0.020763	0.188529	0.435981	0	0.21666	0.067672	0.017494	0.213902
AL008638.6	4.24374	0.368319	0.697907	0.248045	0.560051	0.497201	1.20059	0.493628	0.527702	0.432978	0.498313	0.843483	0.589196	0.39666	0.243416	0.452965	0.352007	1.19548	0.858158	0.890228	0.581192	0.387976	0.148698	0.101748	0.144392	0.0785325	0.34358	0.679215	0.057546	4.48413	0.351759	0.70128	0.081656	0.110271	0.115215	0.239044	0.027034	0.146227	0.921049	0.195132	0.167134	0.119954	0.099239	0.222126	0.139287	0.080685	0.096239	0.253807	0.22388
LINC00113	11.8144	1.79485	2.91008	1.24261	1.22478	0.680649	13.3373	0.802361	1.48035	0.767486	1.81737	1.16392	3.21479	0.151938	0.520484	1.90766	2.43454	0	4.82385	5.48239	1.22682	0.906386	0.255468	0.968858	0.102724	0.199731	2.79337	3.27864	0	0.487368	0.170145	0.139181	0	0.09095	0.294841	0.196566	0.495938	0.500959	0.687453	0.255591	1.88294	0.606402	0.345566	0.441597	0.245888	0.207594	0.340745	0	1.17448
AP002409.1	0.221417	0.034232	0.031254	0	0	0	0.114384	0	0	0	0.022012	0	0	0.041499	0.016122	0.012771	0	0	0.066097	0.064489	0.003346	0	0	0	0	0	0.113235	0.047991	0	0.031958	0.122346	0	0	0	0	0	0.014687	0.022617	0.029708	0.06873	0.040957	0	0.022876	0.016671	0	0	0	0	0.063416
AL133371.3	7.48789	0.605266	0.169303	0.251527	0.356631	0.106027	1.97716	0.060166	0.534734	1.20493	0.102862	0.926806	1.32802	0.115328	0.148084	0.434085	1.03466	0	0.425355	1.46311	0.590433	0.37749	0.0584475	0.550653	0.0539765	0.21195	0.621307	0.350987	0.192375	0	0.619411	0.147896	0.051156	0	0	0	0.380656	0.073043	0	0	0.716783	0	0.431168	0.156833	0.30803	0.144057	0	0.855086	1.02113
AC092925.1	0	0	0	0	0	0	0	0.067864	0	0	0	0	0	0	0	0	0	0	0	0	0.047804	0	0	0	0	0.102322	0.593604	0	0	0	0	0	0	0	0	0	0	0	0	0	0	0	0	0	0.04897	0	0	0	0
AC012485.1	2.21609	0.073894	0.273412	0	0.0117	0.066826	0.277111	0.014193	0.127651	0.45206	0.061377	0.023961	0.028918	0.032606	0.16264	0.021352	0	0	0.100195	0.338195	0.078173	0.01263	0.0435235	0.019277	0.014253	0.0140685	0.073216	0.276125	0.024064	0.029192	0.035092	0.102047	0.006435	0	0.051313	0.0138	0.037521	0	0	0	0.021057	0.018896	0.031033	0.045137	0.015066	0.026394	0.065957	0.006233	0.01865
MIR202HG	35.7849	2.7759	0.414452	0.219729	2.09003	0.783826	8.663	0.947389	1.54946	2.97341	3.07887	0.417423	3.30463	0.345868	1.47883	0.492001	0.580785	10.4029	1.55204	2.67788	1.04563	0.329399	0.554764	1.98114	0.261513	0.13517	1.35889	1.32459	0.719105	0.768206	0.930025	0.89359	0.128307	0.069477	0.614757	0.170589	0.664434	0.567588	1.19655	1.24604	1.51503	0.213464	0.927372	1.44144	0.551876	0.307525	0.100438	0.364508	1.30275
LINC02221	0.396766	0	0	0	0	0	0.162857	0	0	0	0	0	0	0	0	0	0	0	0	0	0	0	0	0	0	0	0	0	0	0	0.087752	0	0	0	0	0	0	0	0	0	0	0	0	0	0	0	0	0	0
PCAT18	2.02842	0.125182	0.275678	0.028984	0.411801	0.127361	1.61265	0.050653	0.233312	0.594377	0.335153	0.173879	0.777403	0.043811	0.1837	0.062466	0.020924	0.065717	0.498373	0.224138	0.070134	0.049595	0.0128855	0.200131	0.0543445	0.0134235	0.382387	0.434321	0.024945	0.116214	0.154966	0.041242	0.007803	0.016939	0.045254	0.103145	0.069891	0.082498	0.229288	0.18507	0.11775	0.054938	0.161754	0.241867	0.022574	0.099388	0.065974	0.117948	0.205392
ST7-OT4	1.51177	0.439749	0.479514	0.096878	0.572441	0.978007	1.98242	1.17216	0.602477	2.1657	0.720263	0.629145	0.977406	0.410826	0.330438	0.625443	0.037993	0.504763	3.26983	0.643228	0.264169	0.191073	0.175633	0.498335	0.47201	0.814192	0.633923	2.56215	0.189761	1.17454	0.129167	0.03509	0.122789	0.144042	0.555869	0.39352	0.288423	0.363079	0.383892	0.127184	0.280138	0.289007	0.362874	0.260498	0.053905	0.223788	0.274656	0.765576	0.783771
AC006372.2	12.3219	0	0	0	0	0	1.2533	0	0	0	0.243474	0.241436	0	0	0	0	0	0	0	0	0	0	0.122706	0	0	0.285403	0	0	0	0.707165	0.415803	0	0.21548	0	0	0	0	0	0	0	0	0	0.283324	0	0	0	0	0	0.783336
AC009107.1	0	0.265449	0	0	0	0.086877	0	0.396277	0	0	0	0	0	0	0	0	0	0	0.501397	0	0	0	0	0	0	0	0	0	0	0	0	0	0	0.160441	0	0	0	0	0	0	0	0	0	0	0	0	0	0	0
LGALSL-DT	7.63276	0.923552	0.641285	0.123592	1.50007	0.255447	3.18671	0.126512	0.618413	1.57003	0.522049	0	1.65655	0.236411	0.312397	0.321019	0.08862	0.879661	0.692799	0.372589	0.170377	0.090792	0.102087	0.208744	0.065038	0.074241	0.544891	1.05433	0.144434	0.132825	0.388401	0.182247	0	0	0.092733	0.107387	0.300093	0.339725	0.28829	0.306435	0.545953	0.110679	0.102162	0.337224	0.066505	0.193176	0.208308	0.360313	0.375835
AL034397.2	0.811545	0	0	0	0	0	0.070789	0	0	0	0	0	0	0	0	0	0	0	0	0	0	0	0	0	0.0209885	0	0	0	0	0	0	0	0	0	0	0	0	0	0	0.060646	0	0	0	0	0	0	0	0	0
AC112512.1	2.64872	0.414244	0.52755	0	0.141556	0.173008	1.10038	0.093178	0.400164	0.696979	0.281605	0.29349	0.53946	0.087885	0.068316	0.162634	0.06707	0.056405	0.474401	0.727105	0.110085	0	0.0453005	0.331978	0.098166	0.029732	0.274845	0.6102	0.094767	0.310325	0.110808	0.129481	0.038389	0	0.125248	0.035115	0.312799	0.058975	0.205841	0.235516	0.354956	0.039831	0.152201	0.250586	0.133341	0.048655	0.12379	0.081695	0.507073
LINC02448	0	0.060416	0	0	0	0	1.23287	0.144863	0.036633	0	0.092982	0.282663	0.4228	0	0	0	0	0	0.236773	0.146397	0.014257	0	0	0	0	0	0.319879	0.309883	0	0	0	0	0	0	0.058889	0	0	0	0	0	0.136341	0	0	0	0.092295	0	0	0	0
AC020917.2	1.36069	0.569149	0.234267	0.16693	0.26931	0.2154	1.76296	0.835465	0.383462	0.606005	0.313776	0	2.71296	0.230348	0.49606	0.354645	0	0	0.331946	0.184173	0.162075	0.155892	0.066366	0.08303	0.020862	0	0.122125	1.38414	0.057281	0.285459	0.129607	0	0.055928	0.174768	0.070895	0	0.305198	0	0.407589	0.168003	0	0	0.364742	1.09654	0.282507	0.092568	0.115983	0	0.175753
LINC01939	5.80406	0	0	0	0.15884	0.135365	0.722619	0.175223	0.074791	0.562485	0	0	0	0	0	0	0	0	0.370297	0.64589	0.161343	0.174188	0	0	0.126438	0	0.456211	0.077173	0.068348	0.365513	0.125494	0	0.066272	0	0.07804	0.23558	0.103812	0	0	0.231232	0.394133	0.130416	0	0.449694	0	0	0.121798	0.059224	0.099927
AL356859.1	3.93927	0.445484	3.14459	0	1.68088	1.99436	6.76715	0.58608	0.901712	4.59767	2.4171	1.332	3.80555	0.135061	0.551977	0.994834	0.692171	0.335539	2.12189	0.84989	0.961068	0.672407	0.103094	0.277915	0.085903	0.0540285	0.579452	1.74969	0.11513	1.33358	0.608796	0.123163	0	0.492447	0.461964	0	0.278256	0.444595	1.05882	1.96505	1.00741	0.279117	0.358264	1.50721	0.144503	0.265689	0.520741	0.374857	0.854989
LINC02447	9.96852	0.57796	2.01471	0.054224	0.231422	0.754288	4.47267	1.19892	1.33542	2.887	0.954341	1.03791	2.76229	0.711561	0.7372	0.351798	0.284914	1.26381	1.90115	1.80546	0.675266	1.59699	0.805486	0.900638	0.268214	0.306059	2.66324	3.77436	0.351353	0.530668	1.25884	0.531594	0.160249	0.50679	0.31574	0.538235	0.733972	0.47921	0.685998	2.38607	1.90109	0.505113	0.773296	1.46979	0.252188	0.428918	0.379072	0.693033	1.32342
AL031428.1	3.72422	0.283943	0.086893	0	0	0.165362	1.80297	0.079872	0.406141	0.177328	0.253246	0.133502	0.320725	0	0.263629	0.226908	0	0	0.5076	0.129605	0.035643	0.073862	0	0.422975	0.0354975	0.0228075	0.418573	0.219824	0	0.140593	0.13314	0	0	0.048817	0.069088	0	0.064589	0	0.255114	0.066264	0	0	0	0	0.144945	0.031329	0.084281	0	0.083703
AC021860.1	11.5605	0.561866	2.98764	0.442768	1.16719	0.675907	5.88659	0.559833	1.3142	2.40391	1.73344	0.64694	2.39576	0.12356	0.672397	1.18292	0.202529	0	1.00356	2.68263	0.406623	0.373317	0.228138	0.931682	0.190051	0	0.93692	3.4503	0.30371	0	0.876935	0.238646	0	0	0.35593	0	0.943376	0.095904	0.873685	0.673385	1.25812	0.869932	1.17315	0.527182	0.295266	0.309207	0.398637	0.186059	1.82005
AC092338.2	1.37115	0.394841	0.505435	0.021592	0.446254	0.476204	2.26028	0.143782	0.551982	2.87855	0.799822	0.064371	1.55003	0.187927	0.461182	0.318665	0.068419	0.36263	0.816097	0.855157	0.396152	0.251996	0.095908	0.475233	0.199645	0.392813	0.321737	0.794021	0.085196	0.587789	0.606342	0.221497	0.106724	0.114652	0.204062	0.113369	0.262476	0	0.388369	0.792543	0.168234	0.147417	0.292876	0.470151	0.038108	0.162096	0.142275	0.083001	0.61708
FENDRR	0.644033	0.099001	1.12514	0.135642	0.053977	0.051538	1.63239	0.026757	0.122512	0.144721	2.45495	0.034882	0.333542	0.016154	0.122429	0.09607	0.023929	0.086076	0.232592	0.305767	0.079528	0.295848	2.06291	0.01854	2.07249	0.0358875	0.162627	0.135808	0.020577	3.15747	0.02065	0	0.014893	0.042095	0.025069	0	0.034737	0	0.214665	0.10823	0.109329	0.058024	0	0.02629	0.027064	0.048941	0.038396	0.014907	0.078088
AC092652.1	16.3962	4.98839	15.2841	1.9892	2.41978	1.55722	9.35093	1.65253	5.43264	6.3796	5.92429	5.33871	5.18853	2.0058	4.30792	5.37301	1.73849	3.25294	4.79086	6.92098	2.24423	3.23471	0.818695	1.15261	2.00206	0.130344	3.47474	8.41869	1.15326	2.85401	3.15219	1.796	0.466176	0.861314	2.70718	1.66653	0.917653	1.45736	1.70565	6.50767	2.9075	2.21594	0.868216	6.57376	1.34092	0.626328	1.78949	1.31279	1.47659
LINC02532	19.8863	0.476205	0.559121	0.093512	0.795279	0.403069	3.52424	0.401575	0.389246	0.631092	1.03386	0	2.18386	0.139174	1.87274	0.760075	9.48314	0.132589	1.59145	0.944903	0.321937	0.209057	0.261317	0.502787	0.302486	0.192822	0.560366	1.51067	0.282497	0.185965	0.657803	0.417439	0	0	0.252045	0	0.26263	0.254224	0.908098	0.20705	0.177173	0.300584	0.14913	0.437514	0.257916	0.299599	0.530975	0.067692	0.587365
AL451105.2	10.8075	0.300863	1.57353	0.154149	0.170236	0.359237	3.9343	0.387608	1.01389	1.43938	0.287185	1.78387	1.17538	0.223385	1.65377	0.608303	0.282134	0.027922	0.840305	1.68886	0.803018	0.279508	0.109466	0.320312	0.240658	0.185388	1.29027	1.18172	0.013667	0.079506	0.282022	0	0.097072	0.353065	1.30965	0.036775	0.358385	0.055984	0	0.812955	0.791214	0.262513	0.179957	0.159963	0.115515	0.129439	0.261777	0.044045	0.453714
AC079866.2	58.9491	0.855221	0.335704	0.202209	0.689266	0.523926	9.20507	0.185862	1.58745	2.48533	1.71131	0.805783	2.07184	0.079459	0.796649	0.439425	0.174972	0.202797	2.66565	1.97169	0.706398	0.516481	0.191511	0.592888	0.368201	0.0511295	0.756971	3.33612	0	0.670176	0.385051	0.390731	0.251325	0.127348	0.74857	0.971692	0.299182	0.293965	0.577817	1.73464	1.79615	0.35033	0.917316	0.593241	0	0.398807	0.256998	0.280188	1.86022
AL161793.1	2.28288	0	0.486142	0	0	0.049505	0	0	0	0	0	0	0	0	0	0	0	0	0.279147	0	1.17348	0	0	0	0.0185085	0	0	0	0	0.25981	0	0	0	0	0	0	0	0	0	0	0	0	0	0	0	0	0.186584	0	0
AL450469.2	0	0	0	0	0.122534	0	0	0	0.04004	0	0	0	0	0	0	0	0	0	0	0	0	0	0	0	0	0	0.076313	0.092733	0	0	0.330382	0	0	0	0	0	0.053858	0	0	0	0	0	0	0	0	0	0	0	0
AC006946.2	3.10603	1.15221	3.93185	0.719419	0.563893	0.30868	2.81752	0.183633	0.765388	6.16014	1.05303	0.437469	1.14753	0.215923	0.510934	0.791283	0.945104	0.708459	0.90504	1.07921	1.66131	0.220963	0.370376	0.110331	0.580062	0.039999	4.60511	4.99785	0.102428	1.05135	1.21051	0.289509	0.054327	0.104284	0.042022	0.490869	0.242118	0.596614	0.305765	2.61421	0.613523	0.538805	0.220845	0.391483	0.05624	0.231734	0.174394	0.841369	1.32503
GPC5-IT1	0.445625	0	0	0.098393	0	0	0.333114	0	0	0	0.077307	0	0.056587	0	0.210408	0	0	0	0.09965	0.068799	0.014582	0	0	0	0	0	0	0	0	0	0	0	0	0	0	0	0	0	0	0	0	0	0	0	0	0	0	0	0
AP000317.1	0.166225	0.305669	0.509215	0	0.413727	0.118511	1.25635	0	0.470796	0.526559	0.340389	1.14982	0.597683	0.084608	0.399313	0.305887	0.217832	0.052156	0.689187	0.64221	0.128754	0.141583	0.199358	0.281055	0.121094	0.109	0.251648	0.550881	0.022911	0.319165	0.102808	0	0	0	0.059785	0.357191	0.46241	0.850815	0	0.563578	0	0.150359	0.046954	0.461076	0.098945	0.065965	0.040942	0.78629	0.436391
AC010733.2	24.4293	4.12916	5.1154	1.42581	2.02656	5.59463	27.2378	2.56988	9.32253	9.33406	6.236	5.33519	9.85633	2.54775	3.40171	5.72887	1.93291	2.76317	9.41012	5.82595	5.30623	1.9835	2.33654	1.68549	2.94383	3.27876	7.02987	9.81812	1.85152	7.24861	5.2736	2.74741	0.461313	2.27809	8.30208	2.05796	3.45804	2.31983	8.66434	5.70391	5.55159	2.18732	2.10075	5.35702	2.54503	2.74743	2.80583	3.36176	5.33526
LINC00906	0.383691	0.006161	0.086881	0.009404	0	0.011728	0.485682	0.005025	0.046586	0.028073	0.064582	0	0.009508	0	0	0.258441	0	0	0.073273	0.580304	0.007716	0.026593	0.0438365	0.061486	0.002442	0	0.050549	0.078663	0.215514	0.023024	0.042354	0.016816	0.008929	0.56173	0	0	0.013309	0.393177	0.020808	0.012101	0.030467	0.007297	0.038623	0.022026	0.010993	0	0.037326	0	0
AC011196.1	0	0	0	0	0	0	0.491494	0	0	0	0	0	0	0	0	0	0	0	0	0	0	0	0	0	0	0	0	0	0	0	0	0	0	0	0	0	0	0	0	0	0	0	0	0	0	0.046671	0	0	0
AC092868.3	12.7815	3.42548	1.39108	0.120245	2.13566	1.9453	14.0159	0.606744	2.17315	5.1146	5.81945	1.22659	4.98745	0	2.30776	2.26997	0.273699	0.414937	3.00528	5.04352	1.37635	0.965687	0.435696	0.852383	0.822498	0.36832	1.41831	6.15202	0.690732	0.585625	2.96123	2.00707	0.205182	0.262471	0.693189	0.315212	2.30779	2.31442	0.568636	2.17224	4.77992	1.18398	1.40789	4.37791	0.620226	1.25705	0.911907	1.03691	1.88541
AC068672.3	11.346	0.251489	0.984789	0	0	0.265322	1.47539	0	0.328865	0.963234	1.31953	0.553256	0.920346	0	0.342968	0.104979	0	0.075413	0.717616	0.266316	0.197064	0	0.058792	0.134561	0	0	0.561869	0.155281	0.107096	0	0.541233	0	0	0	0.203577	0	0	0.093	0.692249	0	0	0	0	0	0	0.141428	0.25318	0.170279	0.16872
LINC02548	0.828156	0	0	0	0	0	0.494048	0	0	0	0	0	0	0	0	0	0	0	0	0	0	0	0	0	0	0	0	0	0	0	0	0	0	0	0	0	0	0	0	0	0.156111	0	0	0	0	0	0	0	0
AC012508.2	0.073774	0.028939	0.156457	0	0	0	0	0.041757	0.03762	0	0	0	0	0	0.097491	0	0	0	0	0	0.011367	0	0.0148405	0	0.0567305	0.008329	0	0.062096	0	0	0	0	0	0.163096	0	0	0	0	0	0	0	0.058955	0	0	0	0.018499	0	0.091912	0
AC092924.1	0	0	0	0	0	0	0.169338	0.115569	0	0	0	0	0	0	0	0	0	0	0	0	0	0	0.0258615	0	0	0	0	0	0	0	0	0	0	0	0	0	0	0	0	0	0	0	0	0	0	0	0	0	0
AC096733.2	0	0	0	0	0	0.063375	0.462407	0	0.122769	0	0.415509	0	0.220089	0.233353	0.179804	0	0.122968	0	0.362657	0.257103	0.054355	0	0	0	0.062018	0	0.122166	0.277667	0	0	0	0	0	0	0	0	0.071445	0	0	0	0	0	0.257305	0.485358	0	0.132434	0	0	0
AC004054.1	2.86045	0	0	0	0	0	1.51497	0	0	0	0	0	0	0	0	0.268341	0	0	0.404945	0.332282	0	0	0	0	0	0	0.287346	0.367411	0	0	0	0.19705	0	0	0	0	0	0	0	0	0.466118	0	0	0	0	0	0	0	0
AC074029.3	157.23	3.94317	6.98249	1.0612	4.03407	3.74781	26.9491	0.483401	5.31978	5.48108	9.71208	1.00082	9.45679	0.997098	6.02843	2.63883	0.245888	1.73665	6.48566	12.7172	5.40463	1.46046	1.21251	4.19401	0.911651	0.401315	3.72518	10.6336	0.998439	1.39001	2.83324	2.19429	0.793494	0.482272	1.0937	0.603627	1.98931	1.31239	2.0705	5.58611	4.75896	1.04338	4.75848	1.96925	0.507159	1.25287	0.376561	1.44026	3.96213
AC110760.2	1.06295	0	0	0	0.016303	0.01138	0.041759	0.028238	0.056969	0	0	0	0	0	0	0.046018	0.029575	0	0	0.047357	0.011976	0.053521	0	0	0	0	0.012166	0.220505	0.005544	0	0.01311	0	0	0.015363	0	0	0	0	0	0	0.007445	0.033379	0	0	0.00556	0	0	0.012722	0
GOLGA8M	1.66508	0.301527	2.81264	0.295179	0.732789	1.64281	3.47802	0.801382	2.07203	3.29842	0.146538	0.358458	3.28681	0.248613	1.77917	0.243659	0.203456	4.17955	2.46925	1.93093	0.780585	0.565854	0.24539	0.108098	0.104391	0.405729	1.2107	0.985239	0	0.366027	0.405599	0	0	0	0.122493	0.328362	0.290113	0.073639	2.57993	1.91386	0.666678	0	0	2.14233	0.048763	0.5797	0.172971	0	0.725842
AC118653.1	0	0	0	0	0	0	0	0	0.051672	0	0	0	0.705142	0	0	0	0	0	0	0	0.016587	0	0	0	0	0	0	0	0	0	0	0	0	0.069614	0	0	0	0	0	0.170839	0	0	0	0	0	0	0	0	0
LINC01209	1.60165	0.126146	0.190668	0	0	0.040153	0.467551	0.085518	0.116142	0.083468	0.155159	0.049926	0.113902	0.193647	0.135516	0.097238	0.139717	0	0.091442	0.090963	0.099704	0	0.019923	0.122827	0.0117375	0	0.074638	0.209142	0.046533	0.047643	0.075607	0.065634	0.021337	0.002532	0.140001	0.087339	0.036148	0	0.069989	0.115795	0.124496	0.144251	0.128358	0.086104	0.00705	0.015731	0.024537	0.028684	0.11407
AC087477.4	0	0	0	0	0	0	0.843305	0	0	0	0.295277	0	0.075834	0	0	0	0	0	0	0.179867	0.052024	0	0.0221215	0	0.0430905	0	0.157829	0	0	0.246791	0	0	0	0	0.053852	0	0	0	0	0	0	0	0	0	0	0	0	0	0
MIR100HG	136.87	33.4167	34.001	3.40037	10.3268	21.2929	51.8341	19.1479	19.2476	7.0562	17.5274	6.52173	56.3859	5.64672	27.8516	12.2503	13.1472	17.3907	30.6905	14.9785	11.548	46.0758	21.5408	13.5729	13.1589	3.20503	12.9473	48.3187	9.19002	2.31882	62.4626	13.5357	3.95587	5.81719	9.29537	9.64415	5.82916	2.19305	13.6928	14.2873	16.7973	9.75407	5.57971	53.8401	3.23316	6.20249	5.5349	3.21283	14.147
AC036101.1	0	0	0.168459	0	0	0	0.374341	0.067554	0	0	0	0	0	0	0	0	0	0	0	0	0.021549	0	0	0	0	0	0	0	0	0	0	0	0	0	0	0	0	0.055971	0	0	0	0	0	0	0	0	0	0	0
AL133351.1	0.344631	0	0	0	0	0.083113	0.644442	0	0	0.153407	0.100341	0	0	0	0	0	0	0	0	0	0.025638	0	0	0	0	0.031936	0	0	0	0	0	0	0	0	0	0	0	0	0	0	0.153608	0	0	0	0	0	0	0	0
AL358335.2	4.93982	0.083034	0	0	0	0	1.87414	0.135728	0.054382	0	3.14962	0	0.208499	0.385816	0	0	0	0	0	0.250209	0	0	0	0.217322	0.168701	0	0.214649	0	0	0	0	0	0	0	0	0	0.071433	0	0	0	0.080312	0	0	0	0	0.065699	0	0	0
TSBP1-AS1	41.9687	2.5929	4.78862	1.69303	1.42655	4.56112	34.1008	2.32081	5.80091	19.5476	7.56857	2.86668	11.4602	1.17334	3.31966	2.2016	1.25036	1.0594	10.2682	7.69795	4.37938	1.79874	1.18702	2.30956	1.27504	0.77139	10.3058	10.7781	2.43454	2.292	4.83414	2.7325	0.616528	2.00825	6.8365	1.95601	2.70454	2.34024	3.25319	4.22559	6.49572	1.93516	1.69423	3.98592	1.22838	2.33094	1.86305	3.20636	4.66021
LINC01195	0.927282	0	0	0	0	0	0.157354	0	0	0	0	0	0	0	0	0	0	0	0	0	0.040119	0	0	0	0	0	0	0	0.043246	0	0	0	0	0	0	0	0	0	0	0	0.117482	0	0	0	0	0	0	0	0
AL049747.1	1.18879	0.265847	0.206149	0.139058	0.048631	0.058831	1.86621	0.042529	0.206419	0.594277	0.168686	0.032294	0.635638	0.032325	0	0.331428	0	0	0.307427	0.331546	0.064107	0.163038	0.0399885	0.05327	0.0908845	0.069278	0.206837	0.133175	0.071879	0	0.307947	0.146306	0	0.031587	0.046515	0.033829	0.0818	0.04726	0.09205	0.183532	0.488743	0.178389	0.109435	0.277091	0.020492	0.13097	0.066876	0.03995	0.03119
AC091073.2	0	0	0	0	0	0	0.290238	0.033442	0.025216	0.395814	0	0	0	0	0	0.084953	0	0	0	0	0	0	0	0	0	0	0	0	0	0	0	0	0	0	0	0	0	0	0	0	0	0	0	0	0	0	0	0	0
AC009097.3	5.34337	0.381256	0.713661	0	0	0.152484	2.20577	0.122818	0.371853	0.594945	1.22381	0.114426	0.568897	0.130766	0.273672	0.360265	0.138932	0.45756	1.09499	0.624467	0.230372	0.124953	0.089047	0.108571	0.122646	0	0.516994	0.689006	0.037408	0.295617	0.095957	0.145516	0.185638	0.053603	0.162517	0.060405	0.105993	0.167013	0.113117	0.140619	0.24876	0.030588	0.079188	0.249159	0.020595	0.199259	0.148367	0	0.494478
AC091114.1	1.28545	0.042314	0	0.079216	0	0.055211	0.337474	0	0.023939	0.071413	0	0	0	0.07108	0	0	0	0	0.098565	0.0611	0	0	0.0109865	0.098264	0	0.0317905	0.097104	0	0	0	0	0	0	0	0	0	0.297755	0.065688	0	0.337122	0.179465	0	0.045601	0	0	0.048983	0	0	0
AL358176.4	6.42462	0.728105	1.88546	0.226524	0.474772	0.400401	2.04181	0.276011	0.227797	0.896787	1.71118	0.114855	1.46479	0.106006	0.951208	0.561677	0.23354	0.470712	1.33494	0.77647	0.218373	0.429519	0.236023	0.709705	0.222322	0	0.472568	0.677538	0	0.382097	0.695234	0.677936	0.062667	0.418089	0.260665	0.160654	0.302014	0.13984	0.169773	0.316786	0.692163	0.199809	0	0.441544	0.032529	0.141053	0.138406	0.129662	0.78499
AL158825.2	39.9652	2.13747	2.05414	0.8968	1.53403	1.06779	17.4026	1.23587	1.85797	3.00299	3.20752	0.429111	2.51081	1.19675	1.49498	0.458579	0.336186	5.56756	3.09539	1.88757	0.79214	0.399445	0.945272	6.32734	0.915505	0.762557	4.10883	2.51171	0.750899	2.67623	3.1606	2.78018	0.047678	1.46109	1.34432	0.785172	0.756065	0.258545	2.28918	1.41549	1.34063	0.40512	0.99657	2.08174	0.771402	0.130162	0.333648	0.665717	1.04676
AC099753.1	1.87548	0.146532	0.386739	0.080281	0.043085	0.015013	1.33709	0.009384	0.105301	0.265198	0.166656	0	0.139503	0.077697	0.042306	0.125704	0.033936	0.086243	0.378308	0.263656	0.052418	0.044986	0.0272245	0.098535	0.0651895	0.037933	0.168441	0.530119	0.068099	0.253519	0.255484	0.041319	0.009147	0.084144	0.087391	0.024576	0.038969	0.065507	0.128013	0.176361	0.139633	0.077574	0	0.163612	0.108112	0.041559	0.056606	0.080937	0.052101
AL136307.1	42.0688	0.601999	0.44425	0	0.451172	0.068626	0.757486	0.229964	0.138086	0	0	0.120099	0.155006	0.116676	0	0.184234	0	0	0.224207	0.193229	0.223828	0.169091	0.072518	0.197146	0.106212	0.0541175	0.165391	0	0.089352	0	0	0	0	0	0.934557	0.393882	0	0	0.333571	0	0	0	0	0	0	0	0	0.198427	0.393358
FO393415.3	0	0.905019	0.541768	0	0.989108	0	0.504991	0.094231	0	0	1.13224	0	0.151087	0	0	0	0	2.27288	1.12103	0	0.077737	0.751513	0	0	0	0	0	0.382451	0	0	0	0	0	0	0	0	0.086157	0	0.410058	0	0.094614	0	0	0	0	0.081993	0.115882	0	0.393358
AC024230.1	1.27308	0.662205	0.07846	0	0	0.02262	0.398397	0.028704	0.334323	0	0.156849	0.094627	0.240036	0.077283	0	0	0	0	0.140493	0.1932	0.149353	0	0	0	0.0126505	0.027457	0.048156	0.048728	0	0	0.108714	0.041998	0	0.64238	0.035347	0	0	0.029929	0.132316	0	0.062872	0	0.098564	0.131421	0	0.025879	0.032377	0.025781	0
AL606519.1	3.60723	0.066117	1.04307	0	2.2187	0.243736	0.880264	0.299376	0.174867	0.73027	0.78535	0.170176	0.421076	0.105891	0.420817	0.099338	0.158241	0	0.263824	0.438324	0.172952	0.317045	0.104583	0.165716	0.070351	0.106898	0.259042	1.37305	0.038112	0.577997	0.337242	0.374299	0	0.107975	0.186649	0	0.16299	0	0.249367	0.291691	0.364064	0	0.3426	0.129467	0	0.242104	0.131892	0.09773	0.293327
AL353732.1	1.21771	0.045565	0.1694	0	0	0	0.183384	0	0.012983	0	0	0	0	0	0	0	0	0	0.043166	0.074471	0.030307	0	0	0.356991	0.0153305	0.0465095	0.030317	0	0	0	0	0.02843	0	0	0	0	0	0	0	0	0	0	0	0.065539	0	0	0	0.038504	0
AC116003.1	20.6148	0	0	0	0	0	0.840647	0	0.122149	0	0.091294	0	0.078994	0	0	0.100355	0	0	0.113881	0.094028	0	0	0	0.325328	0	0	0.079805	0	0	0	0	0.28883	0	0	0	0	0	0	0	0	0.168379	0	0	0	0	0	0	0	0.593403
AL513477.2	18.6159	0.828494	6.26456	0.491965	0.664806	1.65536	6.02158	1.27243	1.07486	3.22327	0.788749	4.16432	3.26952	1.56988	4.62662	1.03608	0.097321	0	5.54891	2.23114	0.667668	0.548764	1.16174	0.998014	1.3207	1.20997	1.86592	5.2469	1.3484	2.56768	0.92179	0.868063	0.051226	0.911046	0.713734	0.546445	0.233026	0.73607	0.589093	1.59911	1.90098	0.146554	1.38049	1.23997	1.07514	0.328837	0.653801	0.185159	3.7674
AL031283.1	4.45112	0.221944	0.342965	0.082646	0.214801	0.212636	1.46194	0.209253	0.318358	1.71075	0.530328	0.399664	0.747645	0.086	0.158803	0.242023	0.090192	0.193428	0.454746	0.494036	0.165115	0.10755	0.0945785	0.188113	0.081803	0.0400355	0.28061	0.945001	0.079251	0.238079	0.170112	0.292684	0.07897	0.097347	0.109274	0.060669	0.123577	0.165513	0.143717	0.279064	0.415811	0.17413	0.238498	0.413914	0.093111	0.149519	0.097414	0.128471	0.429101
AL499616.1	0.592715	0	0.103436	0	0	0.005975	0.114094	0	0.023031	0.061014	0.066516	0	0.011811	0.010425	0.016419	0	0	0	0.038188	0.028621	0.021397	0	0	0	0.0134175	0.01451	0.026167	0.069559	0	0	0	0	0.013064	0	0	0	0.007999	0.008697	0	0	0.049682	0	0.035703	0.032279	0	0.007561	0	0	0
AP005233.1	0.69553	0	0.020018	0.021337	0.023796	0.022642	0.144154	0.019427	0.054392	0	0.019309	0.037645	0	0.05251	0.037653	0.019825	0	0	0.087161	0.0706	0.031472	0	0.0018095	0.007657	0.008083	0	0.012607	0.051068	0	0	0.011326	0	0	0	0.014965	0.02579	0.011256	0.040236	0	0	0	0.010921	0	0	0.009553	0	0	0	0.009472
AC022898.2	5.95948	0.577064	0.848691	1.06623	0.459449	1.16509	4.08384	0.333326	1.45467	0.981057	0.604928	0.633749	2.23739	0.225676	1.01727	0.49602	0.380356	0.482347	1.05629	1.7039	0.677232	0.436025	0.274296	0.512759	0.247513	0.0534	2.03206	2.02585	0.063069	0	0.822633	0.168446	0.197108	0.190784	0.366341	0.29667	0.402744	0.157565	0.256682	0.797727	0.730353	0.174185	0.131421	1.02777	0.272876	0.340108	0.217746	0.459061	0.342368
AC127024.2	7.03824	1.16787	7.77127	0.045389	0.338842	1.35176	6.21243	0.494427	3.31583	6.79306	1.97975	0.599905	8.26165	0.49244	0.741424	1.33091	0.290367	0.904545	4.87445	9.99491	1.30441	0.634832	0.231692	0.475063	0.229192	0.269755	0.762573	5.90034	0.678035	1.42102	1.67759	0.812724	0	0.198417	0.225836	0.491205	1.55688	0.835353	1.47506	1.64133	1.90667	0.335859	0.878191	3.88571	0.519511	0.706332	0.600667	0.584204	0.635037
LINC00895	2.348	0.380978	0.154486	0.038844	0.048068	0.151803	1.23952	0.216199	0.193142	0.491652	0.285141	0.834968	0.764744	0.226635	0.079417	0.115284	0	0.100549	0.299143	0.665141	0.086899	0.043713	0.0287435	0.151448	0.071087	0.052048	0.106493	0.341565	0.033619	0.049763	0.229634	0.085275	0.055323	0.057328	0.164834	0.056123	0.168199	0.045608	0.152628	0.113027	0.354889	0.070103	0.090684	0.113163	0.00941	0.084759	0.074767	0.153147	0.290851
LINC01558	3.22327	0.450674	0.52873	0.082545	1.26363	0.31483	1.67609	0.475537	0.435531	3.36889	0.96241	0.195727	0.593262	0.345566	0.181804	0.737018	0.290582	1.91343	1.1789	0.506909	0.20617	0.403578	1.72275	0.869082	0.26301	0.135723	0.827967	0.559269	0.193598	0.287877	0.713092	0.386908	0.119826	0.390313	0.445622	0.174868	0.457062	0.66038	0.746098	0.631017	0.328344	0.135262	0.324294	0.548926	0.064852	0.285577	0.253039	0.379505	0.321705
FAM215B	18.6497	2.77084	6.72945	1.39991	2.92033	3.00852	8.75925	5.23548	4.56187	6.48192	3.72993	3.48745	10.664	2.72247	7.21879	6.07434	2.50362	20.4955	10.5993	10.4003	5.53661	1.47457	1.57811	1.22016	1.00586	0.783619	3.24134	8.47134	1.05589	7.4728	1.89237	2.48453	0.402231	0.978354	2.68163	3.27437	3.95145	2.60285	6.57385	5.22688	6.74127	2.57518	1.83496	2.61765	0.886555	2.17132	2.35781	1.79504	2.47551
AC243965.2	5.08018	0.295076	0.452892	0.118923	0.125327	0.111128	0.871818	0.019667	0.23635	0.92566	0.527638	0.04009	0.446285	0.049284	0.190711	0.164228	0.412165	0.054836	0.367994	0.534676	0.147617	0.122988	0.057062	0.12338	0.0558045	0.055306	0.230567	0.711561	0.052915	0.113099	0.151981	0.096407	0.012748	0.056799	0.105127	0.069346	0.184162	0.096172	0.104582	0.311005	0.206509	0.108463	0.091818	0.194648	0.042846	0.091617	0.129707	0.130963	0.159541
AC004415.1	0	0	0	0	0	0	0.501079	0	0.155118	0	0	0	0	0	0	0	0	0	0	0	0.025108	0	0	0	0	0	0	0	0	0	0	0	0	0	0	0	0.066323	0	0	0	0	0	0	0	0	0	0	0	0
AC008871.1	2.77377	1.04696	0.950267	0	0.154921	0.754881	6.56488	0.78785	1.51895	1.02313	1.26933	0.480395	1.57275	0.700058	1.4472	1.37152	0.377195	0.696298	3.13889	2.25199	0.770469	0.175277	0.131052	0.557831	0.119069	0.105606	2.36106	2.98461	0.068491	0.367924	1.05841	0.679064	0	0.296708	0.471318	0	0.100267	0.348592	0.357662	0.575165	0.91251	0.459611	0.52533	1.23002	0.201574	0.182156	0.405227	0.80174	1.52255
AC006116.10	4.16812	0.77263	0.868474	0.180971	0.878287	0.453257	1.78371	0.207335	3.1943	1.44863	0.64393	0.37616	0.94035	0.874881	0.73643	0.992763	0.330469	0.373814	1.72338	1.6528	0.540681	0.331678	0.270294	0.285784	0.177169	0.072469	0.680494	0.922679	0.131689	0.214706	1.10023	0.596311	0.081371	0	0.499203	0.505369	0.640959	0.26612	0	0.330181	1.52508	0.125934	0.244215	1.70547	0.288485	0.258546	0.17865	0.658088	0.457699
LINC01519	0.678362	0.060058	0.111524	0	0.113484	0.014637	0.641138	0	0.07126	0	0.061678	0.023566	0.329304	0	0.020059	0.017467	0	0	0.116501	0.072453	0.049261	0.019497	0.0069255	0.016088	0.01842	0.0081695	0.065031	0.09876	0	0.041816	0	0.062089	0	0	0.019926	0	0.011571	0.054645	0	0	0.026033	0.024856	0	0.022014	0.027849	0.010735	0.013554	0	0.042269
SAMD12-AS1	0	0	0	0	0	0.023077	0.435618	0	0.056899	0	0	0	0.048175	0	0	0	0	0	0	0	0.014017	0	0.024059	0	0.026328	0	0	0.113526	0.022486	0	0	0	0	0	0	0	0	0	0	0.606421	0.109227	0	0.05204	0	0	0	0	0	0
AC080013.6	51.8029	6.40255	9.33956	3.81323	6.2299	3.81758	23.5458	14.7421	3.13303	2.72199	4.13758	4.10727	6.12507	5.38126	4.93935	2.39706	2.56998	1.84739	10.9537	8.18914	1.37321	0.413739	1.95556	2.08879	0.47727	0.999792	2.81149	2.63828	2.19438	0	3.31466	1.02535	0.853425	0.363448	1.07277	1.20054	1.15894	1.10183	0	2.57916	12.6404	1.20036	0.522677	6.53766	0.541931	3.26191	3.0233	1.25448	4.86776
AL355112.1	0	0	0.203615	0	0	0	0.147826	0	0.167383	0.229653	0	0.029112	0.061654	0	0.037475	0	0	0	0.039826	0.072747	0.026961	0	0	0	0	0	0	0.209419	0	0.149902	0.028109	0	0	0	0	0.036659	0	0	0	0.040996	0.041091	0	0	0.039427	0	0.01817	0	0	0
AC011586.2	0	0.340525	0	0	0.252126	0	4.92818	0.170891	0	0	0	0	0.548028	1.28992	1.0037	0.195157	0.078293	0.651956	1.42661	0.764882	0.072936	0	0.099502	0.627787	0.03769	0	0.647172	0.869798	0	0	0	0	0.548481	0	0	0	0.046871	0	0.203033	0.237499	0.103253	0.852726	0	0.752	0	0.04345	0.057147	0	0
AC005005.4	13.4478	0.629558	0.892115	0.171455	0.547919	0.557028	4.58118	0.63939	0.638251	3.17925	1.37721	0.562276	1.46705	0.173575	0.648623	0.302885	0.237966	4.79371	1.17306	1.60378	0.958683	0.208083	0.147315	0.564405	0.157533	0.071838	0.695492	1.2643	0.178819	0.518525	0.582914	0.484183	0.086282	0.127207	0.258269	0.107592	0.361519	0.214109	0.365742	0.997029	0.933474	0.168496	0.458913	0.642754	0.124205	0.23754	0.241688	0.261936	0.447329
AC003991.1	503.156	7.64906	13.9692	1.53804	4.78657	62.5499	220.161	4.1076	11.143	32.3061	11.8214	3.98928	47.4345	1.49087	8.12052	4.77565	1.1533	1.96978	23.876	34.4218	15.9023	3.91727	2.38495	16.2633	4.15083	2.59382	16.6485	23.7348	4.4412	4.39692	4.56687	8.44833	1.11574	1.90179	7.37108	2.70343	6.56431	3.88516	5.2946	9.39215	21.1103	2.70013	7.18173	14.2586	0.553158	4.59228	4.45658	16.4785	4.01335
AC091819.1	0	0	0	0.093522	0	0	0.109606	0	0	0	0	0	0	0	0	0	0	0	0	0	0.016928	0	0	0	0	0	0.131673	0	0	0	0	0	0	0	0	0	0	0	0	0	0	0	0	0	0	0.087309	0.168778	0	0
AC084125.3	4.34663	0.603213	2.68606	0	0.453531	0.817465	3.05133	0.383653	0.812793	5.68041	1.65576	0	1.89879	0.400336	1.37065	0.7784	0	0.468049	0.848914	2.44899	1.14063	0.175277	0.0675185	0.279355	0.130737	0.214837	0.595131	1.52922	0.767626	0.641075	0.109255	0.551378	0.127844	0	0.125188	0	0.411796	0	0.348436	0.94908	0.11521	0.229806	0	1.18212	0.171941	0.189822	0.357727	0.053404	0.78002
AC005392.1	2.50512	0.076388	0.330595	0.096596	0.535838	0	0.415939	0.498095	0.60762	0	0	0.084209	0.116089	0.081785	0.269705	0	0.417908	0	0.223333	0.263116	0.059739	0	0	0	0.0774335	0	0	0	0	0.208697	0	0.064144	0	0	0	0	0.066326	0	0	0.120386	0.236219	0	0.07813	0.295658	0.11455	0	0.084833	0	0.061061
AC005697.2	0.647568	0.073081	0.120044	0.01817	0	0.042699	0.444549	0.022589	0.239005	0.817158	0.059176	0.039656	0.323692	0.04745	0.079629	0.085007	0.103864	0.039493	0.257769	0.345874	0.091112	0	0.019132	0.08772	0.014505	0.343411	0.250182	0.40269	0	0.098392	0.131136	0.092347	0	0.038856	0.045216	0.016557	0.093651	0.133307	0.047133	0.080431	0.104027	0.062067	0.091346	0.162351	0.015129	0.027566	0.045372	0.008526	0.052798
AC016766.1	7.80675	0.722214	0.660645	0.359609	0	0.186091	8.0594	0.544215	0.338565	0	0	0.136754	0.320373	0.161424	0.463879	1.91711	0.498687	0.183975	0	0.606653	0.102601	0	0.111557	0.381592	0.214607	0	0.613861	0.664023	0.054832	0.389797	0	0.179018	0	0.302278	0.079089	0	0.04457	0.236621	0.218103	0.28376	0.061391	0.251076	0	0.760763	0.12448	0	0.420431	0.143407	0.243338
AL139193.2	0	0.022856	0	0	0	0.006939	0	0	0.020979	0.076842	0.014243	0	0.132145	0.01224	0	0	0	0	0	0	0	0	0	0	0	0	0.015056	0.034049	0	0	0	0	0	0	0	0	0	0	0	0.020901	0	0	0	0.020014	0	0	0	0	0
PHACTR2-AS1	0.189954	0.077406	0.231584	0.128842	0.020442	0.093573	0.230865	0.059784	0.19467	0.17601	0.174517	0.261786	0.327196	0.104259	0.127159	0.074421	0.014789	0	0.048171	0.10806	0.062499	0.02131	0.0186265	0.034058	0.015638	0.02582	0.100448	0.265562	0.015312	0	0.034492	0.066635	0	0.018015	0.04266	0	0.035222	0	0.122908	0.191631	0.099302	0.02562	0	0.02274	0.036421	0.03327	0	0.043483	0.122178
NEGR1-IT1	0.662357	0	0	0	0	0	0.196391	0	0	0.678951	0	0	0.085898	0	0	0	0	0	0	0.311494	0	0	0.0257265	0	0	0	0	0	0	0	0	0	0	0	0	0	0	0	0	0	0	0	0	0	0.097527	0	0	0	0
AC092078.1	0.720743	0	0	0	0	0	0.321358	0	0.103565	0	0	0.360296	0	0	0	0	0	0	0.268139	0	0	0	0	0	0	0	0	0.270245	0	0	0	0.420789	0	0	0.085013	0	0	0	0	0	0	0	0	0.516785	0.291351	0	0	0	0
AL356756.1	24.02	1.01027	1.97381	0	0.249867	0.272686	8.79247	0.876253	1.53303	3.73088	2.09462	0	4.51253	0.381512	1.96422	0.15123	0.12422	0	2.2301	2.26199	0.710751	0.713021	0.231259	0.889159	0.138698	0.0652175	1.18596	2.27008	0.253148	0.966876	1.12271	0.32195	0.125556	0.190886	0.220459	0	0.815512	0.698954	0	1.16087	3.00642	0.493545	0.98433	1.82124	0.030171	0.65144	0.105928	0	0.754628
GLCCI1-DT	1.32206	0.063607	0.141164	0	0	0.035227	3.63648	0.100445	1.01034	0.479849	0.960927	0.53335	0.420791	0.356897	0.631225	0.621179	0	0.531388	1.44532	0.80985	0.155782	0.109715	0.188897	0.066543	0.049447	0.0643275	0.675999	0.982295	0.0347	0	1.07817	0.191594	0.107219	0.443995	0.137457	0.086468	0.10994	0	0.193553	0.223706	0.30474	0.063583	0.225258	0.118923	0.073783	0.155868	0.065668	0.036787	0.128059
AC004784.1	5.66104	0.909829	0.194565	0	0.03465	0	4.1179	0.622285	1.45149	0	1.07509	0.099854	0.937298	0.294109	0.596334	0.032083	0	0.227936	0.276664	0.859227	0.270488	0.609402	0.0645675	0.022694	0.138417	0.102856	0.303187	0.138557	0.049466	0	0.272255	0.589913	0	0.02231	0.065537	0	0.012101	0	0.295317	0.166089	0.525617	0.10681	0.56756	1.19722	0	0.121342	0.120505	0.135906	0.67008
AC000061.1	0.514238	0	0	0	0	0	0	0	0.074237	0	0	0	0.563982	0.131178	0	0	0	0	0	0.497321	0.071526	0.186658	0.082794	0	0.062752	0	0	0	0	0	0	0	0.133383	0	0	0	0.087402	0	0	0	0.302257	0	0	0	0	0	0	0	0
A2ML1-AS1	11.3262	0	0	0	0	0	2.22275	0	0.118032	0	0	0.600493	0.150137	0	0	0	0	0	0	0.159284	0.032947	0	0.076997	0.10923	0	0	0	0	0	0	0	0	0	0	0	0	0.150933	0	0	0	0	0	0	0.406121	0	0	0	0	0.547169
AC090912.2	6.93283	0.054023	0.221106	0.14515	0	0.460898	0.21056	0.036801	0.759269	0.645009	0.312568	0.242573	0.280008	0.382724	0.563309	0	0	2.95522	0.610042	0.339476	0.275408	0.371407	0.0132015	0.225544	0.026959	0.395373	2.56341	0.219549	0.099873	0	0.056173	0	0.261853	0.056941	0.969179	0.437377	0.565293	0.234924	0.151169	0	0.040632	0.106819	0	0	0	0.318431	0.04825	0.932424	0.50283
DAB1-AS1	26.7879	0.614885	0.212294	0.171995	0.720206	0.037129	1.76889	0.254857	0.229627	0.468848	0.521095	0.058561	0.984878	0.223926	0.370501	0.065786	0.053741	0.992164	0.490332	0.733881	0.399319	0.504429	0.056355	0.335656	0.148565	0.0297535	1.06517	0.572734	0.086192	0.19602	0.993977	0.155786	0	0.063381	0.077073	0	0.020716	0.330483	0	0.830912	0.732979	0.116464	0.173122	1.38504	0.071051	0.139085	0.096107	0.325366	0.660923
AC113382.2	5.39271	0.488999	0.101472	0.190267	0.08051	0.164263	1.60304	0.201065	0.442626	1.01482	0.361602	0.199674	0.400261	0	0.276039	0	0	0.278505	0.859561	0.425629	0.188451	0.092429	0.132165	0	0.187671	0	0	0.238774	0	0.343665	0.413609	0.114992	0.059806	0.016603	0	0	0.064749	0.140738	0	0.181706	0.256348	0	0.324593	0.274858	0	0.242631	0.071602	0	0.136532
AC107072.2	4.69955	0.333122	0	0	0	0.040385	0.462671	1.18426	0.590462	0	0.380784	0.172917	0.516775	0.155993	0.108673	0	0.08197	0.403411	0	0	0.019501	0	0.202747	0.290284	0.225935	0.0484425	0	0	0	0	0	0	0	0	0.050574	0	0	0.394133	0	2.53845	0	0	0	0.135534	0.087475	0	0	0.038819	0
AC018643.1	14.1	0.09974	0	0.167847	0	0	1.76885	0	0.124505	0	0	0	0	0	0	0	0	0	0	0	0	0	0.0482875	0	0	0	0	0	0	0	0	0.430626	0	0	0	0	0	0	0	0.176903	0.168414	0	0	0.233224	0	0	0	0	0
AC012645.4	6.54111	0.517105	0.551012	0.17091	0.860144	0.799483	4.54837	1.00882	0.803617	4.09884	0.932604	0.797808	2.63376	1.03392	2.33944	0.474702	0.308503	0.292942	1.95672	0.982193	0.626468	0.188454	0.425686	0.50318	0.112444	0.096955	1.16212	3.26768	0.285683	0.300254	0.600627	0.504291	0.079364	0.089725	0.412084	0.184638	0.534527	0.795074	0.624915	1.00002	1.31894	0.211141	0.360941	0.599463	0.076193	0.318335	0.112872	0.195854	0.440154
AL133383.3	2.47737	0	0	0	0	0	0.403708	0	0.018548	0	0	0.039431	0	0.107302	0.055055	0.050153	0.21729	0	0	0	0.016581	0.057125	0	0.129989	0.01913	0	0.156146	0.044682	0	0	0	0	0	0	0.025028	0	0	0	0	0.293906	0	0.084195	0.038288	0	0	0.022682	0.030193	0	0
NLGN1-AS1	0	0	0	0	0	0	0.529042	0	0.218613	0	0	0	0	0	0.074334	0	0	0	0	0.048562	0	0	0	0	0	0	0	0.050577	0	0	0	0	0.053533	0	0	0	0	0	0	0	0	0	0	0	0	0	0	0	0
AC008735.1	3.84568	0.57133	2.14119	0	0.689023	0.322274	3.32613	0.21468	0.993797	1.96171	1.12773	0.697317	2.30365	0.329779	1.14978	0.776125	0.089639	0.04288	2.84208	1.67469	0.435782	0.645285	0.272743	0.390731	0.393373	0.0209405	0.388309	2.70629	0.157465	0.558424	0.655326	0.2141	0	0	0.247841	0.228623	0.833889	0.05477	0.467537	0.822707	1.28644	0.644415	0.544377	0.76585	0.081021	0.350283	0.292423	0.167939	0.62098
AC092954.1	0	0	0	0	0.146953	0.057217	0.210891	0.88223	0	0.288483	0	0.207013	0	0	0	0.156249	0	0	0.893999	0	0.126828	0	0.026135	0	0.54854	0.173024	0	0	0	0.367924	0	0	0	0	0	0	0.141202	0	0	0	0	0	0.122407	0	0.654165	0	0.243137	0	0
LINC02286	9.06281	0	0	0.383292	0.467578	0.131649	0.441867	0	1.02439	0	0	0	0	0	0	0	0	0	0	0.618334	0.063637	0	0	0	0	0	0.755238	0	0	0	0	0	0	0	0	0	0.167379	0	0	0.452085	0.405104	0.241557	0	0	0	0.150673	0.214959	0	0
AC018832.1	2.03492	0.131811	0	0	0.212536	0	1.84001	0.050454	0.256932	0.210565	0	0	0.470074	0	0.105204	0	0	0	0.486563	0.380932	0.055692	0	0.064696	0	0.073891	0	0	0	0	0	0.270648	0.143755	0	0	0.054025	0.577791	0	0.131402	0	0.387407	0.096427	0.064635	0.084167	0	0	0	0	0.123336	0
BX088651.2	1.40589	1.02648	0.233369	0.095736	0.244989	0.303084	1.22359	0.084601	0.381581	0.585542	0.190114	0.099652	0.198511	0	0.163703	0.050037	0.030906	0	0.170017	0.109538	0.228622	0.13488	0.023507	0.138561	0.215873	0	0.439061	0.088026	0	0	0	0	0.023005	0	0.360551	0.12818	0	0.019697	0	0.396454	0.322996	0.082735	0	0.061712	0	0.042062	0.105819	0	0.233819
LINC00355	6.6841	1.20945	2.53247	0.6727	1.60552	0.242343	3.64853	0.601468	2.90192	4.17889	1.22658	1.51174	2.1982	1.48681	0.466181	1.06672	0.289719	0.0725	1.08487	1.47817	0.723138	0.340977	0.152139	0.127775	0.873849	0.517728	1.34537	1.32159	1.36441	1.91303	0.295387	0.158337	0.047759	0.110704	2.16241	0.610964	0.490299	0.367241	0.191009	1.70564	2.73023	0.210086	0.126965	0.553027	0.433868	0.263521	0.675388	0.448737	0.509834
AC131097.2	22.0655	0.180543	0.659932	0.170243	0.447263	0.397694	0.762474	0.212036	0.242186	0.049435	0.172021	0.114784	0.029761	0.213344	1.51764	0.16804	0.067134	0.457838	0.217318	0.722919	0.047732	0.716976	0.369446	0.120231	0.0696365	0.197534	0.105372	0.777556	0.16313	0.604273	0.104264	0	0.043792	0	0	0.060706	0.041669	0.258324	0.435223	0.10076	0.734806	0.64301	0.073178	0.19174	1.77122	0.213273	0.142354	0.057929	0.060264
LINC01618	0.67897	0.10469	0.189939	0.144438	0	0.024498	1.30222	0.23706	0.078389	0.232322	0	0.100706	0.051605	0	0.080508	0	0	0	0	0.185953	0.023821	0.434282	0.013652	0.306576	0	0.0617295	0.107094	0	0.103289	0	0	0	0	0	0	0	0	0	0	0	0.221537	0	0.053967	0	0	0	0.122026	0.028169	0
AP000708.1	9.45359	0.477017	1.19865	0.318684	0.329213	0.507088	3.92761	0.259138	0.996572	2.1585	0.870463	0.601618	1.47937	0.347853	0.708804	0.497783	0.339267	0.45491	1.02811	1.70143	1.09275	0.396818	0.258885	0.474661	0.192243	0.105753	0.854252	1.54205	0.139858	0.494112	0.855534	0.431743	0.107099	0.149959	0.473136	0.168342	0.322082	0.313083	0.534042	1.05806	0.911303	0.163811	0.231025	0.99786	0.124585	0.352087	0.276019	0.329272	0.745108
AC090527.4	0	0.205561	0.292708	0.098393	0.344422	0.181671	0.442261	0.05347	0.517967	0.117392	0	0.077849	1.01372	0.368111	1.86155	0.191375	0.565621	0	0.73942	0.219134	0.191857	0.349134	0	0.104949	0.209418	0.100019	0	0.221484	0	0.849092	0.302366	0.462421	0	0	0.341308	0.224428	0	0.295674	0.299588	0.27731	0	0.222977	0.179815	0.201845	0.054724	0	0.638215	0	0
AC022929.2	47.5792	2.19733	3.762	0.736559	2.55531	3.89253	51.1147	3.02832	5.10051	25.4879	8.34417	3.2696	13.8468	1.08709	2.46519	1.80837	1.29658	1.19141	11.0953	7.39523	2.93415	1.4043	0.636618	1.3349	0.804326	0.602668	8.48901	11.1793	1.34281	3.45451	2.64816	1.54181	0.686491	1.52626	5.26551	1.73622	1.03556	1.61288	2.0354	4.03668	5.54235	1.32882	1.33309	5.42851	0.907482	1.40104	1.80139	2.40971	4.22027
AC069366.2	36.5851	6.19005	13.4321	2.12738	10.1398	1.88504	13.0026	1.18634	12.1582	3.00972	2.84677	0.700362	4.57476	1.02201	13.1288	4.39638	0.416645	0.285561	3.15097	3.50465	23.867	1.4453	0.546049	1.44638	0.22974	0	1.74382	5.27904	0.761009	3.31131	1.73647	0.695621	0.068426	0.994645	13.0037	0.961129	2.08431	1.99059	2.4294	4.77637	4.73838	1.28632	10.1142	3.94065	0.409228	1.86518	2.40686	5.60869	3.47324
AL391095.2	5.32024	0.291764	1.0701	0.185986	0.610901	0.235063	2.53351	0.283752	0.624277	1.14229	0.884931	0.252849	0.843816	0.346167	1.05643	0.901475	0.262493	0.415553	1.40763	1.27594	0.672238	0.166219	0.291087	0.335972	0.250196	0.275975	0.488734	2.34019	0.117123	0.729622	0.740832	0.32759	0.128836	0.214642	0.23956	0.492587	0.228467	0.488381	0.476213	0.382953	0.346605	0.439898	0.168682	0.42756	0.249586	0.288862	0.136829	0.30707	0.667568
LINC02418	2.98775	0.16026	0.217401	0.062708	0.065303	0.062391	0.986797	0.09803	0.182578	0.408795	0.28559	0.025031	0.379972	0.051612	0.132453	0.076686	0.010718	0.032612	0.299274	0.34305	0.070681	0.028752	0.0288745	0.239531	0.0466125	0.0455585	0.101528	0.26861	0.032719	0.109185	0.093076	0.143977	0.017538	0.046196	0.072858	0.011538	0.118097	0.058368	0.039246	0.097128	0.342821	0.075169	0.073564	0.286722	0.025816	0.081834	0.028691	0.092931	0.184735
C8orf49	7.22914	2.21358	1.05629	0.624642	0.539964	0.464449	3.64882	0.338292	0.631526	1.57983	1.03041	0.355917	1.22198	0.281766	1.11016	0.288689	0.043806	0.425488	1.03021	1.48484	1.1225	0.416354	0.3263	0.72229	0.322402	0.214905	0.640298	1.22362	0.515647	0.412716	1.75293	0.199358	0.348122	0.236414	0.214697	0.25791	0.595932	0.44892	0.32401	2.39328	2.18446	0.211592	1.06632	2.90688	0.263725	0.219028	0.547845	0.466309	1.02458
AL355472.3	0	0.055447	0	0	0	0.040576	1.18235	0	0.346867	0	0.096076	0.94546	0	0.196943	0	0.340515	0	0	0	0	0.071837	0	0.0767605	0	0.025798	0	0	0.185296	0	0	0.440068	0	0	0	0	0.789499	0	0	0	0	0	0	0.247698	0	0	0	0.058199	0	0
LINC00383	2.11332	0.229241	0	0	0	0.44784	2.87784	0	0.187221	0.76547	0.387425	0.082062	0.535794	0	0.068265	0.123202	0.23841	0.19807	0.676629	0.663787	4.63589	0.191606	0.06635	0.12953	0.418202	0	0.197934	0.782375	0.2719	0.372898	0.204007	0.762164	0	0	0.819518	0	0.305698	0.049253	0.272373	0.702291	0.05359	0.123606	0.290173	0.688963	0.105688	0.140201	0.156593	0.061087	0.265138
AL627309.4	16.6471	2.93943	1.31883	0.000569	1.4394	0.378614	10.7117	0.746503	1.61608	0.740737	0.249055	1.53529	2.57525	0.666442	0.543583	0	0.101728	0	0.96017	2.51395	0.344772	1.18538	0.287364	0.863898	0.224877	1.6e-05	0.616169	1.26523	0.086495	0	0.226956	0.617453	0.114131	0.123631	0.285164	0.156251	0.338249	0.449846	0.432034	1.82191	1.45637	0	0.979689	1.87065	0.066416	0	0	0.439734	0.476735
KIAA0087	1.84463	0.077767	0.126452	0.065357	0.030437	0.064486	0.467788	0.028004	0.085857	0.156766	0.067146	0.012956	0.203078	0.028772	0.130075	0.113606	0.089736	0.031222	0.188408	0.118054	0.078055	0.14349	0.02577	0.124234	0.0428145	0.0076925	0.0988	0.191753	0.046418	0.132672	0.116288	0.099644	0.01556	0.08689	0.05019	0.044453	0.07434	0.055386	0.09195	0.120456	0.08296	0.030167	0.046687	0.111308	0.028119	0.018414	0.059663	0.060516	0.22718
AL139120.1	7.15112	0.239092	1.81326	0.508526	0	0.227675	1.56662	0	0.495585	0	0.35313	0	2.62956	0.438086	0.20182	1.55686	0	0.239763	0.67262	0.613003	0.386881	0	0.0608065	0	0	0	0.330782	0.637005	0.179781	0	0.319487	0	0.805364	0	0	0.65783	0.345369	0	0.459851	0.242509	0.838986	0	0	0.252933	0.082549	0.10744	0.137566	0	0.262239
LINC00885	0.161802	0.108675	0.126953	0	0.033206	0.015293	0.265657	0.008114	0.417267	0.163921	0.080236	0.253726	0.056098	0.013058	0	0.031266	0.063628	0.161874	0.114144	0	0	0.018763	0.169597	0	0.01814	0	0.033185	0.127122	0.016672	0	0	0	0	0	0.010177	0	0.040861	0	0	0	0.075521	0.04177	0	0.022566	0.006607	0.01271	0.029907	0.042641	0.026122
AC117394.2	9.74128	0.271447	2.35435	1.47205	0.380737	0.441512	2.90278	0.391183	1.09711	0.884799	1.5652	0.885232	1.93514	0.881414	1.32646	1.85367	0.198548	0	0.713862	1.36454	1.6702	1.45853	0.100305	0.563861	1.23958	0.57658	0.787564	0.333004	0.813531	1.42256	1.04539	1.04285	0.203708	0.306712	1.64175	0	0.697499	0.475223	1.76789	0.528658	1.02663	3.06812	0.783894	2.49273	0.510794	0.694945	0.654647	0.157671	0.670528
AL157944.1	0	0	0	0	0	0	0	0	0.028745	0	0.149506	0	0.42196	0	0.093708	0	0	0	0.08641	0.070438	0.027939	0	0.0297175	0	0.031473	0	0	0.072584	0	0	0	0	0	0	0	0	0.039204	0.043513	0	0.089183	0	0	0	0.106413	0	0	0	0	0.103217
AC130462.3	6.68475	0.969828	0.929431	0	0.518299	0.425291	4.13495	0.283582	1.19971	2.8591	1.32529	0.403441	3.16062	0.57845	0.3477	0	0.086773	0	1.30965	0.913763	0.316953	0.129164	0.302708	0.697433	0.336272	0.0148205	0.919444	0.96505	0.172652	0	1.40892	0.091235	0	0.421953	0.308696	0.124626	0.28043	0.499482	0.47316	1.54581	1.90067	0.091043	0.645604	1.00497	0.054516	0.301841	0.367977	0.639138	0.311535
AC015878.2	62.883	8.49615	4.46719	0.465723	4.92398	2.06276	15.9522	2.36381	4.37222	9.52483	6.42436	6.04217	7.73541	0.739091	5.43574	3.03657	0	6.93929	6.8985	5.91322	2.5737	1.90201	0.736127	2.50627	0.77071	0.270826	2.26911	8.14272	1.1141	1.01347	1.81945	2.05518	0.355839	1.41171	1.18901	1.84961	3.03727	1.82758	2.12719	4.67373	8.8062	1.36989	2.82972	9.33085	0.678901	1.39608	0.496582	1.08566	4.77363
PRNCR1	3.58539	0.25481	0.369923	0.223025	0.334218	0.204354	1.5115	0.184852	0.299048	0.542001	0.506508	0.231911	0.530875	0.126337	0.273616	0.253373	0.105638	0.245998	0.486222	0.465351	0.244761	0.237224	0.0711265	0.192698	0.10161	0.055359	0.395073	0.553609	0.057191	0.259599	0.293196	0.191673	0.062648	0.080092	0.215029	0.057571	0.098671	0.104183	0.124712	0.258056	0.241136	0.174922	0.092322	0.163414	0.059501	0.084458	0.158787	0.121981	0.224182
LINC02733	3.21222	0.598668	0	0	0.132409	0.060777	1.42451	0	0.125839	0.064611	0.043362	0	0.049597	0.11741	0.126224	0.055583	0.119377	0	0.123645	0.280755	0.149514	0.198162	0.0300345	0.313203	0.0194865	0.0677555	0.211771	0.271001	0.01954	0.112721	0.043836	0.249194	0	0	0	0	0.061529	0.036599	0	0.125326	0.066924	0.035736	0	0.136434	0.020294	0.057518	0.036791	0.021134	0.151907
AC087341.1	15.0962	0	0	0	0	0	0.302639	0	0	0	0	0	0	0	0	0	0	0	0	0	0	0	0	0	0	0	0	0	0	0	0	0	0	0	0	0	0	0	0	0	0	0	0	0	0	0	0	0	0
AP003471.1	4.18185	0.248168	0.1993	0.191444	0.224216	0.108476	2.23156	0.504441	0.219112	0.513978	0.487224	0	0.360842	0.17655	0.171825	0.227296	0.591696	0.207845	0.566432	0.517959	0.17649	0.084813	0.022632	0.271928	0.059389	0.073989	0.323701	0.33767	0.02704	0	0.136748	0.089421	0.026796	0.030289	0.113474	0.068763	0.055111	0.011827	0.058177	0.154964	0.245065	0.078288	0.082071	0.023095	0.039317	0.047411	0.025101	0.080934	0.217826
LINC02854	3.0007	0.710916	0.462147	0	0.310496	0.421789	2.33691	0.202121	0.336814	1.42511	0.383592	0.425799	1.16256	0.316693	0.125982	0.336451	0.441537	0.566832	0.582432	1.17419	0.802394	0	0.014037	0.052943	0.0654285	0.025676	0.243465	0.541824	0.048839	0.212742	0.069692	0	0	0	0.119116	0.04868	0.251091	0.101778	0.349008	0.191821	0.984179	0.273721	0	0	0.044464	0.397519	0	0.155831	0.116669
AC005162.1	11.1483	0.184555	0.244435	0	0	0	2.93464	0	0.06175	0	0	0	0	0	0	0	0	0	0	0.072481	0	0	0	0.161121	0	0	0.130427	0.073893	0	0	0.140714	0.112007	0	0	0	0	0	0	0	0.104439	0.249145	0	0	0	0	0	0	0	0
AC244517.9	1.61803	0	0	0	0	0	0.218588	0.205477	0.060563	0	0	0	0	0	0	0	0	0	0.367384	0	0.101832	0	0	0.109805	0	0	0.12615	0	0	0	0.150397	0.106104	0	0	0	0	0	0	0	0	0	0	0	0	0	0	0	0	0
DEPDC1-AS1	8.69787	0.421986	0.207876	0.140209	0.280905	0.034093	1.11267	0.241898	0.591592	0	0.4266	0.456969	0	0.922387	0.19205	0.790063	0.113428	0.905108	0.438647	0.250234	0.239216	0.11966	0.0804065	0.669061	0.658312	0.696392	0.224955	0.067319	0.287663	0.419059	0.632241	0.784056	0.059119	0.35262	0.321245	0.667527	0.292257	0.511709	0.101838	1.36962	0.296341	0.786943	0.511283	0.424897	0.286782	0.073785	0.30417	0.627397	0.264705
LINC01482	31.1926	3.97832	1.93327	1.42977	3.71717	1.06234	15.3523	1.22698	3.70115	5.84421	2.85222	1.13892	3.78536	1.33376	4.07951	2.92269	2.51845	1.02917	3.24696	4.37881	1.47951	3.008	2.18586	1.73671	1.29817	0.37977	3.30189	6.80927	0.998491	2.2861	2.69797	2.44849	0.241849	0.578262	1.29021	3.68774	1.1077	0.565092	1.50038	3.24945	2.41642	0.828372	1.1911	4.32369	0.286784	1.04558	1.58934	0.804289	1.76627
AC097512.1	5.4919	0.837732	0.918743	0.20863	1.1892	0.565557	3.30899	0.273353	0.489425	2.45233	0.815308	0.480252	1.40328	0.336905	0.540928	0.774526	0.059764	0.309847	0.940111	1.36417	0.786381	0.357983	0.240869	0.684986	1.24454	0.0808955	0.757408	1.53619	0.143296	0.829801	1.23503	0.718053	0.077001	0.332235	0.485864	0.594802	0.252023	0.295639	0.403246	2.03662	0.641003	0.377972	0.304433	0.777805	0.10902	0.175753	0.276089	0.36886	1.15946
AC010149.1	0	0.062895	0.575765	0.641687	1.2494	0.032326	0.50094	0	0.198848	0.759346	0.148334	0	0.630313	0	0.526021	0.966409	0	0.315831	0.191668	0.260157	0.283896	0.871072	0.0161945	0.071136	0.0645465	0	0.196035	0.084624	0	0.177436	0.068272	0.228881	0	0	0.163462	0.08389	0.047118	0	0.174502	0.39671	0.525516	0.243961	0	0	0.06656	0.043775	0.173162	0.063667	0.329387
AP003393.1	3.05061	0.156434	0.458419	0.025207	0.239435	0.151528	1.04819	0.058464	0.17259	0.58659	0.190091	0.196132	0.730511	0.045329	0.327339	0.147515	0.034765	0.047865	0.424918	0.433031	0.135016	0.097268	0.093186	0.179611	0.056391	0.0305045	0.300031	0.427948	0.036927	0.127087	0.205022	0.112219	0.032698	0.030491	0.045664	0.020943	0.09429	0.085971	0.245191	0.186053	0.151281	0.13299	0.053776	0.177497	0.050771	0.054761	0.04688	0.195434	0.165297
AP000943.1	0.154268	0	0.166344	0	0.311093	0.02192	0	0.077705	0.11344	0.081565	0.226873	0.045426	0.173967	0.16709	0.065437	0	0	0	0.133002	0.20537	0.0765	0	0.056373	0.084472	0.0766175	0	0.551645	0.391359	0	0	0	0.336416	0	0	0.02599	0	0.036973	0	0	0.130218	0	0.081847	0	0	0	0.068328	0.044484	0.041074	0.039107
AC024361.1	25.7988	2.71753	3.59896	0.597204	2.54586	2.97815	8.49646	2.58454	4.25188	15.2373	2.871	1.30073	6.93318	1.19935	2.82696	1.83828	1.2491	1.61007	4.16294	2.84161	3.77174	1.48651	1.41162	1.09171	0.793744	0.486791	6.02019	6.52314	1.63851	1.96759	4.67814	1.35801	0.466829	1.82478	3.52895	1.24519	1.85286	1.03036	2.11074	2.9386	3.24765	1.33224	1.19325	1.55592	1.59595	2.39504	1.09488	1.47257	2.64054
AC012368.1	29.905	2.84936	10.4602	1.05027	2.19631	4.89646	31.5119	2.24934	12.5454	9.57962	11.4936	19.5136	11.4917	2.93348	4.85034	5.21649	1.12936	3.71594	5.67167	6.55767	3.57289	4.45659	1.79638	1.10829	2.53125	1.47334	5.21581	10.5548	3.58214	1.67188	8.66198	5.65477	0.788922	1.91802	2.13681	1.32891	2.18635	2.62762	0.515503	3.88447	7.53044	1.89464	2.20851	20.0297	1.97874	1.81358	3.73655	11.182	3.74413
AC139720.2	0.218984	0	0	0	0	0	0.213194	0	0	0.530968	0.112829	0	0.408642	0	0	0	0	0	0	0	0	0	0	0	0	0	0	0.15951	0.047571	0	0	0.718469	0	0	0	0	0	0	0	0	0	0	0	0	0	0	0	0	0
MIR217HG	1.62857	0.03861	0	0	0	0	0.069087	0	0.035321	0	0	0	0	0	0	0	0	0	0	0	0.008095	0	0	0	0	0	0.040121	0.041693	0.343234	0	0.045316	0.033276	0	0	0	0	0.023926	0	0	0.061883	0	0	0.038169	0	0	0	0	0	0
LINC02660	6.25558	0.480913	1.27677	0	0.677127	0.460359	4.59215	0.522728	0.870441	2.33392	0.765266	0.077256	2.20144	0	1.37001	0.523101	0.149554	0.693896	1.56167	1.76579	0.747335	0.204768	0.197497	0.455433	0.138368	0.037763	1.39131	1.97883	0.113201	0.787362	0.496343	0.138269	0.04149	0.216569	0.333336	0	0.369021	0.69566	0.653491	0.341063	1.24129	0.120424	0.325285	1.36607	0.485961	0.340124	0.185485	0.344437	1.20933
AC105398.2	0	0	0.232591	0	0	0	0.693721	0	0	0	0	0	0	0	0	0.19287	0	0	0	0	0	0	0	0	0	0	0	0	0	0	0	0	0	0	0	0	0	0	0	0	0	0	0	0	0	0	0	0	0
DPP10-AS1	0.239694	0.217093	0.112852	0.140016	0.161731	0	0.904615	0.119029	0.64262	0.687072	0.060804	0	0.487794	0	0.089183	0	0	0.062594	0.240127	0.220808	0.130575	0.070828	0.066064	0	0.049338	0	0.170884	0.45179	0.027783	0	0.059413	0.312126	0	0	0	0	0.084792	0.096987	0	0	0.146186	0.047676	0	0.094203	0.033294	0.039857	0	0.03003	0.143625
SOX21-AS1	0.264291	0.058437	6.21227	0.011983	0.011013	0.015591	0.086993	0.040333	0.031268	0.039736	0.056884	0.395808	0.21139	0.024853	0.028557	0.010939	0.025324	0.024664	0.179114	0.039171	0.093756	0.013112	0.350108	0.017847	0.0537865	0.0094175	0.063372	0.030202	0	0	0.015178	0.021061	0.052549	0	0.018831	0	0	0.105117	0.617662	0.116921	0.034049	0.015072	0.011054	0.014046	0.119467	0.013871	0.053368	0.06749	0.032534
AL731569.1	1.24197	0.184807	0.272582	0.309102	0.340689	0.377878	0.704416	0.138884	0.666951	0.955387	0.464234	0.583173	0.778412	0.405591	1.03939	0.335256	0.187807	0.291163	1.17496	0.513628	0.718324	0.116503	0.250178	0.472747	0.249746	0.155282	0.540003	1.07346	0.131062	0.097059	0.4144	0.114434	0.026099	0.315071	0.148032	0.148389	0.210711	0.312066	0.381965	0.296726	0.079859	0.216685	0.088275	0.27879	0.030407	0.417208	0.168238	0.163832	0.344771
AC079174.2	8.61423	0.659592	0.920723	0.583519	0.888264	1.24019	2.92551	0.434872	0.868508	3.75433	0.841375	0.427521	2.22015	0.670841	0.573087	0.694433	0.543954	1.13313	1.84339	1.58212	0.941746	0.444958	0.419981	0.962157	0.43802	0.330941	1.28407	2.0667	0.207603	0.759496	1.19003	0.315951	0.10709	0.640599	0.660005	0.164955	0.628382	0.325027	0.479539	1.65777	1.02683	0.437444	0.700686	0.7798	0.385975	0.355211	0.587376	0.677394	1.10888
LINC01886	8.05434	0.171023	0.546532	0.081399	0.091679	0.095749	2.87747	0.263179	0.237352	0.581326	0.681805	0.329279	0.283868	0.112091	0.436322	0.623303	1.10793	0.283682	0.589936	0.96708	0.261164	0.031113	0.0583735	0.491462	0.101556	0.0127915	0.508169	1.25745	0.133695	0.208644	0.205444	0.168196	0.090284	0.057201	0.159384	0	0.128963	0.112664	0.224436	0.407967	0.567585	0.156192	0.159387	0.200544	0.06276	0.095127	0.103431	0.37088	0.152961
AL355075.1	15.138	0.26201	1.97112	0	0	0.213493	1.32286	0.475047	0.585143	1.01203	0	0.316928	0.67177	0	0.152926	0.965427	0.508641	0.117662	1.59738	0.79368	1.01841	0.143727	0.213606	0.436919	0.0502545	0	0.215544	1.50113	0.044291	0.933354	0	0.277478	0	0	0.195152	0	0	0.083508	0.295317	0.333436	0.406718	0.094511	0	0	0.148802	0.13692	0.437153	0	1.05696
AC012358.4	122.534	9.32865	16.9355	3.30591	8.69814	7.08523	50.1018	5.16573	14.4727	25.8877	14.5806	6.31805	31.7042	4.41194	11.6993	7.93977	5.48087	6.75462	17.6231	24.6719	9.43489	6.4807	3.16853	7.95721	3.39837	2.12378	11.5063	19.2741	2.72166	5.63916	10.6865	5.0393	1.62702	2.45676	3.7103	1.56939	6.74555	3.49849	7.82601	11.1318	15.9508	4.42408	6.78993	12.7636	2.47248	4.2377	3.57034	4.0025	10.5091
AL023755.1	23.5071	0.623783	1.79879	0.147295	2.42109	1.28624	8.04034	1.71549	1.71845	2.51199	4.61675	0.790075	3.43234	0.749784	0.479589	1.79195	0.155067	11.6508	3.81085	3.25167	1.80663	0.972489	0.419169	0.528647	0.522335	0.145019	1.81051	3.2971	0.082724	1.35157	0.655249	0.883295	0	0.148117	0.592153	0.173753	0.118474	0.417654	1.8256	1.15486	1.89707	0.294654	0.529773	3.24195	0.124658	0.630749	0.223489	0.404097	1.03868
LINC02181	1.15465	0.168058	0.140268	0.054807	0.036544	0.146901	0.479829	0.073989	0.176266	0.171875	0.163833	0.105139	0.092888	0.023713	0.037566	0.09207	0.030406	0.075618	0.151485	0.283007	0.135558	0.030826	0.0659345	0.045624	0.081845	0.00569	0.061847	0.353825	0.053729	0.07865	0.133582	0.011421	0.016331	0.051469	0.034969	0.099471	0.112166	0.174501	0.032722	0.109506	0.207555	0.061996	0.050177	0.337368	0.014357	0.004865	0.087346	0.033474	0.119644
LINC02723	16.038	1.16121	1.91032	0.280743	0.711183	0.791789	4.21202	0.150373	0.741437	4.19492	1.15064	3.39323	3.68	0.527587	1.42545	0.875502	0.285143	0.509375	1.52748	2.75486	0.718806	0.740185	0.234782	0.390382	0.306416	0.35526	1.08485	11.6933	0.374379	0.497336	1.34727	0.790119	0.260381	0.386908	0.304543	0.072374	1.27426	1.91469	0.253906	0.920782	4.91992	0.348007	0.533868	2.65848	0.33805	0.868763	0.73502	0.250345	0.735822
DIAPH2-AS1	4.09089	1.05498	0.678379	0.203132	0.788587	0.291397	3.11424	0.483143	0.923803	1.69655	0.664245	1.35057	0.97641	0.303878	0.939009	0.830465	0.385331	0.961658	1.70701	2.10108	0.386722	0.52344	0.176905	0.150619	0.253034	0.114262	0.929442	1.25778	0.072867	0.320473	0.569777	0.119457	0.136411	0	0.466129	0	0.372519	0.232032	0.755578	0.510769	1.0805	0.302113	0.404796	1.16153	0.102324	0.549923	0.521865	0.27562	0.832152
AC096773.1	54.9078	4.15855	4.93576	1.08232	2.38856	0.800938	17.5181	0.75343	2.29611	2.58743	4.24312	3.89903	3.59099	0.638846	2.4197	1.87283	1.38931	1.65179	6.20297	3.09526	4.39717	1.46941	0.446823	1.93573	0.580447	0.408573	5.08227	6.66776	0.411737	0.874488	1.22317	1.70594	0.326883	1.45768	1.4923	0.678885	1.16593	0.34439	0.705997	2.54614	2.91198	0.466559	0.682156	2.5158	0.239685	0.585508	0.492068	0.536316	3.28765
LINC02832	18.0766	0.771072	1.49208	0.166169	2.54716	0.663946	11.1426	0.259182	1.55332	2.27266	1.51947	0.695912	3.35404	0.278121	1.25686	1.0324	0.269704	0.333866	3.56504	3.35394	1.00208	0.94019	0.400344	1.499	0.297376	0.115595	2.57169	2.65954	0.377124	0.817358	1.79934	1.075	0.413241	0.131284	0.651226	0.174292	0.784897	0.622586	0.659372	1.16079	2.52123	0.478071	0.30595	1.46024	0.410695	0.515363	0.489124	0.269598	1.32585
LINC00602	0.594095	0	0	0	0	0.007341	0	0.008796	0	0	0	0.021179	0.081878	0	0	0.012696	0	0	0.023046	0	0.012515	0.016279	0	0	0.0276325	0	0.198172	0.023763	0	0.039105	0	0	0	0	0	0	0.082586	0	0.041217	0.016115	0	0	0	0.018928	0.005634	0.152882	0	0.000461	0
AP001922.3	0	0	0.415426	0	0	0.02044	0	0	0.153793	0.087144	0.041024	0.044126	0	0.167702	0	0.047544	0	0	0.061771	0	0	0	0.007892	0	0.0086145	0	0.13178	0	0	0	0	0	0	0.03604	0	0	0	0	0	0	0	0	0	0	0	0	0.046004	0	0
PLA2G4C-AS1	0.986563	0.549855	0.1702	0.247082	0.348842	0.096515	1.77497	1.11324	0.595115	0.477689	0.307685	1.69735	1.40926	0.151555	0.100944	0.626469	0.687409	0	0.500763	0.32017	0.036648	0.239701	0.18095	0.116898	0.215302	0.162539	0.541158	1.09869	0.257149	0	0.287095	0.146389	0	0.506785	0.084832	0.097494	0.111382	0.689311	0	0.710522	0.12836	0.537059	0.069261	0.734363	0.16651	0.191437	0.063191	0.243082	0.161925
AC104938.1	26.5393	0.634704	0	1.20496	0.195367	0.859291	2.04322	0.784825	1.03904	1.49848	1.58212	0.452116	3.35789	0.18766	1.93104	3.50333	0	0.747497	0.96759	1.4632	0.651958	0.355537	0.280845	1.86725	0.948972	0.177466	1.05164	1.24171	2.1888	1.3984	2.58613	0.421203	0.07447	0.17395	1.59512	0.175866	1.47656	0.849351	0.19299	1.48021	1.12395	0.699359	0.602337	1.02128	1.13077	0.695686	0.59245	0.253703	0.759912
AC007728.2	0.664759	0.527469	1.36225	0.680177	0.738085	0.453203	1.61582	0.738146	0.518674	1.08799	1.20274	1.05649	1.36745	0.686381	0.654977	1.45719	0.694887	0.685209	1.08906	1.10345	0.26933	1.02855	0.417175	0.289444	0.689659	0.44225	0.65291	1.35528	0.163072	0.08156	1.13261	0.434874	0.12835	0.112761	0.551677	0.380708	0.376769	0.405293	0.257502	0.572807	0.423771	0.254806	0.136865	0.625648	0.373621	0.514649	0.296335	0.632793	0.646428
LINC02724	2.60772	0.078267	0.246155	0.327112	0.222504	0.296784	1.07155	0.089412	0.130618	0.646397	0.211994	0.69727	0.406208	0.059958	0.130605	0.235238	0.11461	0.011543	0.233715	0.175556	0.294437	0.351348	0.139513	0.121793	0.15607	0.100123	0.402978	0.444842	0.030964	0.065807	0.416046	0.009893	0.035018	0.012173	0.015968	0.084538	0.04019	0.233421	0	0.178656	0.157101	0.066895	0.141676	0.262703	0.105885	0.175721	0.105417	0.126894	0.087996
NSMCE1-DT	13.449	0.490336	1.34539	0.273373	0.687899	1.31002	3.51588	0.746812	0.898475	1.82689	0.987482	6.7587	1.19706	0.268711	1.0443	0.795	0.323342	0.594868	1.67024	1.4619	1.66525	4.8616	0.619469	0.632165	0.340441	1.73859	1.31005	2.75423	0.781717	0.384751	1.15455	0.314738	0.277244	1.1599	0.501117	0.631624	0.372604	0.786707	0.212497	4.18014	1.79644	1.08876	1.02697	1.35156	0.394958	0.488585	0.366688	0.50766	1.41871
AL357497.1	5.35371	1.19488	1.33666	0.164529	0.71343	0.222745	3.59508	0.094385	0.676986	2.73914	0.597535	0.280265	2.60901	0.289113	1.17346	0.524575	0.185156	0.250039	0.97263	2.19062	0.50718	0.365578	0.11352	0.377619	0.0929145	0.0136915	0.542566	1.0699	0.592027	0.51584	0.589438	0.69304	0.245682	0.195872	0.107875	0	0.61671	0.48313	0.150025	0.819286	2.5264	0.245261	0.330868	0.936643	0.177516	0.432476	0.56881	0.502252	0.330681
LINC02158	1.90509	0.774705	0.153755	0.30789	2.42511	0.123835	1.506	0.539831	0.716731	0.997711	0.988281	0.815325	0.253165	0.037056	0.539932	0.373809	0.16504	0.60239	0.474807	0.510897	0.092106	0.566724	0.175808	0.048781	0.459612	0.442522	0.678561	0.60174	0.368214	0.441058	0.23576	0.182249	0	0.170222	0.539591	0.077858	0.267195	0.160696	0	0.34687	0.299104	0.232988	0.180493	0.363342	1.50155	0.325095	0.185702	0.258409	0.402886
AL132796.2	3.32031	0.075606	0.118347	0.017647	0.132869	0.064216	0.795963	0.020036	0.169685	0.498875	0.097179	0.159216	0.134624	0	0.309579	0.120895	0.014794	0.016717	0.223262	0.4396	0.056781	0.041626	0.0214355	0.163871	0.028852	0.0065715	0.138626	0.344632	0.024517	0	0.116263	0.01334	0.017754	0.048732	0.042142	0	0.076994	0.154823	0.161832	0.069542	0.129574	0.067689	0.031252	0.120763	0	0.072121	0.015971	0	0.196114
LINC02427	0.63099	0.197724	0.086362	0.037881	0	0	0.611929	2.00543	0.047077	0	0.098831	0.256638	0.268017	0.116275	0.389883	0.148872	0.043908	0	0.066522	0.082021	0.022409	0.17218	0.179319	0.087094	0.182417	0.035584	0.232633	0.275177	0.015306	0	0.046827	0.105135	0	0.190829	0.028795	0.223931	0.035362	0.493678	0.398367	0	0.050029	0.074097	0	0.700766	0	0.042549	0.081093	0.065608	0.190344
AL121612.1	0.412377	0	0	0	0	0.172042	1.15135	0	0	0	0	0	0.176088	0	0	0	0	0	0	0	0	0	0	0	0	0	0.230897	0	0	0	0	0	0	0	0	0	0	0	0	0	0	0	0	0	0	0	0	0	0
AC106037.2	32.3614	4.16388	6.70826	5.9418	2.35495	2.58309	19.6136	2.36775	5.7649	4.73633	5.44622	6.96169	14.3043	1.73403	8.79387	4.77878	2.64549	3.93241	8.77128	11.511	2.52901	3.5901	1.51938	1.52512	0.970429	0.231074	2.28964	10.0924	1.51367	1.09268	7.10707	3.1554	0.361498	0.585727	1.35435	0.304699	2.88904	2.57279	4.90231	5.34339	9.39216	3.06739	3.78003	4.5066	0.822828	1.7831	3.06671	1.89827	4.49223
AC021035.1	1.51671	0	0	0	0	0	0.198179	0	0.055513	0	0	0	0	0	0	0	0	0	0	0	0.026574	0.162403	0	0	0	0	0	0.138471	0	0	0	0	0	0	0	0	0	0	0	0	0	0	0	0.219003	0	0.127223	0	0	0
AC034229.2	0.723788	0	0	0	0	0	0	0	0.233348	0	0	0	0	0	0.097109	0	0	0	0	0.424751	0.081302	0	0	0	0	0	0	0.313574	0	0	0	0	0	0.057798	0	0	0	0	0	0	0	0	0.190312	0	0	0	0.11611	0	0.309769
AC132872.2	2.56629	0.12458	0.161441	0.173673	0.090356	0.220299	1.62963	0.091838	0.140829	1.26196	0.166911	0.0854	0.529487	0.233434	0.370308	0.06748	0.143182	0.041812	0.411717	0.596579	0.364346	0.034898	0.14741	0.120164	0.115369	0.0509545	0.494641	0.656511	0.065463	0.139082	0.353562	0.17049	0.006051	0.345248	0.136507	0.130517	0.229481	0.090388	0.066285	0.25707	0.334491	0.080327	0.191219	0.324799	0.049843	0.111361	0.154742	0.103129	0.097259
LINC02197	6.07367	0.168276	0.414609	0.028785	0.148911	0.163921	2.86623	0.130567	0.337727	0.511195	0.319742	0.033788	0.324389	0.031227	0.307968	0.26049	0.108336	0.112521	0.571695	0.338522	0.081213	0.087846	0.065341	0.426838	0.0751625	0.032342	0.617382	0.549748	0.035334	0.076987	0.202629	0.068345	0.035836	0.048544	0.207802	0.128524	0.084428	0.139416	0.189896	0.22793	0.471953	0.114655	0.08007	0.225984	0.133667	0.111146	0.103776	0.083502	0.226165
CALML3-AS1	0.588495	0.009665	0.089512	0.014899	0.059524	0.016302	0.222982	0.003791	0.072737	0.089562	0.057904	0.006134	0.091119	0	0.032118	0.03612	0.017199	0.013726	0.020459	0.109582	0.019078	0.033245	0.01159	0.039185	0.012227	0.00318	0.289066	0.168862	0.003352	0	0.022053	0.016403	0.004269	0.013855	0.018635	0.024893	0.010224	0.03023	0.033578	0.090091	0.022346	0	0.012621	0.038478	0.006456	0.163463	0.025021	0.003845	0.012106
AL034376.2	1.80342	0.52123	0.321171	0.098393	0.206561	0.054375	0.328733	0.613359	0.089863	0.263809	0.112019	0	0.240161	0.080182	0.488384	0.092744	0	0.705969	0.263491	0.199263	0.057495	0.216131	0	0.114608	0.0413695	0.60588	0.093323	0.198442	0.045915	0.262753	0	0.278113	0.183883	0	0	0	0.158659	0	0	0.155088	0.233631	0.064069	0.179461	0.175053	0	0.096642	0	0	0.28206
DPP10-AS3	0.243149	0	0.098446	0	0	0	0.221487	0	0	0	0	0	0.281928	0	0	0	0	0	0	0.069719	0.014064	0	0	0	0	0	0	0.072631	0	0	0	0	0	0	0	0	0	0	0	0	0	0	0	0	0	0	0	0	0
AC090983.1	6.21092	0.187548	0.295628	0.03219	0.101952	0.128507	2.41766	0.06917	0.213233	0.671973	0.293794	0.022774	0.356147	0	0.206533	0.045102	0.027731	0.10363	0.422995	0.37104	0.169909	0.031037	0.0710005	0.241547	0.0537905	0.0131155	0.182495	0.405709	0.063114	0.122086	0.134767	0.116669	0.069617	0.098981	0.101926	0.024199	0.057603	0.079442	0.070691	0.140717	0.203619	0.075308	0.094118	0.077042	0.020472	0.041211	0.044214	0.066084	0.174424
AC011525.2	0.193458	0.063848	0	0	0.168509	0.006048	0	0	0	0	0.199435	0.180718	0	0	0.077822	0	0	0	0	0.477863	0	0	0	0	0.0147285	0	0.032878	0	0	0.054028	0.070218	0	0	0	0.029938	0	0	0	0	0	0.160344	0	0	0	0	0	0	0	0
AC008869.1	5.60975	0.644764	2.86349	0.283763	1.02867	0.359502	2.4374	0.132071	1.89952	1.1886	1.89956	1.79979	3.0447	0.271878	1.98889	1.27419	3.9398	0.401288	0.996949	0.994718	0.25588	0.927271	0.026274	0.219609	0.357034	0.155091	0.660948	0.498574	0.079118	0	0.50529	0	0	0.181597	0.284268	0	0.183151	0	1.46897	0.3194	0.343171	0	0.196064	0.574147	0	0.167084	0.076481	0.227108	0.697536
MAPK10-AS1	0.41681	0.087234	0	0	0	0.015106	0.11554	0.214058	0.021256	0.130151	0.063899	0.032142	0.031802	0.078788	0.04485	0.131382	0	0	0.143109	0	0.033444	0	0.0251815	0.077599	0.0276375	0.0201405	0.032962	0.272749	0.189441	0	0	0	0	0	0.135072	0.055471	0	0.023998	0.116592	0	0.156699	0.034677	0	0.096876	0	0	0	0	0
FMR1-AS1	1.1844	0.204732	0.028784	0	0.060081	0.076576	0.406556	0.071767	0.285747	0.375539	0.08111	0.175221	0.41942	0.044152	0.164606	0.220915	0.014633	0	0.120468	0.402443	0.067436	0.100711	0.0418395	0.172423	0.087895	0.016402	0.051201	0.328885	0	0.047674	0.070987	0.068777	0.043317	0.057743	0.069316	0.116113	0.116066	0.054338	0	0	0.085274	0.054272	0.031175	0.087637	0.022579	0.088348	0.053059	0.090548	0.165046
AC026320.1	41.7862	0.925185	0	0	0	0.186421	7.20523	0.275482	0.512523	2.16472	1.09169	1.3312	1.3926	0.449419	0.681967	0.340515	0.238817	0.160598	1.25808	1.0032	0.478687	0	0.220354	0.981158	1.30887	0	1.07236	1.35641	0.26482	0.228324	0.612035	0.112865	0.204368	0	3.11987	2.15644	0.286161	0.096349	0.39007	1.10632	1.32073	0.32957	0.302868	0.39978	0.184837	0.395955	0	0.180672	0.251175
LINC00603	0.63114	0.049337	0	0	0	0.535137	0.984386	0.050172	0	2.44879	0.052845	0	0	0	0	0	0.043451	0	1.15339	0.125917	0.012386	0.108884	0.020026	0	0	0	0.050765	0.369231	0.020918	0	0.256968	0	0	0	0	0	0	0	0.226172	0.076682	0.034006	0	0	0	0.02364	0.209768	0	0	0
AL445363.2	11.6998	0.107165	0.805288	0.586807	0.164634	0.064321	1.53427	0.148266	0.345151	0.495929	0.133594	0.681289	1.18125	0.169906	0.804167	0.812675	0.099118	0.135203	0.441055	0.798629	0.329216	0.220728	0.110927	0.188626	0.237811	0.334649	0.608421	1.26255	0	0	0.805918	0.286192	0.021458	0.096271	0.166935	0.220121	0.235317	0.408802	0.516681	0	0.425861	0.546592	0.135264	0.437827	0.045338	0.612814	0	0	0.235332
LINC01762	4.35097	2.39874	0.811452	0	0.384041	0.684322	3.93154	0.377719	0.834008	4.24279	1.24354	0.929322	2.49395	0.635462	1.07523	1.06509	0.681085	1.27213	0.878875	1.62737	0.99524	1.15825	0.240138	0.23522	0.624643	0.244206	0.81806	2.0293	0.946271	0.706094	0.131819	0.357782	0.181514	0	0.824944	0.265544	0.579353	0.559567	0.306045	1.60799	1.58255	0.65815	0.594096	1.28441	0.115979	0.680093	0.946037	0.61564	1.31094
AC009908.1	0	0.301	0	0	0	0	0.431082	0	0.136818	0	0.130678	0.360296	0	0.233353	0.529778	0.167382	0	0.635372	0	0	0.222731	0	0	0	0.133005	0	0.12806	0.31902	0	0.735848	0.292774	0	0	0	0.342534	0	0.171588	0.318305	0.663703	0	0	0.200809	0	0	0	0.08131	0	0	0
LINC02399	0.231147	0	0	0	0	0	0.252495	0	0	0	0.140182	0	0	0	0	0	0	0	0.448413	0	0	0	0	0	0	0	0.164671	0	0	0	0	0	0	0	0	0	0.095877	0.201419	0	0.189735	0.101047	0	0	0.48866	0	0	0	0	0.262239
AL136537.1	7.24014	0.095232	0	0	0	0	2.33333	0.324577	0.037561	0.139443	0.201468	0.193101	0.681309	0.066773	0	0.169091	0	0	0.109555	0.698663	0.019798	0.239545	0.0194945	0	0.05772	0.051969	0	0	0.20149	0	0.078357	0	0	0	0	0.92307	0	0.190037	0	0.22494	2.26899	0.397327	0	0	0	0.072488	0	0	0
AL445228.2	0	0	0	0	0	0	0.608665	0	0	0	0	0	0	0	0	0	0	0	0	0	0	0	0	0	0	0	0.176691	0	0	0	0	0	0	0	0	0	0	0	0	0	0	0	0	0	0	0	0	0	0.145227
LINC02047	1.07168	0.111224	0.131395	0.074195	0.07141	0.036198	0.640605	0.108692	0.050264	0.084295	0.053558	0	0.189471	0.027474	0	0.032821	0	0.081635	0.191233	0.064843	0.039315	0.081621	0.0194315	0	0.020485	0	0.026063	0.140453	0.011269	0	0	0	0	0	0.062198	0.069843	0.017507	0	0	0.039235	0.036688	0	0	0.114241	0	0.0165	0	0	0
AL162151.1	9.14914	0.056208	0.709717	0	0.092611	0	1.39104	0	0	0.539384	0.185534	0	0	0	0	0	0	0	0	0.524863	0.019403	0	0	0	0	0	0.131994	0.101592	0.033946	0	0.062469	0.156506	0	0	0.120278	0	0.06223	0.078361	0	0	0.074195	0.132092	0	0	0	0	0.069041	0	0
AL645608.1	4.14639	1.81526	4.23312	1.22288	2.31162	0.673679	7.80988	2.86079	1.344	3.55347	1.18111	2.32067	3.00645	1.38679	4.08686	2.57725	0.667882	0.11605	1.33774	2.74392	1.8297	2.41917	0.643485	0.781288	0.459975	0.900655	1.23015	5.80016	0.309261	1.78444	1.452	0.408221	0.146454	0.542626	0.77657	0.219732	0.597139	0.5389	0.790195	2.89427	1.89485	0.23599	0.945736	1.63849	0.344249	0.52497	0.68715	0.89873	1.49631
AP001781.1	37.2666	1.66009	2.16043	0.561219	1.18777	1.80002	13.8165	1.05066	3.01143	6.05227	2.54287	1.36386	7.56744	0.91335	2.2877	0.883482	1.04331	1.36623	4.92055	5.94521	1.59838	0.678092	0.557003	1.79304	0.559607	0.47313	1.94589	4.98098	0.610373	1.85062	1.83945	1.22769	0.223586	0.401851	0.702137	0.287215	1.24621	1.34459	0.978613	1.43318	4.58399	1.08358	1.04607	2.61748	0.336589	1.10937	1.50675	0.526662	1.55816
AC022558.3	4.78929	0.826525	2.25352	0.597855	0.608149	0.749345	0.622434	0.208794	0.968157	1.77882	0.907343	0.386666	1.72926	0.604321	0.5923	0.441626	0.245137	0.316143	1.89457	1.72932	0.261989	0.570932	0.0835005	0.663558	0.427131	0.185691	1.08764	3.19355	0.205919	0.407488	0.432784	0.464674	0.295929	0.161518	0.318102	0.088285	0.381405	0.252111	0.351068	1.44303	0.30393	0.566108	1.59018	0.680104	0.454303	0.116178	0.274491	0.278723	1.35395
LINC00388	0.324071	0.038311	0	0	0.122218	0	0.09285	0	0	0	0.046958	0	0	0	0.066987	0	0	0	0	0	0.050197	0	0	0	0	0	0	0	0	0.13064	0.103079	0	0	0	0	0	0.090183	0	0	0.070146	0.070009	0	0	0	0	0	0	0	0.040752
HTR3E-AS1	9.32496	2.15514	1.69254	0.303314	0.483601	0.516947	4.11851	0.19151	0.812422	1.53279	1.65089	0	1.56864	0.700832	0.776124	0.886642	0	0.948582	1.51169	1.43301	0.650652	0.522334	0.534792	0.693796	0.348388	0.38943	1.09458	1.0827	0.360919	0.550157	0.104367	0.623492	0.094837	0.780425	0.650905	0.095327	0.494829	0	0.557231	0.618066	0.98219	0.423735	0.390186	0.90324	0.098671	0.38879	0.329603	0.097647	1.14734
BHLHE40-AS1	9.17034	1.49836	0.603852	0.390317	0.944315	1.19225	2.78763	4.6865	1.01786	1.61043	8.97037	0.620076	1.48865	0.556791	0.862643	0.68199	0.461877	1.05512	1.84223	2.74313	0.238735	1.36355	0.879078	0.499556	0.819912	1.4045	1.10874	1.71731	0.29323	2.16114	1.61923	0.318323	0.356716	1.36505	0.803154	0.295756	1.25392	0.583112	0.393829	1.39902	0.618793	1.46257	0.215932	0.901163	0.176797	0.835779	0.998969	0.956369	1.30841
AP001381.1	25.5609	2.72621	3.23605	0.595125	5.20854	1.45804	19.0928	0.820478	2.64793	6.89395	4.17463	0.72133	6.1205	0.838546	4.57021	0.74035	0.888953	1.22911	3.99499	5.70442	1.43531	0.609595	0.552818	2.11174	0.734725	0.523137	2.26087	4.17354	0.747135	1.88027	2.04867	0.574926	0.51267	1.61627	0.908027	0.528187	1.63785	1.41326	1.89536	2.49952	4.62882	0.502198	1.43791	3.12151	0.679812	1.22516	0.782258	0.406976	1.59076
AC103808.5	0.731656	0	0	0	0	0	0	0	0.044248	0	0	0	0	0	0	0	0.369481	0	0	0	0	0	0.039789	0	0	0	0	0	0	0	0	0	0	0	0	0	0	0	0	0	0	0	0	0	0	0	0	0	0
AC124290.1	4.87884	0.875832	1.06007	0.36704	1.3326	0.4193	2.47419	0.200946	1.15718	1.61252	0.657147	0.128343	1.7551	0.071557	0.424704	0.731823	0	1.12676	1.88101	1.24345	0.481731	0.22381	0.254722	0.312333	0.243149	0.0845195	0.924238	1.00961	0.100733	0.200951	0.513514	1.00007	0	0.176089	0.267897	0.19422	0.403376	0.631012	0.577418	0.30072	1.38506	0.400583	0.466719	1.93639	0.432523	0.402049	0.780262	0.227033	0.670288
AC011995.1	0	0	0	0	0	0	0	0	0	0	0	0	0	0	0	0	0	0	0	0	0	0	0	0	0	0	0	0	0	0	0	0	0	0	0	0	0	0	0	0	0	0	0	0	0	0	0	0	0
LINC00314	14.9177	1.71032	0.935128	0.885238	0.642627	0.520901	6.8659	0.228445	1.87292	2.06749	1.51392	0	0.633538	0.340197	1.1114	0.297548	0.071084	0	2.588	2.96049	0.490901	0.552258	0.376213	1.1648	0.315132	0.111411	1.30533	2.22672	0.113031	0	0.591073	0.657511	0.11894	0	0.211995	0	0.34095	0.119353	0.885294	0.923841	1.43626	0.715906	0.397329	0.258432	0.267973	0.150005	0.167643	0.178569	1.98853
AC114737.2	6.30065	0.090139	1.63942	0	0.438355	0.357583	2.76096	0.062689	0.28053	1.23559	0	0	0.362566	0	3.04694	0.14962	0	0.063221	1.97792	2.06323	0.408722	0.199621	0.001726	0	0.077249	0.048799	0	1.38194	0.045283	1.27862	0.099125	0	0.048644	0	0.353299	0.222539	0	0	0.254109	0.553287	0	0	0.094222	0.740109	0	0	0.393819	0	0.31487
ABCA9-AS1	3.46127	0.394534	0.382425	0.098393	0	0.064532	1.07896	0.22193	0.253417	0.206046	0.091687	0.268253	0.496723	0	0	0.472565	0	0	0.833563	0.257836	0.158815	0.396409	0.168562	0.100846	0.180173	0.080413	0.947389	0.91232	0.069332	0.483389	0.24247	0	0.141519	0	0	0.22754	0.239734	0	0.198549	0.316086	0.165581	0.10624	0.073782	0.272757	0	0.128831	0.100301	0	0.082517
AC108134.4	17.1923	2.37869	4.68326	1.08333	1.31152	2.19778	3.13049	0.693567	1.08093	4.35335	1.40667	1.98285	1.96444	5.13488	1.02962	0.763526	0.276367	1.05895	2.57924	2.63782	0.544474	0.478893	2.00087	0.321159	0.714422	1.34038	0.910366	3.78856	1.408	3.25731	1.39884	0	0.110885	1.35102	0.264881	0.890647	0.716567	1.19875	3.86448	2.30294	2.66557	0.632425	1.30756	1.92204	0.982516	1.20446	0.587416	0.106091	3.46335
AC124804.1	7.63703	0.261677	0.180692	0.018336	0.145214	0.15932	1.76639	0.080533	0.983565	1.08222	0.189034	0.165718	0.504389	0.120373	0.20228	0.141734	0.050047	0.092704	0.387524	0.695507	0.152654	0.056762	0.0589915	0.291963	0.0928415	0.0436855	0.286707	0.475646	0.08882	0.094141	0.23988	0.299418	0.055724	0.029577	0.094315	0.028375	0.111151	0.119598	0.076257	0.187007	0.429784	0.09887	0.10647	0.241078	0.048559	0.142454	0.1115	0.099214	0.169222
AP002812.5	3.72897	0.202853	1.23415	0.206921	0.954353	0.534772	2.86371	0.067906	0.75923	2.16746	1.6546	0.441561	3.40485	0.666001	0.574769	1.32733	0.154921	0.059113	1.60495	3.43747	0.423137	0.08228	0.204172	0.262222	0.0721585	0.0593425	0.61031	1.56998	0.181938	0.421992	0.686454	1.47282	0.25428	0.234844	0.633594	0.483844	0.635297	0.502361	0.14469	0.951129	2.34963	0.449365	0.158899	0.923123	0.125887	0.377537	0.498858	0.15331	1.94862
AC005692.1	0.220943	0.021094	0	0	0.034192	0	0.042459	0	0	0	0	0	0.049928	0	0	0	0	0	0	0.03069	0	0	0	0.0299	0	0	0.026458	0	0	0	0	0	0.087196	0	0	0	0	0	0	0.038423	0.018818	0	0	0	0	0	0	0	0.07831
CERNA3	0.133825	0	0.409612	0.166895	0.427483	0.146733	0.130392	0	0.078158	0.353651	0	0.070615	0	0.142944	0.215764	0.080611	0.713561	0	0.209306	0.190258	0.072313	0.440899	0.0428475	0	0.029716	0.087935	0.53177	0.715854	0	0.395224	0.165879	0	0	0.075275	0	0	0.053108	0	0	0	0.311488	0	0	0	0.150405	0	0	0.044051	0
AC104964.3	1.92996	0.101199	0.685129	0.061198	0.214441	0.119708	1.21816	0.107944	0.259399	0.413414	0.356324	0.250608	0.328468	0.151275	0.192481	0.085125	0.135872	0.131679	0.510985	0.367821	0.212538	0.18811	0.116942	0.100926	0.0603215	0.0113395	0.242232	0.38655	0.023822	0.200907	0.103302	0.036169	0.031958	0.043718	0.057096	0.010022	0.077169	0.182466	0.094747	0.188654	0.117727	0.061239	0.061519	0.177055	0.034242	0.059182	0.057708	0.085663	0.133849
LINC00710	10.8412	0	0.298448	0	0	0.072557	1.71397	0.100389	0.072724	0	0	0.092501	0	0.035434	0.088154	0	0.037429	0	0.15512	0	0.017536	0	0.215139	0.207293	0.0187155	0.0277575	0.398309	0.12556	0	0	0	0	0	0	0	0	0	0.062263	0	0	0.118402	0	0	0.047856	0	0.111892	0	0	0
LINC02510	0	0.064748	0	0	0.185705	0.044606	0.326782	0	0.010462	0.267898	0.898981	0	0.077059	0	0	0.070852	0	0.027176	0.03679	0.023571	0.009539	0	0	0	0.059054	0	0.547248	0.075535	0	0	0	0	0	0	0	0	0	0	0	0.078852	0	0	0	0	0	0.040525	0	0	0.056901
AL109935.1	3.59469	0.097071	0.392609	0	0	0.04709	2.11824	0.06773	0.220204	0.453784	0.805518	0	0.531229	0.479556	0.154078	0.724347	0.101728	0	0.572507	0.740881	0.194127	0.286394	0.043712	0.555124	0.0416705	0	0.289788	0.511151	0.044325	0.277782	0	0.259026	0	0	0.057957	0	0.06877	0.181137	0.283757	0.155878	0	0.084203	0	0.736881	0.049271	0.065235	0	0	0.415202
AC025180.1	1.73225	0.358691	0.820823	0.284196	0.268777	0.176094	3.28382	0.308284	0.39381	0.6573	1.00258	0	0.777798	0	0.763504	0.187025	0.071072	0	0.66808	1.21928	0.382885	0.229047	0.120773	0.072503	0.124737	0.138214	0.276051	0.659992	0.066401	0.368637	0	0.62824	0.217306	0.331958	0.524243	0	0.157454	0.127018	0	0.246564	1.02092	0.285905	0	1.64989	0.036582	0.057668	0.344716	0.218176	0.067066
AL022311.1	11.211	0.962615	1.03916	0.222529	0.769196	0.688294	4.17021	0.724498	1.15393	2.32736	2.24803	0.794792	1.98487	0.303785	1.19848	0.629004	0.302597	2.32163	1.48392	1.90186	1.05362	0.342132	0.20556	0.717134	0.222587	0.168494	0.734848	1.73166	0.30101	0.811655	0.825228	0.503867	0.116085	0.354407	0.309598	0.415933	0.495043	0.377383	0.552306	0.886586	1.3913	0.283404	0.661634	0.985625	0.239405	0.449661	0.446513	0.355089	1.0221
AC009095.1	5.41957	0.874625	1.6413	0.377506	1.32732	0.544392	3.73769	0.299008	1.12291	1.58198	1.55213	0.424019	2.36982	0.458004	1.16253	0.598526	0.715208	0.48562	1.74236	2.27133	0.599923	0.773384	0.204101	0.342484	0.299984	0.154978	0.578937	3.08131	0.120197	0.754305	0.855051	0.421528	0.054254	0.216594	0.649364	0.222184	0.386861	0.36482	0.338596	0.878402	1.02584	0.34705	0.416923	0.880491	0.292584	0.451132	0.594099	0.192324	1.11044
AF127577.3	13.2194	0.589346	0.852788	0.205473	0	0.209261	3.12457	0.035493	0.368344	1.56365	0.64146	0.217743	1.53482	0.239736	0.331621	0.594742	0	0.227238	1.46529	1.45592	0.377773	0.283026	0.050204	0.282393	0.102406	0.021591	1.28318	1.48769	0.138728	0.779484	0.191601	0.081348	0.039659	0.09674	0.131502	0	0.246348	0.191527	0.486561	0.50903	0.221812	0.105515	0.083322	1.05428	0.050664	0.185259	0.364191	0.121083	0.393386
AL138828.1	21.4459	2.17978	1.88	1.58117	1.94775	3.44304	12.009	3.17511	3.00123	3.66247	3.4629	3.18755	9.92807	0.924386	4.08275	2.22279	2.4763	0.949448	3.35718	6.49468	3.02736	6.7569	0.666404	1.34906	0.46173	0.506827	5.32686	6.59409	0.42898	0.52055	2.04436	6.21247	0.160718	0.722454	0.514764	0.111433	2.04018	0.715393	2.84105	5.99534	3.77468	0.93803	0.889661	2.66925	1.26196	0.6414	1.53902	0.701883	2.41084
AL162414.1	1.67104	0	0	0.205234	0	0	0	0	0	0.074966	0	0	0	0	0	0.073872	0	0	0	0	0.011602	0	0.0138255	0	0.039153	0	0	0.118656	0	0	0	0	0	0	0	0	0	0	0	0.077471	0	0.038456	0	0	0	0	0.077262	0	0
AC019294.3	1.0484	0.01376	0	0.012418	0.010171	0.04129	0.150815	0.01721	0.040951	0.109434	0.051593	0	0.159315	0.02232	0.063862	0.2342	0.010285	0.149285	0.378832	0.050664	0.058832	0.026121	0.0478595	0.063262	0.010066	0.0078805	0.041105	0.106932	0.019032	0	0.021925	0	0.030081	0.023439	0.029443	0.012583	0	0.012397	0	0.061247	0.014556	0.044469	0	0.029696	0	0.009784	0.011269	0.114927	0
AL049812.3	17.765	0.292148	0.321098	0	0.313565	0.238952	1.55709	0	0.118089	0	0.13226	0	0	0	0.434337	0	0	0.156538	0.186581	0.449186	0.072674	0	0.03201	0.370822	0	0	0.254802	0	0	0	0.265674	0	0	0.319525	0	0	0	0	0	0.291308	0.226655	0	0.40385	0	0.075486	0	0.14887	0	0.107924
LINC02419	3.59292	0.252542	0.160898	0.059594	0.043748	0.127012	0.901931	0.034456	0.206022	0.785266	0.414003	0	0.623591	0.097888	0.104143	0.107859	0.046155	0.169172	0.273735	0.566546	0.184513	0.21957	0.057081	0.108564	0.015007	0.007973	0.268403	0.57241	0.057799	0.012265	0	0.072845	0.061901	0.084106	0.063696	0.021771	0.137594	0.119424	0.254654	0.222039	0.208072	0.071073	0.103055	0.241529	0.022675	0	0.050643	0.0488	0.088788
AC005332.2	6.60519	0.586709	1.2332	0.125139	0.349113	0.314503	1.60365	0.218286	0.438339	1.90691	0.702448	0.25882	1.15499	0.052979	0.608243	0.249495	0.173969	0.338671	0.875608	0.708931	0.284294	0.423528	0.112227	0.356858	0.22565	0.105341	0.839257	1.18365	0.186505	0.351935	0.207352	0.105512	0.0448	0.419222	0.218047	0.032872	0.162185	0.106811	0.23043	0.5485	0.272866	0.093198	0.501036	0.300618	0.141985	0.075843	0.086493	0.153003	0.435555
AL359834.1	1.36078	0.37927	0	0	0.657299	0.084309	0.316177	0.279615	0.712209	0.176122	0.314064	0.059776	0	0.054424	0	0.075852	0.283786	1.08128	0.166557	0	0	0	0	0	0.113412	0.031662	0	0.280791	0.028685	0	0	0	0	0	0	0	0.242151	0	0.677299	0	0	0.161187	0	0	0	0	0	0.063188	0.101466
AC103843.1	0	0.196876	0	0	0	0	0.399649	0	0.028919	0	0	0.057055	0.209719	0	0	0.069542	0	0	0.081309	0.247562	0.030419	0	0.0249655	0	0	0	0	0	0	0	0	0	0	0	0.032554	0	0	0	0	0	0.204538	0	0	0	0.026075	0.041207	0	0	0
LINC01364	1.71131	0.209416	0	0	0.069475	0	0.151041	0	0.061917	0.059438	0	0	0	0	0.0634	0.187015	0	0	0	0	0.037178	0	0.0118305	0	0	0	0	0.141897	0.019998	0	0.145507	0	0	0	0.06062	0.062148	0.105262	0	0	0.066437	0.138724	0	0	0	0.110425	0	0.062927	0	0.257746
AL136369.2	0	0	0.163215	0	0	0	0	0	0	0	0	0.441996	0	0	0	0	0	0	0.121951	0	0	0	0.431566	0	0	0	0	0.096617	0	0	0	0	0	0	0	0.111098	0	0	0	0	0	0	0	0	0	0	0	0	0
AC100849.2	4.87524	1.26729	1.66312	0	0.997601	0.295677	1.54586	0.05851	0.530483	1.56872	0.188692	0.254243	2.9699	0.152708	0.26597	1.01063	0	2.33553	0.356672	0.678211	0.704599	0.524346	0.494783	0.261371	0.299181	0.083615	0.212296	1.18121	0.11773	0.59216	0	0	0.043226	0.105492	0.043363	0.14522	0.341536	0.075406	2.04348	0.230293	1.22652	0.1428	0.084031	0.343048	0.119751	0.34325	0.084654	0.234416	0.359944
AC007546.1	2.26277	0.460906	1.89935	0	0.109433	0.935786	1.58901	0.785911	1.09285	1.78186	0.477619	0.087752	0.451178	0.464909	0.214206	0.275324	0.161367	3.52985	1.32395	1.82368	0.265763	0.789089	0.210868	0	0.0664605	0.183503	1.25216	1.44803	0.300979	0.55201	0.873275	0.229035	0.04322	0.425509	0.238822	0	0.288881	0.063865	0.246802	0.556749	0.875396	0.284341	0.360331	0.271068	0	0.384812	0.211448	0.485778	0.612135
AC093249.2	11.3344	2.53825	0.825257	0.31708	0.868065	1.11956	4.02861	1.03717	1.48944	2.94543	2.5997	0.540281	5.13987	0.585483	3.61289	2.0849	0.47433	0.154369	2.79378	3.31119	0.801884	1.35664	0.308105	0.940267	0.579233	0.269869	0.908867	5.00374	0.468644	2.55757	1.52974	0.783033	0.387487	0.443934	1.06945	0.246352	1.69592	1.65755	1.44251	2.84409	3.66284	1.17702	1.09005	1.8806	0.139562	0.57363	0.897992	0.327428	1.05302
AC244517.1	15.6604	0.899204	0.996266	0.764279	0.703318	0.490991	3.39068	1.60806	1.35987	1.20099	1.77828	2.13506	1.14473	0.129057	1.42716	0.609236	0.260935	0.350334	1.08012	1.9634	2.09183	0.381065	0.588858	1.69031	0.439373	0.564037	2.85054	1.51656	1.49239	3.02783	1.94752	0.49051	0.029348	0.165442	2.4638	0.22887	0.377733	0.073162	0.746248	0.790321	0.586857	0.17782	0.287399	1.78343	0.14876	0.759726	0.577897	1.28232	2.1455
AL390856.1	0	0.055447	0	0	0	0	0.302555	0	0	0	0	0	0	0.050939	0	0	0	0	0	0	0	0	0	0	0	0	0	0	0	0	0	0	0	0	0	0	0	0	0	0	0	0	0	0	0	0.039452	0	0	0
AL133457.1	2.56083	0.285995	0.189596	0	0.051392	0.133913	1.44685	0.126025	0.505613	0.763428	1.67044	0.10162	0.637495	0.176508	0.343801	0.763896	0.09341	0.04051	0.957536	0.58952	0.367028	0.262231	0.0902915	0.250476	0.105711	0.123719	0.318908	0.858219	0.144454	0.203358	0.410892	0.090662	0.024744	0.333971	0.561314	0.281826	0.113734	0.156444	0.107466	0.360926	0.317739	0.240477	0.201781	0.480416	0.123599	0.17252	0.295574	0.056999	0
SLFNL1-AS1	4.652	0.621269	1.04721	0.290936	0.855572	0.703526	2.32825	0.59467	1.33796	2.28539	2.09868	0.494952	1.37109	0.551103	0.791356	0.934003	0.49735	0.29928	1.59735	1.58066	1.38005	0.394949	0.189971	0.623728	0.226188	0.130017	0.522956	2.62116	0.285236	0.729552	0.967037	0.362897	0.115622	0.223195	0.642712	0.133491	0.667259	0.492107	0.336284	0.902265	0.812695	0.538127	0.49703	0.834528	0.146112	0.641102	0.286782	0.24261	0.622029
AC091151.2	3.67017	0	0.104886	0	0	0	0.358895	0	0.049414	0	0.051531	0	0	0	0	0	0.107141	0	0	0	0.013877	0	0	0.134689	0.0113105	0	0	0	0	0	0	0	0	0	0	0	0.037776	0	0	0	0	0	0	0	0	0	0	0	0
AC008870.5	5.68151	0.736552	1.87757	0.10119	0.108394	0.296826	1.32462	0.168467	0.378801	0.552448	0.437953	0.067829	0.623176	0.178712	0.541783	0.170258	0.605461	0	0.45472	0.582641	0.863118	0.370936	0.045657	0.139927	0.01459	0.0270195	0.200157	1.00053	0.06349	0.35101	0.553783	0.174607	0	0.125719	0.093421	0	0.213159	0.204415	0	0.290225	0.180538	0.04968	0.656528	0.394401	0.258601	0.225415	0.205467	0	0.318305
LINC00868	5.64752	0.580516	2.45707	0.39307	0.879348	1.17525	5.28616	0.298423	2.103	1.38656	1.04189	11.6394	2.36023	0.504954	1.23048	1.17559	0.305184	1.73565	1.60856	3.136	0.818739	0.740861	0.156044	0.08226	0.213518	0.132791	1.17693	2.07881	0.157911	0	0.626544	0	0	0.079472	0.384253	1.00122	0.798412	0.248454	0.322207	0.788107	0.33843	0.33564	0.098863	0.187065	0.051825	0.537891	0.398053	0.197012	0.816557
SEC62-AS1	34.5156	1.30544	5.24081	1.21562	1.83865	2.83148	15.9975	2.17419	4.35889	30.2281	13.404	1.37753	30.255	0.835914	5.11623	0.665221	0.773825	1.57879	7.53462	12.7087	10.4678	0.691756	0.913713	0.954187	0.240472	0.210425	3.97797	20.5041	1.48478	6.18775	3.16096	0.339219	0.482948	0.53159	2.81793	0.762586	2.73177	1.7889	3.56084	3.97176	11.1711	2.83506	3.46564	5.12493	0.426645	3.08151	3.44036	1.96893	5.13059
AC093607.1	3.19822	0	0.235444	0	0.286638	0.364048	4.4361	0.224304	0.594946	0.647454	0.644058	0.855033	1.94821	0.072832	0	0.493149	0.232125	1.61364	1.56221	1.48183	0.436762	0.378446	0.633343	0	0.165357	0	0.904437	0.322471	0.077224	0	0.198762	0	0.050899	0	0.313103	0.647106	0.087067	0.508359	0.987934	0.282312	1.05797	0.078302	0.081232	0.576365	0.045092	0.271885	0.135186	0.177192	0.237782
AC117465.1	1.31228	0.782736	0	0	0	0.276292	0.927976	0.060578	0.276904	0.694783	0.509741	0.083802	0.759376	0	0.374307	0.106612	0.167829	0.101077	0.476619	0.317092	0.222652	0	0.0194075	0.164891	0.143767	0	0.258121	0.670621	0.110871	0.776576	0.434192	0	0	0	0	0	0.21603	0	0	0.93905	0.134296	0.065677	0.206249	1.30163	0.209098	0.244458	0.172579	0.039948	0.223729
CEBPB-AS1	10.7847	1.05515	2.27451	1.09675	0.817776	1.2032	7.07618	0.717579	1.60907	4.20665	1.11766	1.12411	2.79903	0.721252	1.54369	1.22766	0.6986	0.663932	2.26357	3.05533	1.17338	2.77852	0.633178	0.645228	0.566697	0.504496	2.20415	3.02333	0.675628	2.16226	1.52666	0.697278	0.251545	0.444838	0.98112	0.326808	0.759851	1.18945	2.25731	1.63254	1.51702	1.0292	0.634646	1.75081	0.499203	0.607268	0.834674	1.06998	1.62961
AC002472.1	18.7859	1.5342	1.49695	0.673326	1.80669	1.64666	5.30319	0.414102	1.31427	4.39336	1.26154	0.796575	1.76333	0.660706	7.48902	1.62448	0.137519	4.59993	3.83075	2.64928	5.86563	1.17264	1.4507	0.642595	0.407162	0.24283	2.14575	4.20965	0.291059	1.27759	4.32754	0.48012	0.296878	0.547301	0.802046	0.105175	1.32126	1.52207	2.23647	1.07375	2.50563	0.200496	0.509174	0.979359	0.305091	0.990364	0.78604	1.60956	1.24791
AC093274.1	0.856314	0.022171	0.019049	0.064657	0.049813	0.012197	0.538348	0.025217	0.098978	0.348203	0.008507	0	0.17218	0	0.010493	0.064451	0.007634	0	0.159252	0.089884	0.118018	0.027071	0.0346555	0.047332	0.0455675	0	0.23219	0.043006	0.004146	0.107571	0.040961	0.025276	0	0	0	0.049336	0.009466	0	0.080254	0	0.03721	0.013206	0	0.020624	0.025394	0.017691	0.006239	0.193049	0.101972
AL035530.2	5.14007	2.17284	1.70579	1.51415	1.65945	2.47782	2.65469	0.740944	1.57168	0.928295	1.10827	3.38961	2.7354	0.514543	1.24406	1.41073	0.50961	3.30972	1.29888	1.43524	1.53368	3.79605	1.64701	0.90434	0.832706	0.691647	4.96841	3.14113	0.647099	0.608126	1.88426	1.47948	0.327023	0.308277	0.577001	0.228405	1.0306	0.642997	0.706821	2.97273	0.90288	1.64002	0.478748	1.08949	0.473767	0.815838	0.400124	1.27389	0.709042
AC092071.1	57.1087	0.780238	0.407618	0	0.928889	0.437738	3.48378	0.346858	0.310253	1.96473	0.846236	0.236619	2.24642	0.283747	0.574131	0.291502	0.305185	0	0.961296	0.842764	0.897731	0.116136	1.97021	0.62549	0.0679535	0	0.460298	1.10589	0.08819	0	0.653687	0.637525	0.052279	0.089697	0.170869	0	0.19645	0.079063	0.210085	0.691167	1.80168	0.075437	0.380363	0.2779	0	0.180875	0.081353	0.100226	0.064581
TTTY1B	0.861858	0	0	0	0	0	0	0	0	0	0	0	0	0	0.052673	0	0	0	0	0.057743	0.010608	0	0.0079395	0.034977	0	0	0	0	0	0	0	0	0	0	0	0	0	0	0	0	0	0	0	0	0	0	0	0.037	0.031986
AC117490.2	3.33062	0.406868	3.83021	0	0.669211	0.447753	2.07371	0.334435	0.762275	0.793564	0.622554	0.86259	0.519635	0.931349	0.526021	0.68103	0.199703	0.39348	1.77482	0.762879	0.405472	0.303648	0.934218	0.105993	0	0.101273	0.314933	2.43258	0.469752	0.867262	0.551982	0.069422	0.08038	0.316521	1.07864	0.85678	0.278896	0.124623	0.893078	0.257016	1.30381	0.44768	0.517797	0.557909	0.549719	0.076327	0.657529	0.809836	1.74103
UCA1	0.315962	0.108085	0.571398	0.090543	0.111515	0.194336	0.54178	0.211694	0.317007	1.14263	0.10958	0.1006	0.433587	0.150697	0.376427	0.379719	0.323401	0.012433	0.119798	0.318062	0.102342	0.119492	0.216752	0.01426	0.069561	0.026441	0.294594	0.376157	0.052572	0.196498	0.208762	0.009646	0.17416	0.122336	0.134967	0.539869	0.152461	0.075587	0.295317	0.189995	0.467937	0.022177	0.03858	0.13305	0.016826	0.040296	0.086895	0.069823	0.164969
LINC02333	13.8958	0.645656	2.56112	0.376553	0.688917	0.542866	8.15295	0.644993	1.49917	1.81705	1.22969	1.26621	2.37852	0.700689	1.19093	0.828962	0.133382	0.308267	3.05565	2.48526	1.13653	0.661462	0.169471	0.765338	0.353536	0.403072	2.63923	2.72818	0.16291	0.556589	0.608899	0.239398	0.024857	0	0.565952	0.251883	0.334972	0.879683	0.782059	1.21689	1.10782	0.222464	0.194966	0.72294	0.549679	0.676831	0.248757	0.507923	1.01114
AC107032.2	5.31491	1.36582	2.06193	0.206303	2.55571	1.23069	3.83906	0.807408	2.91628	0.32416	0.625364	0.866935	1.67155	0.744981	0.93627	0.838855	0.272982	0.948317	0.883368	1.51081	0.418473	1.31426	0.413084	0.112772	0.325089	0.472324	3.43601	2.21709	0.281885	0.367924	0.323853	0	0	0.851697	0.104143	1.4221	0	0.964074	1.14963	1.86988	0.376888	0.828341	0.563679	0.75637	0.992537	0.526004	0.212205	1.38454	1.74378
AP001107.9	108.992	10.5814	17.7572	2.65641	12.7146	8.38907	47.4367	2.65875	10.347	14.014	10.3302	11.9814	15.8421	3.00827	9.18571	6.00349	5.4169	15.9954	18.4029	19.1978	5.65747	3.80215	7.47828	15.7176	5.89276	4.49218	8.24147	18.8664	2.71807	7.91049	6.5827	9.02951	1.01818	4.15141	12.3576	6.65959	12.2814	6.54647	13.1535	13.8323	12.3186	10.0485	10.5246	8.11658	8.06	8.33404	3.946	3.23144	11.4968
LINC01133	34.9694	2.23249	1.09621	0.479769	1.04211	12.322	10.1465	0.684923	0.711508	1.74171	0.768651	0.658065	1.56258	0.277867	0.821681	0.56616	0.139347	2.69639	1.02461	2.16499	0.96068	0.404926	0.980093	1.45827	0.451725	0.518716	1.06221	1.53422	0.433699	1.28359	1.98039	0.578356	1.33042	0.396641	0.292241	0.182823	0.495099	0.479656	0.906112	2.94572	2.07495	0.415735	0.611004	2.25964	1.59678	0.163289	0.149702	0.139474	0.802202
AL356234.2	14.1807	0.37292	0	0	0	0	1.46306	0	0.032167	0	0	0.375965	0.205966	0	0	0.150435	0	0	0.098256	0	0	0	0	0.206278	0	0	0.091907	0	0	0	0	0	0	0	0	0	0	0	0	0.148192	0	0	0.071205	0.835268	0	0	0	0	0
AC114485.1	2.40286	0.790979	1.74819	0.340266	0.395643	0.409508	3.66043	0.178869	0.657104	1.24488	0.525025	2.10583	1.51964	0.495706	0.738393	1.10667	0	0.489926	0.715037	0.993369	3.03732	0.391584	0.279325	0.241343	0.546387	0.196869	0.936585	1.42481	0.026366	0.546845	1.08558	0.258041	0.121084	0.064356	0.229135	0.405101	0.330086	0.187333	0.344857	0.296716	0.447269	0.242395	0.37607	0.559357	0.067001	0.191285	0.194857	0.060329	0
AC009446.1	3.88727	0.174919	0.075239	0.120509	0.401844	0.11299	3.71268	0.20625	0.170501	1.04451	0.230591	0	0.469102	0.154442	0.068227	0.073407	0.038128	0.444102	0.502962	0.582804	0.102968	0.07583	0.018007	0.320311	0.0214005	0	0.196927	0.752073	0	0.540903	1.01396	0.039524	0.096882	0.369713	0.443286	0	0	0.06399	0.24959	0.252839	0.36537	0	0.045799	0.34303	0.088878	0.197331	0.039934	0.050848	0
RASA2-IT1	14.6206	0.554473	0	0.295179	0.358422	0.072806	1.84122	0.179435	0.501218	0.80705	0.266711	0	0.612561	0.153571	0.631225	0.08793	0	0.186147	0.904244	0.677619	0.143551	0.095818	0.111614	0.25436	0.0573085	0.046415	0.213452	0.8955	0.068188	0	0	0	0	0	0.176402	0	0.41069	0	0	0.686313	0.860812	0	0.204893	0.40836	0	0.106285	0	0	0.234158
LINC01544	1.5642	0.099902	0.168563	0.034494	0.075677	0.063875	0.998462	0.217629	0.177288	0.401859	0.13282	0.450029	0.504398	0.067238	0.102639	0.069239	0.005969	0	0.240066	0.430779	0.114794	0.045267	0.0183515	0.057196	0.020374	0.007414	0.221499	0.261829	0.019436	0.06003	0.117052	0.049868	0.02308	0.005577	0.050642	0.099177	0.069939	0.044591	0.027645	0.11952	0.314231	0.014414	0.052313	0.063341	0.009791	0.071415	0.048904	0.034549	0.10374
AC116351.1	11.7832	1.08712	1.59255	0.432377	2.2902	1.27172	6.52337	0.389284	0.892833	1.62442	0.794443	0.634494	1.87996	0.534058	3.58737	1.84049	0.301863	0.294676	1.95995	1.72248	1.34191	1.36774	1.04554	0.561871	0.703403	0.148257	1.71858	1.51345	0.161979	0.432461	2.70425	0.853071	0.081308	0.124257	0.267959	0.167171	0.476065	1.02042	0.44219	1.49711	1.16879	0.332753	0.731004	2.38489	0.217621	0.524737	0.534809	0.188193	0.888835
AC117503.1	18.2175	2.0132	1.04903	0.699319	0	0	1.7083	0	0.172336	2.24591	3.0094	0	4.29083	0	1.08871	1.99236	0	0	0	0	0.91359	0	0.217007	0.198519	0.063779	0.202459	0	0.562877	0.404619	3.87195	0	1.46651	0	1.32049	0.282726	0	0	0	0	0	1.37426	0	0	1.10107	0.188256	0	0	1.32348	0.270363
AL355095.1	1.61337	0.070527	0.153752	0	0	0.040059	0.14539	0	0.419748	0	0	0	0.255739	0	0.461752	0	0	0	0.120909	0.406356	0.135926	0	0	0	0.255748	0	0.169119	0.198054	0	0	0	0	0	0	0.110286	0	0	0.132507	0.24115	0	0.253809	0.192829	0	0	0	0	0	0	0
C12orf77	25.6022	0.590459	0.724426	0.142901	2.24779	0.665724	12.7923	0.75934	1.67682	5.52971	1.97728	0.719632	3.97	0.677769	1.49141	0.582047	0.968647	0.743807	1.7465	3.07571	1.70592	0.167079	0.383907	2.037	0.720886	0.391993	1.35816	2.34517	0.388323	1.48548	1.3383	0.46601	0.272337	0.752436	2.10369	0.338736	0.823782	0.212369	0.767574	1.90444	0.946997	1.00054	0.644555	1.22801	0.407209	0.597976	0.423166	0.970701	2.02345
AC025174.1	0	0	0.48288	0	0	0.120576	0.406674	0	0	0	0	0	0	0	0	0	0	0	0.333484	0	0.228694	0	0.085658	0.331157	0	0	0	0	0	0	0.409777	0	0	0.193003	0	0	0.139239	0	0	0.822896	0	0	0	0	0	0	0	0	0.382432
AC040173.2	2.26782	0.345483	0.50444	0.093799	0	0.062111	0.922892	0.212622	0.099324	0.85622	0	1.63014	0.964582	0.060935	0.315613	0.086907	0.187598	0	0.195754	0.179123	0.310173	0.450058	0	0	0.080688	0	0.195327	0.202044	0.122606	0.365859	0.135948	0	0	0	0.083809	0	0.055647	0.243127	0	0	0.250165	0.049532	0.065916	0.46322	0	0.159532	0.054086	0	0.460474
AC099489.3	9.91508	0.333791	0.396346	0.135864	0.136184	0.261773	3.62001	0.161263	0.45224	1.80532	0.422788	1.32838	1.39103	0.144161	0.287407	0.100353	0.151286	0.129338	0.615861	1.1683	0.368853	0.141846	0.112468	0.273226	0.111007	0.065957	0.55169	1.40393	0.122551	0.471777	0.247634	0.331649	0.036453	0.074451	0.120465	0.093797	0.343535	0.259036	0.111621	0.40965	0.570416	0.116953	0.370103	0.44828	0.080342	0.204284	0.257674	0.132477	0.415058
AC073575.3	35.9807	1.09084	4.91076	1.03715	1.07299	1.36957	10.6042	1.29335	1.72389	6.70707	4.73304	3.56272	2.27228	0.376965	1.66081	2.18198	1.31327	0.381242	5.83474	4.18508	1.3495	0.35237	0.230814	2.65994	0.345614	0.641939	1.99882	3.46048	0.644091	1.44016	2.31082	0.307649	0.125893	1.20796	1.27647	1.02784	0.550795	0.46102	1.41729	1.83086	0.615381	0.522891	1.05874	1.04064	0.563574	0.986739	0.633993	0.897288	1.92006
LINC02174	0	0	0	0	0	0	0	0.060062	0	0	0	0	0	0.081144	0	0.093868	0	0	0	0.210399	0	0	0	0	0	0	0	0	0	0	0	0	0	0	0.115827	0	0	0	0	0	0	0	0	0	0	0.051335	0	0	0
AL157756.1	73.3768	0.550345	2.90929	0.591434	0.216675	0.285382	8.26436	0.363508	3.01903	13.7411	1.01113	2.60291	1.7219	2.408	1.5899	1.79743	0.101728	0.982856	1.89351	2.51338	0.803822	0.955187	0.719333	1.08525	0.702619	0.19511	1.48388	2.49078	0.560491	0.865214	0.872128	0.801132	0.200075	1.13433	0.464953	2.03479	0.6951	0.34449	1.31959	2.06436	0.396575	0.546532	0.187461	2.27094	0.543753	0.444916	0.759189	0.209667	0.776068
AL161725.1	0.57539	0.285207	0.810021	0.155995	0.267198	0.508871	1.98549	0.207118	0.500359	1.53715	0.827789	0.449924	1.87157	0.903027	0.680551	0.369067	0.224929	0.423385	0.904642	1.65144	0.226876	0.354982	0.189902	0.127819	0.166123	0.081234	1.53677	1.26934	0.027591	0.438086	0	0.174192	0.042397	0	0.163538	0.046466	0.127702	0.11803	0.329595	0.313928	0.410826	0.123875	0	0.688556	0	0.132626	0.061935	0.083671	0.402855
AC069287.3	0	0	0.721788	0	0	0	1.05661	0	0.000478	0	0	0	3.67399	0	0	0	0	0	0	1.3701	0.092688	0	0	0	0	0	0	0	0	0.474358	0	0	0	0	0	0	0	0	0	0	0	0	0	0.300409	0.144835	0	0	0	0
LINC01323	0	0	0	0	0	0	1.41047	0.150368	0.074815	0.466514	0	0	0.078835	0	0	0.086319	0	0	0	0	0.039269	0	0	0	0	0.117161	0.159794	0	0	0	0	0	0	0	0	0	0	0	0	0	0	0	0	0	0	0.046075	0.182935	0	0
AC019055.1	1.89586	0	0.383727	0	0	0.046718	0.483152	0	0.100707	0	0.111202	0	0.132079	0	0	0	0	0	0.136915	0	0.03002	0	0.0211895	0	0	0	0.093837	0.30447	0	0	0	0	0	0	0	0	0.080997	0	0	0	0.185899	0.188049	0	0	0	0	0	0	0
AL603910.1	10.5209	1.43407	0	0	0.180323	0.780857	1.33039	0.203896	0.9644	1.00754	1.10637	0.335924	0.614568	0.410917	1.17158	0.240716	0	0.738979	0.852671	1.30026	0.235559	0.193594	0.435092	0.137096	0.216142	0.084796	1.38769	1.54461	0.084446	0.44033	0.642288	0.472536	0.076501	1.14226	0	0.229615	0.378229	0.462731	0.858434	0.537167	1.49736	0.421232	0	0.933928	0.406545	0.367021	0.122597	0.764388	1.10222
AC090109.1	1.71966	0.109694	0.329991	0.133666	0.23638	0.081851	1.36544	0.183897	0.482234	0.773474	0.368295	0.04905	4.60728	0.062833	0.183646	0.308556	0	0	0.714328	1.14324	0.409089	0.181567	0.0365365	0.082476	0.083858	0.049836	0.31698	0.952972	0.073291	0	0.449956	0.034232	0.019986	0.08046	0.332407	0	0.236431	0.04072	0.142105	0.127316	0.407613	0.075379	0.176482	0.133099	0.058576	0.157048	0.082272	0.135614	0.188617
LINC01814	8.75782	0.336436	0.822262	0.075062	0.265305	0.640334	7.444	0.525526	1.01913	4.65338	1.24166	0.775705	2.09065	0.228885	0.592896	0.303913	0.173884	0.235606	1.55845	2.09287	0.519272	0.237221	0.174345	0.287346	0.206576	0.131369	1.32942	2.04424	0.249118	0.429855	0.562961	0.429318	0.219566	0.271617	0.763017	0.313128	0.409425	0.324407	0.543096	0.645462	1.21552	0.306907	0.404514	0.60889	0.19118	0.449725	0.399547	0.480658	0.822756
AC007922.3	42.4532	3.98446	0.869631	0	1.13333	1.906	29.4961	0.94823	2.62704	22.025	5.89317	0	13.6457	0	1.44331	0.646335	0.92704	2.1919	7.21113	5.1104	3.03565	0.184379	0.326114	1.51368	0.340939	0.396275	8.40668	10.91	0.900864	0	11.0402	0.554249	0.377722	2.29186	2.53411	0	2.7902	0.329383	4.31572	2.59342	5.89428	0.291399	4.12951	3.71706	0.788119	1.42425	1.81928	2.57097	6.63515
AC005549.1	0	0	0	0	0	0	0.166592	0	0	0	0	0	0.078864	0	0	0.02176	0	0	0	0.02389	0.013055	0	0	0	0	0	0.019375	0	0	0	0	0	0.0401	0	0	0	0.01327	0	0	0	0	0	0	0	0	0	0	0	0
AL008723.2	2.08033	0.181247	1.8949	0	0	0.397124	0.466569	0.067864	0.46619	0	0.216168	0.240197	0.221996	0.233353	0	0.766688	0	0	2.04023	0.925866	0.455051	0.302583	0.10454	0	0.121898	0.155091	0.13776	3.40249	0	0	0.902381	0	0	0	0	1.40114	0	0	0.590634	0.176903	0.394018	0	0	0.390397	0	0.412023	0.267804	0.133263	1.03671
AL138899.1	32.9077	2.32222	1.74538	0.505011	1.31209	1.12739	13.0051	2.73903	1.6303	1.69439	3.71321	0.980347	2.26556	0.346516	1.52229	1.08921	0.519663	24.8732	2.62406	4.12936	2.96526	0.44304	0.402516	1.85367	0.353455	0.39776	2.06948	2.26882	0.266037	0.733595	1.76041	0.579825	0.164755	0.259641	0.384146	1.56611	0.436164	0.367665	0.495422	0.944282	1.75699	0.227819	0.465586	1.13255	0.171936	0.311721	0.219966	0.229352	1.56537
LINC02503	103.179	6.89565	13.7126	1.18531	2.82912	11.5068	119.722	8.4009	13.2622	67.5048	22.1159	15.1594	29.1962	3.83967	5.63984	6.0528	0.807931	3.27245	38.9413	26.5677	14.8354	3.23873	3.70641	3.91547	5.2329	2.48464	28.087	28.7157	1.58701	11.34	8.26787	2.78802	2.26804	2.43272	23.3194	2.30456	5.03064	4.97629	9.74411	9.31973	14.9087	3.85656	4.21841	13.0061	1.43149	5.17669	4.33172	3.56902	10.8043
AC015936.2	8.45698	0	1.70865	0	0	0.176734	0	0	0	1.16157	0	0	1.36348	0	0	0	0	0	0	0.355542	0	0.871072	0.0479565	0	0.053058	0	0	2.25515	0	0	0	0	0	0	0	0	0	0	0	0	0.295604	0	0	0	0	0	0.498135	0	0
LINC00337	23.5767	0.737039	1.05723	0.445901	1.49111	0.839794	2.97502	0.383678	2.56359	1.78921	1.4665	1.20248	1.59254	0.2668	0.973604	1.13563	0.177458	0.48989	0.987997	1.6308	0.667592	0.567666	0.285874	1.16536	0.738522	0.675303	0.6872	2.07593	0.322581	0.977981	0.843085	0.513318	0.088131	0.482411	1.41601	0.735253	0.707321	0.917482	0.809736	0.778376	1.28874	0.559724	0.500117	0.700762	0.892215	0.463208	0.196909	0.203948	0.753643
LINC02402	3.94469	0.096257	0.047419	0	0.20187	0.037719	0.478791	0.034112	0.241011	0.331876	0.058095	0.081407	0.117552	0.070946	0.075406	0.141862	0	0.477135	0.118074	0.169925	0.021399	0	0.007361	0.034458	0.059761	0	0.026859	0.167826	0.02443	0	0.091304	0	0.043458	0	0	0	0.031995	0	0.14542	0	0.033529	0.018681	0	0	0.040495	0	0	0.086287	0
AC074135.2	12.134	0.397354	0.144171	0	0	0	1.45994	0.047227	0.904421	0	0.073144	0.425599	0.819434	0.147803	0.227254	0	0.073377	0	0.109602	0.605332	0.208576	0.223905	0	0.159068	0.0405665	0.021038	0.158109	0.700124	0	0	0.152235	0.13072	0.206964	0	0	0	0	0	0	0	0.408468	0	0	0.271068	0.03507	0	0	0	0
PLCH1-AS1	0.44324	0	0.156615	0	0	0	0.514901	0.013452	0	0	0.070397	0	0.092987	0	0	0.054323	0	0	0.067426	0.084444	0.083389	0.031789	0.0159185	0	0	0	0.047145	0.133483	0	0	0.024088	0	0	0	0	0	0	0	0	0	0.033028	0	0	0	0	0	0	0	0.062648
LINC01358	107.549	4.53803	7.93083	4.39563	5.20984	2.67861	39.9493	4.84814	4.29152	6.55032	5.03309	4.62318	9.37101	1.40494	4.56877	5.93503	2.19576	7.98109	15.7889	9.30325	4.48395	4.88415	3.8859	4.68597	2.60648	3.28277	4.54344	8.35483	1.4548	3.42918	3.50286	2.40062	4.87168	4.55311	3.2124	1.93809	8.31228	1.2664	5.279	7.46386	9.61222	5.38343	2.21184	5.19248	1.64469	2.46617	3.12507	3.57539	10.487
FMR1-IT1	7.42469	2.51307	8.51807	0.868959	0.533653	3.64568	7.90011	0.947379	7.81218	8.48885	3.92446	1.1086	6.15964	1.1232	3.88604	4.17802	0.186301	2.64769	3.65417	3.75615	1.40811	1.49423	0.759479	0.562952	0.961121	0.503337	2.32632	8.05729	1.01199	0.478922	2.41858	1.71142	0.192457	0.603221	1.05311	0.221485	2.04517	1.21075	1.05852	2.48832	1.56996	0.373368	1.78588	1.53532	1.43463	1.67972	1.2719	1.32695	2.24966
LINC02067	1.80265	0.064769	0.138194	0	0.196575	0.065157	0.609707	0.107003	0.031642	0.292853	0.120342	0.034214	0.11622	0.01977	0.02991	0.056498	0.030412	0.048625	0.19224	0.276428	0.082142	0.093814	0.0383935	0.084175	0.0156925	0.035237	0.300289	0.037771	0.054185	0.217324	0	0.070058	0	0.045057	0.034692	0	0.00712	0.007802	0.030399	0.053762	0.146055	0.024062	0.043595	0.058807	0.095239	0.026802	0.025385	0.019692	0.058496
AC006960.3	0.908659	0.726551	2.59247	0.098393	0.615235	0.33773	2.10563	0.377168	0.945824	0.972141	1.18078	0.076315	0.367868	0.229082	0.830693	0.102437	0.288165	0.953108	0.36329	0.70625	0.534809	0.856246	0.143767	0	0.075501	0.0818275	1.16182	1.88923	0.179322	0	0.551069	0.45558	0.122092	0.076644	0.05137	0.158193	0.296786	0.120591	0.539034	0.849965	0.343768	0.172766	0	0.79118	0.217354	0.393923	0.058262	0.036457	0.240935
AC002386.1	0	0	0	0	0	0	0.214862	0	0.062567	0	0	0	0	0	0	0.391863	0	0	0	0	0	0	0	0.223132	0	0	0	0	0	0	0	0	0	0	0	0	0	0	0	0	0	0	0	0	0	0	0	0	0
AC108861.1	0	0	0.110159	0	0	0	0.622052	0	0.117433	0	0	0	0	0	0.292536	0	0.056534	0	0.085997	0	0	0	0	0	0.0308475	0	0	0	0	0	0	0	0	0	0	0	0	0	0	0	0.089509	0	0	0.101649	0	0.044859	0	0	0
AC064875.1	0.507451	0.158303	0.228514	0.041168	0	0.37584	0.269571	0.265601	0.074995	0.284044	0.515901	0.17868	0.049116	0.10032	0.766273	0.020524	0.45314	0.094343	0.461337	0.164573	0.605053	11.6018	0.291378	0	0.56337	0.088602	0.242277	2.09221	0.075512	0.143492	0.71692	0.067656	0.160072	0.157361	0.033055	0.159026	0.021675	0.121802	0.042835	0.311131	0	0.096311	0	0.02322	0.030704	0.043385	0.192404	0.016865	0.422974
AC105265.2	3.77894	0.177431	0.935262	0	0	0.228347	7.10313	0.64419	0.503305	1.37517	1.09499	0	0	0.095923	0.313943	0.254509	0	0	0.400911	0.291764	0.30051	0.237565	0	0.159259	0.0736465	0.0879765	0.220521	0.563452	0.187206	0	0.295472	0.679064	0.109696	0.344197	0.479614	0.424274	0.325704	0.199248	0	0	0.615176	0.21257	0.099141	1.37086	0.440264	0.15107	0	0.281601	0
AF127936.1	6.16003	0.552735	0.4526	0.885064	0.754706	0.303917	4.62529	0.157046	0.158034	1.07182	1.10049	0.052286	1.98021	0.294026	0.437085	0.506404	0.117407	1.06634	0.977827	1.03924	0.687088	0.254795	0.15726	0.354121	0.221986	0.148015	0.790834	1.32337	0.100868	1.13957	1.23462	0.18731	0.178108	0.281938	0.270757	0	0.446186	0.050124	0.160282	0.627414	0.472122	0.065429	0.251213	0.916077	0.102431	0.274842	0.100906	0.262789	0.502673
AC093849.1	1.91512	0.264675	0.236476	0.237885	0.284963	0.304303	0.753529	0.13989	0.294119	0.271747	0.602654	0.170597	0.407658	0.074168	0.406069	0.198733	0.062229	0.140635	0.285356	0.414887	0.272943	0.081377	0.0049605	0.115521	0.044519	0	0.137011	0.488818	0.033159	0.306767	0.212472	0.722196	0.067248	0	0.152303	0	0.09085	0.072013	0.153373	0.204918	0.127987	0.052755	0.125232	0.113951	0.101418	0.064597	0.092426	0.04072	0.059479
AC112719.2	4.27984	0.259411	0.277304	0.025439	0.302899	0.206039	2.67516	0.171583	0.343682	1.38232	0.379229	0.08914	0.839572	0.058462	0.32138	0.185585	0.143841	0.028581	0.708735	0.740298	0.107852	0.117671	0.0252245	0.387855	0.0637125	0	0.607412	1.13557	0.091759	0.340881	0.188143	0.13093	0.040823	0.058151	0.138919	0.070772	0.359345	0.118789	0.517742	0.319444	0.639392	0.079428	0.258181	0.403483	0.0294	0.141233	0.183995	0.066923	0.419245
AC015849.4	17.4485	2.13447	1.49533	1.16733	0.76455	1.64114	12.3491	0.134959	3.87118	4.82086	2.41453	0.832443	3.50284	0.80175	2.13945	1.69618	0.194687	0.4103	6.56667	5.86485	0.970059	0.163076	0.931234	1.13878	1.07358	0.266494	4.40604	5.39651	1.41648	0.997641	5.33307	1.50633	0.264944	0.278918	0.247895	1.10874	1.65099	0.485086	1.61741	2.6659	3.50641	0.435067	2.65392	3.66848	0.70644	0.485513	0.681427	0.377848	1.37068
LINC-ROR	0.884749	0.019679	0.100773	0.054408	0.01553	0.097119	0.494549	0.136611	0.155413	0.160708	0.166404	0.064226	0.23723	0.052119	0.074324	0.116517	0.214697	0.035797	0.263748	0.19429	0.073187	0.047814	0.0156585	0.028763	0.0587535	0	0.133899	0.205594	0.00439	0.099062	0.041037	0.028968	0.028516	0.02475	0.099989	0.014163	0.016705	0	0.117017	0.088172	0.059022	0.010325	0.010948	0.018223	0.023973	0.028241	0.041065	0.038162	0.035889
AC083864.2	19.5623	0.506174	1.12696	0.124899	2.27858	1.28063	6.90957	0.364688	1.31116	3.39059	1.18614	0.387666	2.65443	0.090251	2.74968	0.803869	0.828148	3.14039	1.82488	2.06334	0.7558	0.552796	0.30126	0.83563	0.270645	0.182051	1.21296	2.32344	0.260614	0.934939	1.0559	1.58759	0.214271	0.070027	0.488916	0.243402	0.728076	0.415039	0.742386	1.06603	2.10823	0.324543	0.858053	1.52007	0.904551	1.03707	0.6837	0.388456	0.736402
AL157413.1	0	0.034061	0	0	0	0	0.221376	0	0.021959	0	0	0	0.261198	0	0	0	0	0	0.061021	0	0	0	0	0	0	0	0.131359	0	0	0	0	0	0	0	0	0	0	0	0	0	0	0	0	0	0	0	0	0.021208	0
LINC02098	0.196351	0.085563	0.188594	0	0	0	0.17046	0	0.046859	0	0.098426	0	0.264848	0	0	0	0.098225	0	0.287318	0.104825	0	0	0.0239945	0.108661	0	0	0	0.10933	0	0	0	0	0	0	0	0	0.055515	0.094905	0	0	0	0	0	0	0	0	0	0	0
AC025524.1	0	0	0	0	0	0	0.409583	0	0.03606	0	0	0	0	0	0	0	0	0	0.110086	0.093911	0.018451	0	0	0.090738	0	0	0.151007	0	0	0	0	0	0	0	0	0	0	0	0	0	0.104589	0	0	0	0	0	0	0	0
AC104211.1	2.09382	0.34953	0.845684	0.085222	0.30998	0.307156	1.1734	0.351594	0.155822	1.27163	0.474253	0.345273	1.13517	0.421204	0.940114	0.385023	0.064838	0.030148	0.985057	0.772242	0.584801	0.230943	0.169505	0.230088	0.346798	0.147343	0.939073	0.522915	0.111297	0.112733	0.546787	0.233451	0.062575	0.550644	0.410919	0.078061	0.341803	0.183059	1.85756	0.351824	0.22947	0.141977	0.812516	0.692859	0.251988	0.05148	0.132667	0.492447	0.608989
AC078880.5	0	0	0.211547	0.160503	0	0.132754	0.242256	0.072878	0.252693	0.173352	0	0.240197	0	0	0.173495	0.705353	0	0	0.66563	0.121702	0.261783	0	0	0.220771	0	0	0.439129	0.147665	0	0	0.751984	0	0	0	0.817738	0	0	0	0	0	0	0	0	0	0	0.074814	0	0.164407	0
AC122710.2	2.29498	0.351166	0.627038	0	0.117967	2.15342	1.45672	0.711989	0.302298	0.225974	2.22765	0.788906	0.262866	0.385198	0.916374	0.393424	0.480674	0.564121	0.82493	2.14694	0.27294	0	0.105636	1.1197	0.184626	0.0952485	0.557406	0.620637	0.144086	0.227783	0.337804	0.207613	0.128918	0.258404	0.208707	0	0.335535	0.19438	0.42869	0.248683	0.061731	0.397828	0	0	0.247164	0.413364	0	0.470773	0.299925
AL158834.1	44.3469	0.289659	1.09633	0.250542	0.590737	0.588857	9.72314	0.08787	0.948701	2.37538	0.784835	0.163011	2.55634	0.231578	0.477433	0	0.53145	0	0.675549	1.25659	0.582033	0.144449	0.0623255	0.926288	0.251029	0	1.1989	1.61153	0.117803	0.369088	0.3027	0.289405	0.092333	0	0.234656	0.447929	0.256999	0.573689	0.297055	0.060072	0.520493	0.297766	0.247429	1.25082	0	0.446278	0.273888	1.04805	0.298835
AC084838.1	20.601	0.283294	0	0	0.41816	0.104045	7.34976	0	0.34818	1.34876	0.684255	0	1.61944	0	0	0.498734	0	0	1.17584	1.09369	0.306151	0	0.038953	0.371989	0.0763425	0.0705295	0.215751	0.891807	0	0	0.192344	0.644368	0	0.683156	0	0	0.151136	0.471104	0	1.04625	0	0	0.237885	1.1229	0	0.139934	0	0.092027	0.167488
LINC02220	0	0.510787	0	0	0	0	1.00998	0	0.166215	0.278723	0	0	0	0	1.48338	0	0	0	0	0	0	0	0	0	0.176752	0	0	0.367411	0	0	0	0	0	0	0.328304	0	0	0	0	0	0	0.279698	0	0	0	0.351739	0	0.469561	0
PRKAR2A-AS1	6.15877	1.58019	1.60319	0.634743	1.69362	1.0802	3.60075	0.995747	1.8494	3.43932	1.22114	0.909912	1.51723	0.780894	1.11204	1.4951	0.608745	0.841651	2.18927	2.37139	1.10796	0.686788	0.627875	0.716423	1.10588	0.767748	1.17016	2.89543	0.44843	1.94143	1.82046	0.809297	0.143176	0.439583	2.02555	0.425422	0.825766	0.581341	2.78153	1.69664	1.54031	0.411732	0.655568	1.44045	0.559918	1.26566	1.11402	0.640791	1.5152
AC027288.3	25.7538	1.37794	2.8961	0.62362	1.59939	1.61223	14.6799	3.14519	3.3392	9.07655	6.06355	2.49136	5.45395	0.575169	2.05359	1.00223	0.357419	13.1974	5.84669	4.25447	2.85717	1.02793	1.13379	0.913773	0.781119	0.184606	3.62138	4.64744	0.516799	2.46061	2.50034	1.40175	0.394908	1.12803	1.79634	0.777343	5.55526	1.02163	1.93605	2.19457	2.15471	0.810907	0.91544	1.3203	0.361521	0.586708	0.693601	1.40215	2.80193
AC020908.2	12.9401	0.096705	0.601527	0	0	0.054188	1.87633	0.803275	0.13192	0.39336	0	0	0	0	0	0.172943	0	0	0	0.20891	0.033277	0	0	0.089467	0	0	0.56374	0.330545	0	0	0	1.48508	0	0	0.061129	0	0	0	0	0	0.369371	0	0	0	0	0	0	0	0
ZNF252P-AS1	1.23931	0.45538	0.53058	0.155434	0.138519	0.34175	1.02944	0.244706	0.377614	1.37748	0.520107	0.224369	1.14533	0.258485	0.300252	0.343433	0.116536	0.261488	0.745947	0.689019	0.546715	0.397181	0.181138	0.077299	0.267027	0.468861	0.544849	0.764149	0.144303	0.358071	0.658978	0.18004	0.129156	0.250311	0.292686	0.077141	0.215718	0.167564	0.119177	0.719022	0.50465	0.151488	0.216858	0.641689	0.134248	0.201932	0.180308	0.210659	0.502085
Z97192.1	0.267223	0.011686	0.023715	0.011721	0.011819	0.035362	0.203391	0.010973	0.061336	0.036465	0.048953	0.01182	0.124593	0.006047	0.070379	0.044618	0.011566	0	0.100528	0.179818	0.075869	0.067183	0.0145715	0.013618	0.0022795	0.001948	0.043276	0.138753	0.018905	0	0.012877	0.031001	0.003412	0.012202	0.017295	0.06595	0.006926	0.019138	0.029677	0.034097	0.207418	0.006557	0.045106	0.03762	0.01074	0.026555	0.014398	0.015558	0.037454
AC095032.1	0.360164	0.249359	0	0	0.124839	0	0.665309	0.119111	0	1.52616	0.196851	0.16522	0	0.312812	0	0.825596	0	0	0.479511	0	0.165203	0	0.0431515	0.306806	0.222238	0.125945	0.978074	0.30697	0	0	0	0	0	0	0.163928	0	0	0.074007	0	0	0.367693	0.065118	0	0	0.049178	0	0	0	0.154286
LINC00887	12.5929	1.07237	2.60201	0.370212	1.47382	0.627451	1.97228	0.561627	0.507469	1.09476	0.614114	1.20854	1.03442	0.083088	0.639923	0.591209	0.116573	0.988691	0.710943	0.804336	0.611644	0.453223	0.327126	0.602433	0.288907	0.0989015	0.323084	1.32582	0.214463	0.423482	0.705676	0.292133	0.048378	0.155572	0.141662	0.221707	1.31262	0.314631	0.500761	0.784294	0.513394	0.495388	0.36661	0.61919	0.36487	0.21895	0.480998	0.084552	0.61488
AL683807.2	3.53385	0.479642	0	1.27911	0.229614	0.218298	4.73463	0.161435	0.277151	0.584485	0.278896	0	0.21748	0	0	0	0.581901	0.499937	0.630992	0.948566	0.236398	0.698269	0.052694	0.213514	0	0	0.465849	0.25101	0.159131	0	0.084209	0.286222	0.04113	0	0.785105	0	0.140918	0.258759	0	0	0	0	0.337158	0	0.043712	0.064988	0.423122	0	0
AC026495.1	9.72996	0.068715	0	0.196786	0.009901	0.276651	2.06657	0.167315	0.055056	0.224008	0.162643	0.065217	0.277433	0.230422	0.253837	0.450461	0.929095	0	0.293779	2.92028	3.22011	0.122321	0.894221	0.154652	0.015611	0.18693	0.165133	0.272982	0.084098	0.608422	0	0	0.037567	0.007323	0.261023	0.206193	0.362443	0.1806	0	0.05393	0.35064	0.034369	0.835149	0.182387	0	0.03687	0	0.987102	0.030448
AC087762.1	16.9782	0.110895	0.13162	0.168871	0	0	1.81637	0.047802	0.128538	0	0.212889	0.071305	0	0.065185	0	0.170258	0.068088	0	0	0.08594	0.293216	0	0.147436	0	0.0717675	0	0	0.084619	0	0	0.271878	0	0	0.125565	0	0	0	0.056532	0	0.199113	0	0.053654	0	0	0	0	0	0	0.16123
AC099398.1	2.46374	0.275101	0.52664	0.069866	0.283393	0.292538	2.24358	0.184915	0.387827	2.60404	0.673812	0.168838	1.19714	0.270604	0.634097	0.181553	0.123259	0.462723	0.937691	1.0805	1.00355	0.547591	0.0849995	0.248877	0.238924	0.135125	0.477559	2.01207	0.08849	0.267606	0.532676	0.329599	0.08206	0.114797	0.417176	0.099188	0.317216	0.279445	0.365047	0.289444	0.396338	0.178588	0.301581	0.622517	0.079869	0.172523	0.354325	0.146898	0.732449
AL138733.2	4.33573	0.078436	0.175209	0.056254	0	0.174386	1.6418	0	0.206698	0.141225	0	0	0	0	0	0	0	0	0.06585	0.120535	0.010889	0	0.020961	0.087671	0.020139	0	0.274863	0.34525	0	0.118837	0.092669	0.26907	0	0	0	0	0	0.041067	0	0.131333	0	0	0.042414	0.138809	0	0.06215	0	0	0.185552
AC243654.3	19.0764	2.26918	3.72789	0.62844	1.07761	1.41325	8.5387	0.740577	3.15288	7.6146	3.15496	0.717176	5.28379	0.774055	3.17654	1.61706	0.14386	0.637562	2.76965	5.95903	1.72356	1.37829	0.330027	1.56296	0.277359	0.220278	2.65575	5.53235	1.04553	3.02844	1.41875	1.66496	0.368474	0.551904	0.974717	0.274716	1.87558	0.865003	2.92733	2.23765	5.35569	1.04664	1.39723	3.19465	0.301122	1.28715	0.558228	0.814786	1.76012
AC025279.1	3.4663	0.336152	0.484132	0.121984	0.271851	0.542124	2.16332	0.195698	0.678126	2.72418	0.468061	0.367314	1.90226	0.189133	0.387089	0.348452	0.37073	0.190553	1.41798	1.42107	0.762402	0.241453	0.247806	0.179551	0.153379	0.129466	0.699222	1.29108	0.220273	0.444006	0.366718	0.286165	0.110858	0.165158	0.216389	0.130788	0.758939	0.403383	0.269921	0.756715	1.03526	0.266943	0.206724	0.457988	0.076632	0.422553	0.275434	0.354934	0.560494
AC008885.2	0.078651	0	0	0	0	0.018759	0.216352	0	0.036985	0	0.041411	0	0	0	0.055201	0	0	0	0.06152	0.048166	0	0	0	0	0	0	0.041644	0.049009	0	0	0	0	0	0	0	0.056793	0	0.059686	0	0	0	0	0	0	0	0.026189	0.031977	0.043091	0
AC005899.4	12.4013	0	0	0.433859	0	0	6.35196	0	0	0	0.430424	0	0	0	0	0	0	0	1.49828	1.25486	0.299522	0	0.92448	0.86172	0.513521	0.215962	0	2.39131	0.018244	0	1.76852	0	0.040939	0.327563	0	0	1.11025	0	0.79453	0.680137	1.53559	0	1.75878	0	0	0.174156	1.07238	0	0
LINC00488	2.71822	0.30518	0.439005	0.015979	0.108012	0.15678	1.99799	0.064672	0.324467	0.587911	0.639181	0.047083	0.387728	0.132306	0.218161	0.115841	0.031515	0.067147	0.469337	0.426799	0.188814	0.220725	0.043299	0.269545	0.0615985	0.0076985	0.254664	0.340593	0.195839	0.217363	0.103571	0.188856	0.027882	0.067036	0.067055	0.096844	0.326513	0.083995	0.071537	0.223659	0.578471	0.089431	0.092226	0.203619	0.02481	0.145396	0.069869	0.210147	0.069799
LMCD1-AS1	21.1938	4.39057	3.36314	1.02804	2.06558	1.30031	9.87728	0.878357	2.50663	3.90712	2.24205	7.36316	3.57702	1.12196	1.29984	2.9098	0.818868	1.10634	3.41221	3.38893	1.4108	2.90046	0.774199	0.763109	1.47441	0.816279	2.77033	4.02544	0.329699	2.13356	2.61206	0.831851	0.34827	0.955444	2.22197	0.481551	1.90323	0.437469	1.37804	2.49181	1.67111	0.847979	0.755398	3.15518	0.602995	0.918169	1.13723	1.00105	2.18134
CRTC3-AS1	18.1523	1.48128	3.57804	0.541295	1.61608	1.31853	8.12061	0.288539	2.49816	5.02768	2.76427	2.08126	3.78303	2.08896	3.40714	2.02619	0.811259	0	2.79936	4.33596	1.02748	0.213535	0.752757	1.68056	1.1427	0.97462	1.94423	6.45243	1.22845	2.56188	3.33226	1.19739	0.197052	1.67535	1.99842	0.699819	1.20279	1.88994	1.90553	2.5851	3.50994	1.83679	1.65466	2.02212	0.972442	1.65739	0.819424	0.425064	2.21801
AP005328.1	11.0747	1.36044	1.61311	2.43484	0.612497	0.134032	2.38261	0.202497	0.560133	0.134613	0.42531	0.662857	1.03968	0.342034	0.691053	1.48928	0.150201	0	0.354046	1.13951	1.89954	0.446304	0.160115	0.418986	0.437735	0.054638	0.725723	0.822425	0.234541	0.302681	0.222525	1.10039	0.052881	0.861544	0.401795	0.166009	0.091944	0.456155	0.174496	0.52493	0.151794	0.206798	0.515881	0.304521	0.45433	0.222659	0.179461	0.155962	0.299795
CT69	1.48271	0.548877	0	0.029497	0.097699	0.066507	0.244589	0	0.0426	0.039632	0.024353	0.114704	0.02135	0.060437	0.627328	0.090411	0	0	0.280255	0.025783	0.060247	0	0.0215585	0.029171	0.051934	0.500691	0	0.02551	0.011308	0	0.054222	0.061399	0.269577	0.485069	0.148467	0	0.133407	0	0	0.072262	0	0.117621	0.35314	0	0.045518	0.041129	0	0	0.048422
LINC02346	0.472167	0.173339	0.20991	0	0	0.037245	0.317689	0	0.008011	0.27473	0.0822	0	0.018239	0	0	0.01549	0.012578	0	0	0.022	0.003947	0	0	0.051595	0.0124925	0	0.08339	0.02014	0.04916	0	0	0.011905	0.029744	0	0.009474	0	0	0.046689	0	0	0	0.012982	0.014159	0.02177	0.019313	0	0	0.008124	0
AC007638.1	1.2608	0.121277	0.286102	0.04051	0	0.070464	0.772166	0.654695	0.129228	0.172624	0.178094	0	0.3261	0	0.232092	0.133758	0.030948	0.017316	0.123816	0.299336	0.123368	0.043786	0.027262	0.077179	0.0083375	0.0282635	0.132558	0.304552	0.008596	0.049319	0.072657	0.02914	0.020443	0.03517	0.076653	0	0.051163	0.051214	0.043504	0	0.202258	0.014273	0.036232	0.221857	0.041898	0.052851	0.032713	0.007009	0.079964
AC092718.2	6.5744	0.282555	0.649717	0.137103	0.027324	0.524648	1.30232	0.237349	0.226852	0.62027	0.458078	0.088149	0.794846	0.078321	1.70043	0.281521	0	0.028958	0.604867	1.11597	0.125863	0.430536	0.276306	0.476542	0.332273	0.235197	0.337998	1.40895	0	0.484318	1.34914	0	0	0.253367	0.365658	0.228753	0.48296	0.751132	0	1.47032	0.480986	0.727385	0.550351	0.586438	0.046848	0.477993	0.182603	0.13038	0.456826
AC079322.1	6.35221	1.8448	0.973952	1.24248	1.4116	1.4122	4.16521	0.524704	1.40314	3.22962	1.45256	0.803972	2.05217	0.525216	3.51094	1.24456	1.14644	1.51351	2.4127	2.39224	0.84574	0.504251	0.741254	0.867875	0.495681	0.705299	2.22099	2.68405	0.36868	1.96011	1.93978	0.368309	0.106109	0.470197	0.418203	0.351898	0.627571	0.430601	1.40803	2.17007	1.49095	0.539646	0.65246	1.17216	0.25901	0.763997	0.485083	0.625547	1.57181
LINC01541	3.70842	0.226818	0.829759	0.033327	0.169108	0.210529	2.44222	0.07497	0.28798	0.529813	0.348293	0.130862	0.17357	0.074122	0.057213	0.095361	0.194141	0.036108	0.75737	0.40742	0.237471	0.102356	0.031357	0.178667	0.10818	0.0549235	0.234829	0.28358	0.015659	0	0.202991	0.104379	0.036697	0.212516	0.083994	0	0.130833	0.209785	0.107245	0.179427	0.236523	0.085646	0.167555	0.232897	0.105248	0.123486	0.125071	0.085019	0.251045
AC107208.1	16.4574	0.302349	0	0	0.514336	0.46351	4.19769	0.163175	0.393052	0	0.984255	0	0.657595	0	0.249308	0	0	0.100853	0.278728	0.596649	0.060292	0	0.118047	0.756684	0.106691	0.0508975	0	0.310177	0.039613	0	0.712106	0.409064	0	0	0.247945	0.117259	0.218717	0	0	0.295784	0.118346	0	0.096109	0.848422	0.048763	0.10102	0	0.223036	0.202863
AC090358.1	0.704113	0.923582	0.236796	0.105573	0.157887	0.120337	0.805432	0.055847	0.320954	0.486172	0.526636	0	0.474675	0.049913	0.074832	0.105519	0.565391	0.238483	0.294222	0.205693	0.219925	0.367913	0	0.088056	0.360864	0.0683605	0.44442	0.831607	0.465484	0	0.340259	0	0.02256	0.102048	1.01558	0.387613	0.206782	0.382659	0.424348	1.17997	0.498587	0.29134	0.040753	0.254255	0	0.11256	0.032834	0.062748	0.047146
AC046130.2	0.740491	0	0	0	0	0.029435	0.010283	0.023909	0	0	0.067276	0	0	0.003832	0	0.029787	0	0	0.047634	0	0.017557	0	0	0	0	0	0	0	0	0.057454	0.014291	0	0	0	0.041282	0	0	0	0	0	0.027785	0	0	0	0	0	0	0	0
FAM78B-AS1	16.7892	2.19879	1.56387	0.485462	0.109439	0.901096	4.75162	0.531848	3.47822	4.37	2.93714	1.49058	4.45164	0.237847	1.95417	1.21832	0.359316	0.62689	1.16008	3.56579	0.951637	0.834413	0.320742	0.73802	0.792686	0.834286	1.68699	2.20739	0.16884	0.543862	1.77072	1.26523	0.038948	0.058353	0.605394	0.600073	0.791455	1.26577	0.695497	1.61866	1.16886	1.40631	0.232764	2.94683	0.304349	1.44576	0.683839	0.601176	0.408381
LINC02277	2.54262	0.090139	0	0	0	0	0	0	0	0	0	0	0	0	0	0	0	0	0	0	0	0	0.026135	0	0.060949	0	0	0	0	0.367924	0	0	0	0	0	0	0	0	0	0	0.079689	0	0	0	0	0	0	0	0
AC093904.1	0.968671	0.079863	0	0	0	0	0	0	0.090453	0	0	0	0	0	0	0	0	0	0	0.120882	0	0	0	0.074437	0	0	0	0	0	0	0	0	0	0	0.102652	0	0.06587	0	0	0	0	0	0	0	0	0	0.081174	0	0
AL591767.1	5.79243	0.480248	0.3919	0.098393	0.108608	0.800292	4.25186	0.189473	0.823202	2.82243	1.0009	0.229475	2.72799	0.312664	0.824094	0.460305	0	1.60909	0.793436	1.23801	0.455448	0.21943	0.051187	1.12044	0.023206	0	0.699513	1.78578	0	0.607857	1.74287	0	0.152162	0.135296	0.365036	0	0.257593	0.196541	0.301368	0.439901	1.65894	0.08385	0.087319	0.649892	0.160979	0.247587	0.135957	0.152782	0.533547
C7orf65	1.31145	0.053334	0.280456	0.019747	0.182138	0.111296	0.519149	0.024053	0.069191	0.445355	0.211252	0.225861	0.509159	0.18323	0.149181	0.158411	0.245322	0	0.198159	0.535495	0.091036	0.128606	0.0143535	0.082332	0.133827	0.14036	0.080063	0.378502	0.070208	0.081021	0.168749	0.146718	0.030417	0.098364	0.019679	0.032512	0.153872	0.308612	0.047471	0.125703	0.301487	0.241102	0.047816	0.311488	0.017177	0.025076	0.082368	0.011054	0.025526
AJ239322.1	6.1971	0.229829	0.163513	0.293732	0.292765	0.15979	1.82513	0.233358	0.469246	0.364271	0.24425	0.144798	0.33281	0.072912	0.143579	0.096768	0.044096	1.4314	0.468999	0.431208	0.339596	0.175783	0.053109	0.116186	0.0755425	0.0413345	0.214769	0.32895	0.051948	1.55178	0.132074	0.07815	0.091247	0	0.191152	0.106427	0.15742	0.033857	0.090588	0.293528	0.355927	0.119716	0.15308	0.157224	0.01476	0.07673	0.045376	0.033302	0.347199
FAM83A-AS1	1.01146	0.172338	0.047469	0	0.110371	0.012714	0.358306	0.013434	0.235757	0.320586	0.040383	0	0.105701	0.024265	0.03292	0	0.023743	0	0.062003	0	0.011792	0	0.0341765	0	0.091003	0.0334135	0.131789	0.07597	0.100004	0.218922	0.044567	0.067045	0	0	0.025629	0	0.034552	0.043645	0	0	0.180308	0.019291	0	0.031762	0.011091	0.021566	0	0	0.036219
AC009812.3	11.1712	2.00263	1.50077	0.172547	0.515061	0.55215	4.56255	0.573128	1.48847	2.41277	1.66963	1.0174	1.63085	0.233783	1.42502	1.54524	0.51712	0.241903	1.97085	1.47201	1.68535	0.610877	0.239025	0.830718	0.547767	0.203382	1.11689	2.03991	0.239972	0.53989	0.808719	0.263276	0.077963	0.274497	2.20329	0.34755	0.473978	0.600845	1.05149	1.42757	1.21224	0.315949	0.328874	0.807825	0.158439	0.403713	0.545239	0.385854	1.46047
CTNNA2-AS1	0	0	0.117573	0	0	0	0.563397	0	0	0	0	0	0	0	0	0	0	0	0	0	0	0.091838	0	0	0	0	0.308302	0	0	0.184533	0	0	0	0	0	0	0	0	0	0	0	0	0.061405	0	0	0	0.051524	0	0
AL596257.1	2.91911	0.148919	0.325451	0.117398	0.143319	0.099146	0.731482	0.064667	0.252213	0.681445	0.270981	0.112059	0.291908	0.034184	0.263635	0.123713	0.028975	0.112025	0.407685	0.395043	0.169257	0.109045	0.0437965	0.105952	0.0580605	0.0408795	0.248498	0.267445	0.05251	0.055369	0.141483	0.136022	0.039049	0.068606	0.073759	0.026211	0.080699	0.124525	0.196322	0.161447	0.090889	0.072402	0.164218	0.096286	0.080279	0.096989	0.105098	0.020667	0.155147
AP000907.2	3.49889	0.754326	0.620117	0	0.401825	0.745002	2.49316	0.185474	0.765127	2.84056	0	0.265854	2.81915	0	0.656431	0.244429	0	4.91234	2.50849	2.65962	0.471644	0	0.194667	0.709621	0.138058	0	0.316089	2.53233	0.275614	0.55046	3.23292	0	0.074385	0.188694	0.258371	0	0.394058	1.56099	0.505764	0.745917	3.19356	0.17839	1.53986	1.78404	0.14272	0.888315	0	0.67248	1.51677
AC009019.1	7.30377	0.080844	1.50286	0	0	0.256359	1.3623	0	0.84589	1.19623	0.299437	1.13779	2.08815	0.438629	0.648821	0.60999	0.339441	0	1.33516	1.29263	0.284048	0	0.375993	0.334698	0.324329	0.316777	1.40071	1.46431	0.339776	0	0.746963	0	0.444337	0.480274	0.322246	1.01873	0.282287	0.731917	0.344274	1.07467	0.400983	0.375397	0.139965	0.185418	0.19588	0.404176	0.446791	0.31654	0.383501
AC245452.1	3.01549	0.346177	0.52707	0.215566	0.275401	0.390699	1.4397	0.242619	0.631023	1.52813	0.596353	0.302075	1.03989	0.234258	0.477304	0.403051	0.245204	0.194586	0.735528	1.07668	0.61194	0.271102	0.169173	0.191231	0.246551	0.169124	0.394778	1.55967	0.102989	0.185563	0.443928	0.21452	0.085607	0.151435	2.49319	0.272057	0.449519	0.598464	0.276279	0.762558	0.751592	0.284554	0.192001	0.522209	0.082306	0.391711	0.417155	0.326395	0.509329
AC096642.1	6.14071	0.101401	0.481567	0.220536	0.747008	0.483353	1.99227	0.079344	0.634211	1.18535	0.491304	0.080257	0.713894	0.213813	0.371986	0.321644	0.186168	0.25195	1.01748	0.812917	0.26711	0.215262	0.152476	0.606284	0.111343	0.089215	0.717762	0.644389	0.084368	0.374509	0.385669	0.234161	0.061345	0.050112	0.200182	0.185938	0.186022	0.079914	0.255998	0.542695	0.371856	0.107938	0.226407	0.106097	0.067115	0.108384	0.077187	0.111398	0.447074
UGDH-AS1	23.2369	4.80731	11.4081	1.70997	3.01642	8.18853	64.1559	5.74588	10.9915	49.7159	12.059	10.6618	24.0797	3.376	5.79708	4.64937	3.43923	1.95487	21.1008	17.976	6.62376	4.58689	1.85647	2.07981	2.49542	1.85231	18.1694	22.8336	1.32919	6.14137	7.69138	2.04973	1.18345	3.05547	12.2922	3.17278	4.384	4.23678	6.05208	9.7285	9.86305	3.62386	2.12304	7.30595	1.43126	4.17149	4.23018	2.70303	9.45295
LINC01827	5.58889	0.273049	0.32794	0.110197	0.582505	0.30916	3.28929	0.058842	0.589727	0.547784	1.08743	0.08426	1.35991	0.091191	1.16871	0.20462	0	0.403411	0.836403	0.478637	0.249306	0.118419	0.263966	0.469604	0.495976	0.0798565	0.225513	0.239072	0.28293	0.676145	0.468084	0.182	0	0	4.8456	0	0.226505	0.180297	0.516393	0.38626	0.613407	0.058375	0.085083	0.564543	0.139824	0.255705	0.065219	0	0.556901
AL022238.2	14.384	0.626507	4.07066	0.164719	1.51757	0.602668	6.01278	0.396394	1.58391	3.14023	2.18623	0.243299	4.60744	0.5321	1.80156	1.17713	1.09161	0.747202	1.88541	2.87079	0.888622	0.368531	0.360707	0.699509	0.332475	0.062627	0.952852	2.22749	0.273677	0.346036	1.20467	1.1798	0.063226	0.321746	0.144276	0	0.39892	0.937017	0.765824	1.16136	0.998212	0.424252	0.46975	1.71488	0.02877	0.319779	0.244751	0.466727	0.603018
AC092687.3	0	3.41387	5.85824	2.91824	3.60663	2.8744	2.63357	0.591773	6.07579	1.04322	0.145472	3.84316	2.01507	0.478733	2.1976	9.15821	0	11.3556	0.980874	0.757749	1.10523	28.9239	1.82289	0.84341	3.10751	2.64432	1.10982	1.0436	4.55789	2.94339	0.138501	1.95408	0.34001	1.7885	0.486671	8.79946	0.955729	2.66472	1.8394	1.96876	1.40071	4.4628	1.07875	1.4862	0.963077	0.982242	1.65375	0.455505	0.886349
AL359232.1	6.2397	0.930266	1.18622	0	0.485969	0.408772	3.44119	0.246663	2.20868	3.21811	0.835236	0.458599	3.02637	0.36406	1.45995	0.353484	0.321978	0	0.329767	1.62102	0.168703	0.15449	0.497549	1.02165	0.884947	0.29758	1.09766	1.13942	0.481439	0.73968	0.946756	0.561776	0.079046	0	0.841994	1.25488	0.486576	0.661237	0.968586	0.542145	1.6531	0.095368	0.023773	0	0.049034	0.298178	0.124665	0.36155	0.241611
AC018511.1	11.9419	2.62843	0.814332	0.22514	0.168762	1.54628	8.83657	4.59057	1.84024	3.77176	4.53594	0.752102	9.39021	1.18737	2.53092	2.25726	0.705288	1.35298	2.25123	5.61398	1.87325	0.56004	0.385916	0.919949	0.338506	0.202502	2.48655	4.34357	0.157038	1.17876	1.25747	1.47625	0.341582	0.315517	0.700928	0.530671	1.27184	0.252176	2.93531	1.70812	1.8675	0.88919	1.3426	2.87515	0.704498	1.27654	0.983887	0.338827	1.05113
LINC01588	27.3254	2.30529	2.46095	0.886291	10.1903	7.34875	12.0882	2.06953	2.1612	8.47081	4.7973	8.33163	3.2971	1.90205	5.03277	3.6199	1.06125	18.846	5.004	6.68338	2.7204	2.44002	0.77169	1.35387	2.87938	6.84211	1.7469	7.68272	0.607296	1.39887	3.19523	4.08014	0.837061	0.887635	2.95038	0.958267	11.2765	4.39099	4.52506	2.61907	4.25365	1.97167	0.709472	3.91121	1.81017	3.03516	2.40942	0.426026	2.5113
LINC01307	1.75138	1.10806	0.765692	0.347299	0.975662	0.535353	3.47917	0.275171	0.688797	1.31478	0.895278	0.862141	1.15167	0.424766	0.861152	1.0673	0.239946	0.526757	0.738254	0.945017	0.305707	0.608265	0.165688	0.237122	0.526532	0.029699	1.01632	1.32993	0.086706	0.145214	0.651007	0.304803	0.050056	0.109874	0.31191	0.335376	0.146729	0.582971	0.328455	1.48593	0.860792	0.505724	0.251929	0.478466	0.101746	0.064257	0.167886	0.050492	0.7857
AP000547.2	0.857776	0.085505	0.965454	0	0	0.200956	0	0	0.16977	0.524977	0.198628	0	0.466783	0.300363	0	0.564474	0.111683	0	0.080957	0.284431	0.317107	0.10363	0	0	0.024244	0	0.175104	0.839483	0.0738	0.286857	0	0.048623	0	0.077937	2.0643	0.377639	0	0	0.257029	0	0.347006	0.109991	0	0	0	0.263156	0	0	0.048429
LINC00538	0	0	0	0	0	0	0	0	0	0.059953	0	0	0	0	0.023914	0	0	0	0	0.022093	0	0	0	0	0	0.0106695	0	0.04277	0	0	0	0.015701	0	0	0	0	0	0	0	0	0	0	0.017406	0	0	0.011617	0	0	0
AC004014.1	0	0.070823	0	0	0.239226	0.034736	0.639373	0	0.031962	0.222042	0.341632	0	0	0.2665	0	0.099546	0	0.423804	0.109143	0	0	0	0.0575445	0	0	0.039317	0.143521	0.369899	0.031728	0	0	0	0	0	0.204171	0	0	0	0	0	0.151564	0	0	0	0.039415	0.13681	0	0.116616	0
AC093639.1	0	0	0.331513	0	0	0	0.522085	0	0	0	0	0	0.081815	0	0	0	0	0	0	0.100572	0.060058	0	0	0.217322	0	0	0	0	0	0	0	0	0	0	0.069369	0	0	0	0	0	0.124868	0	0	0.160572	0	0	0	0.232581	0
AC023983.1	23.9558	1.52796	0.921804	0.578156	1.2245	1.74532	12.5955	1.89815	1.98563	2.85403	2.12223	0.384258	3.05075	0.656069	1.329	1.09011	0.426958	1.3182	7.61527	1.48712	0.844602	0.515251	0.648484	2.6123	1.19628	0.458502	4.4877	3.52274	0.551549	2.02451	2.73464	2.00092	0.311874	0.766277	1.54031	0.291259	0.334686	0.291058	2.07274	1.82659	1.5522	0.361871	1.81129	2.13772	0.483016	0.367605	0.590138	2.11435	2.91358
AC011474.1	9.11412	0.375054	1.29729	0.174085	0.437439	0.363802	3.89439	0.19989	0.9298	1.35408	0.559179	0.883347	2.01971	0.268385	1.04008	0.277289	0.111957	0.08915	1.23684	1.71227	0.898235	0.269567	0.101218	0.423754	0.11829	0.0612455	1.20761	1.68767	0.381553	0.253182	0.32311	1.14334	0.082917	0.09267	0.244682	0	0.299297	0.96639	0.489321	0.356535	0.436914	0.256525	0.049311	0.986453	0.084353	0.182659	0.263269	0.2941	0.355999
LINC02165	0.224742	0.460546	0.622029	0	0	0.097568	0.805307	0	0.051428	0	0.111202	1.03508	0.115362	0	0	0	0	0	0.158646	0	0	0	0	0.109805	0	0	0.108494	0	0	0	0	0	0	0	0	0.13608	0	0	0	0	0	0	0	0.401302	0	0	0	0	0
Z93403.1	0.282007	0.135054	0.309114	0.108878	0.458187	0.206615	0.324678	0.097222	0.207427	0.567892	0.646007	0.105165	0.257707	0.045955	0.081619	0.383837	0.038838	0	0.410257	0.252493	0.069773	0.404239	0.0981355	0.07208	0.239789	0.04323	0.342231	0.479163	0.076632	0.162952	0.347558	0.442409	0.05688	0	0.104735	0	0.222049	0	0.108928	0.318471	0.08398	0.252786	0.051702	0.062669	0.177579	0.052481	0.406436	0.467098	0.467861
AC079763.1	0.34395	0	0.098996	0	0	0	0.864648	0	0.025346	0	0.059172	0	0	0	0	0	0	0	0.079022	0.199071	0.012712	0	0	0	0	0	0.107457	0	0	0	0	0	0	0	0	0	0	0	0	0	0.03834	0	0	0	0	0.033414	0.042865	0	0
AC100803.2	2.52609	0.323679	0.404914	0.762777	0.022981	0.2541	1.5509	1.55326	0.213088	0.690257	0.329875	0.117196	0.372998	0.566998	0.342857	0.297684	0.055861	0.020498	0.437059	0.78647	0.839984	0.229757	0.190259	0.305311	0.287928	0.054556	0.349826	0.902719	0.067281	0.160081	0.394652	0.166712	0.069071	0.079124	0.057699	0.148611	0.215635	0.343367	0.05192	0.230681	0.498459	0.196838	0.329942	0.372773	0.028331	0.306259	0.124839	0.135692	0.140698
AL590764.1	4.94975	3.07589	1.45565	0.651584	0.650755	0.655048	3.44674	0.509703	1.80532	1.59106	0.774473	1.61415	3.09766	1.11275	2.36784	1.81069	0.428201	2.70933	0.796282	1.81056	0.716912	0.717729	0.350812	0.785967	0.981971	0.869351	0.770165	2.28	0.323976	0.473839	1.9695	0.768877	0.23205	1.05114	0.857244	0.723887	1.76625	0.895477	0.638671	1.97731	2.27653	0.356187	0.447794	2.09164	0.082762	0.927029	0.848433	0.361699	1.51276
AC106801.1	2.22453	0.150381	0.169365	0.02465	0.305949	0.062132	1.47833	0.245805	0.237879	0.311062	0.724975	0.236379	0.383194	0.144696	0.155333	0.30993	0.125858	0.064064	0.340294	0.470478	0.12638	0.088036	0.107753	0.122065	0.137783	0.0744505	0.179053	0.423676	0.158402	0.352141	0.217455	0.107876	0.123831	0.112321	0.079423	0.033041	0.163236	0.189794	0.274866	0.069142	0.606603	0.109195	0.098763	0.476216	0.056404	0.121577	0.090435	0.151347	0.354887
MAGI1-IT1	1.56438	0.230009	0.494009	0.279239	0.416186	0.222321	0.96183	0.203958	0.597081	0.472272	0.679832	0.178872	0.525957	0.254265	0.591235	0.179897	0.369746	0.188237	0.665156	0.592778	0.308494	0.203215	0.153582	0.200338	0.260541	0.0787095	0.24916	0.923976	0.093611	0.629255	0.434795	0.201004	0.060456	0.111207	0.329678	0.159253	0.187313	0.189594	0.317129	0.553116	0.253334	0.134444	0.077289	0.691183	0.056308	0.086007	0.134588	0.116411	0.285921
TRMT2B-AS1	62.9204	0.97598	11.6177	1.30127	0	4.2032	15.1927	2.57672	3.60219	8.87894	7.6602	6.31881	9.89256	5.1665	8.06982	0.989271	1.75827	4.4188	7.15922	5.83522	1.96435	2.72535	0.43023	1.9591	0.198008	0	1.43321	10.5506	0.086157	0.833969	7.6416	3.6289	1.50248	0.932414	2.79391	0.459809	0.881061	1.12286	1.67101	0	7.04289	2.21516	1.98061	5.01144	0.187349	1.76421	2.91996	0.654874	5.24493
LINC02283	0	0	0	0	0	0	0	0	0	0	0	0	0.099177	0.095352	0	0	0	0	0	0	0	0	0	0.098448	0	0	0	0	0.079484	0	0	0	0	0	0	0	0	0	0	0	0	0.150112	0	0	0	0	0	0	0
AC105415.1	6.68758	0.125441	1.16381	0.04551	0.281772	0.286314	1.523	0.114845	0.486764	1.12263	0.654664	0.12349	0.745423	0.080524	0.826892	0.321779	0.243238	0.043881	0.662797	1.03335	0.402896	0.155455	0.113689	0.439096	0.127525	0.053667	0.408805	1.88543	0.225497	0.166	0.252001	0.492787	0.046294	0.458553	0.197352	0.206499	0.860601	0.103454	0.362722	0.205404	0.398156	0.428307	0.262211	1.32625	0.101374	0.232685	0.135813	0.120189	0.211341
AC034195.1	11.2384	1.77789	1.23121	0.874596	1.42717	0.639007	7.90667	0.773052	1.4237	2.59794	1.6405	0.797559	1.93664	0.867258	1.51431	1.35489	0.903471	0.938587	2.00269	3.15821	1.70278	0.405137	0.382433	1.35746	0.803762	0.665826	0.738255	1.99149	0.317996	0.989616	1.60262	1.91397	0.307544	0.578834	0.564123	0.587273	0.529275	0.380109	0.260175	0.86436	1.28973	0.470848	0.985542	1.14594	0.602946	0.706193	0.843041	0.341332	1.10565
AL133245.1	21.8215	0.761714	1.06959	0.216575	0.722523	0.432412	4.98309	0.505418	1.09524	2.37384	1.58098	0.526712	2.93115	0.313451	1.03258	0.627901	0.091538	0.419551	2.01221	2.25363	0.551748	0.481656	0.17572	0.92648	0.231947	0.164944	0.854168	2.24661	0.259166	0.335101	1.08797	0.693831	0.151799	0.077213	0.285149	0.086814	0.582272	0.493637	0.466622	1.21864	1.98956	0.348077	0.596521	0.845532	0.136566	0.501383	0.535559	0.406141	0.896958
LINC01794	0	0.068243	0.214566	0	0.228594	0.049169	1.8348	0.449861	0	0	0.590553	0	0.07906	0	0.378739	0.197466	0	0	0.266834	0.847767	0.171631	0.201382	0.0466855	0.002327	0.0187205	0.1052	0.308706	0.574299	0	0	0.562085	0	0	0	0.401386	0.139285	0	0	0.404165	0	0.170752	0	0	0	0.233005	0.048947	0.062193	0	0.193183
GPRACR	6.05387	0.176488	0.321888	0.047958	0.390211	0.168104	1.32685	0.085078	0.382847	0.733335	0.1976	0.195642	0.220923	0.125902	1.00022	0.210522	0.057453	0.275333	0.816553	0.532411	0.233855	0.4016	0.100362	0.329807	0.192961	0.0678765	0.153149	0.816645	0.067916	0.252946	0.507074	0.144578	0.147852	0.037134	0.220543	0.054681	0.774218	0.123061	0.381519	0.480334	0.583514	0.259915	0.068236	0.155868	0.231853	0.584402	0.352837	0.134213	0.436835
AC114684.1	13.0763	0	0	0.535011	0	0.314673	0.540637	0	0.407499	0.749252	0.734286	0.149167	0	0.151755	0.8241	0	0	0	0.435495	1.03858	0.442182	0.804067	0.210651	0.121296	0.319431	0.124081	0.147418	0.883773	0.076002	0.443645	0.163437	0.272464	0	0	0.497582	0	0	0.276867	0	0.248144	0.142239	0	0	0.244278	0	0	0	0	0
AC079310.1	0	0	0	0	0	0	0.21128	0	0.030042	0	0	0	0	0	0	0	0	0	0	0	0	0	0	0	0	0	0	0	0	0	0	0	0	0	0	0	0	0	0	0	0	0	0	0	0	0	0	0.142357	0
AP004609.3	1.58963	0	0	0	0	0.129918	0.134016	0.080308	0.029133	0.075824	0.017467	0	0.138397	0.017386	0	0.018159	0.086367	0	0.30374	0.081982	0.019484	0	0.0403625	0.015082	0.015484	0	0	0	0.009728	0.238413	0.01867	0.015235	0	0.017704	0	0	0	0.058542	0.045532	0	0.072904	0	0	0	0	0	0.072652	0	0.167449
AP006748.1	0	0	0	0	0	0	0	0	0	0	0	0	0	0	0	0	0	0	0	0	0	0	0	0	0	0	0	0	0	0	0	0	0	0	0	0	0	0	0	0	0	0	0	0	0	0	0	0	0
AC122108.3	0	0	0	0	0.125448	0	0.252495	0	0.138086	0	0	0	0.121574	0.116676	0.121092	0	0	0	0.224207	0.15479	0	0	0	0	0	0	0.330782	0	0	0	0	0	0	0	0	0	0	0	0	0.176903	0	0.09887	0	0	0	0	0	0	0
AP002358.1	3.1069	0.209027	0.215202	0.027574	0.043025	0.056464	0.673486	0.062416	0.155476	0.403242	0.160133	0.098641	0.242223	0.023184	0.086546	0.117979	0.10063	0.060296	0.470669	0.368948	0.066757	0.065815	0.127352	0.103931	0.050073	0.018218	0.205362	0.634753	0.039129	0.129297	0.086189	0.092902	0	0.027049	0.153897	0.069676	0.120084	0.027105	0.134629	0.148277	0.129547	0.08077	0.055357	0.156192	0.045201	0.043677	0.053165	0.068652	0.269529
AL391422.2	4.06055	0	0.626704	0.963949	0.146118	0	0.562324	0	0.331508	0	0.6425	0	0.678081	0	0.806185	0.454368	0.406913	0	0.397823	0.545113	0.160351	0.150499	0.139432	0.106121	0.0959635	0	0.408229	0.79909	0.051252	1.44938	0.112037	0.18833	0.036196	0	0.195939	0	0.156281	0	0.590634	0.165412	0.742643	0.188323	0	0.772398	0.108291	0.214561	0	0.198238	0
AC007686.2	2.10526	0	0	0	0	0	0	0	0.096744	0	0	0	0	0.093067	0	0	0	0	0.149508	0	0.05172	0	0.07313	0.218459	0.027471	0	0	0.256705	0	0	0.700164	0	0	0	0	0	0.066698	0.073323	0	0	0	0	0	0	0.098777	0	0	0	0
LINC00459	0.771357	0	0	0	0	0	1.00998	0.280905	0.074383	0	0	0	0	0	0	0	0	0	0	0.949374	0.03863	0	0	0.22677	0	0	0.153154	0.760456	0	0	0	0	0	0	0	0	0	0.122277	0	0	0	0	0	0	0	0	0	0	0
AL034349.1	3.32263	0.152203	0.806609	0	0	0.477884	3.62631	0.156775	0.519404	2.46652	0.589854	0.220996	2.1782	0.060267	0.512606	0.389267	0.205309	0.262386	1.04129	1.09793	0.400026	0.252409	0.0231025	0.177927	0.063947	0.116111	0.785883	1.84172	0.150832	0.262761	0.671277	0	0.101972	0.587654	0.201159	0.253526	0.185753	0.133651	0	0.629842	1.23838	0	0.248031	0.781997	0.040174	0.28859	0.207961	0.076503	1.09468
AL109976.1	5.06813	0.52228	0.657603	0.140552	0.48739	0.422575	3.18434	0.391934	0.648953	1.37458	0.562154	0.281918	1.43671	0.212126	0.413584	0.310248	0.13301	0.190444	0.987482	1.20748	0.501428	0.209539	0.245389	0.545612	0.204844	0.1087	0.661007	0.973817	0.208795	0.353846	0.670491	0.38029	0.137785	0.115811	0.195112	0.157847	0.449359	0.33933	0.37749	0.556239	0.966654	0.263997	0.28879	0.743539	0.115087	0.429731	0.233727	0.295204	0.435176
AL596087.3	9.25658	2.07447	1.40705	0.708915	1.80794	0.887362	4.57089	0.869016	1.7321	2.91924	2.54296	1.16179	1.77549	1.21421	1.19051	1.68801	0.08141	0.479985	2.28811	2.59652	0.85893	0.821765	0.293944	0.683843	0.402919	0.621502	1.04356	3.35241	0.437435	0.216905	0.929044	0.354965	0.243137	0.520192	0.492838	0.520879	0.564594	0.90086	0.618696	1.00237	1.01487	0.28773	0.161057	1.496	0.358792	1.42797	0.436918	0.683515	1.65062
LINC01917	0.637081	0.032211	0.164806	0	0	0	0.696901	0	0.02917	0	0.146131	0	0.077827	0	0.047424	0	0.028208	0	0.345841	0.062834	0.037575	0.109595	0.010054	0.047093	0.0096555	0.023455	0.23492	0.163789	0.030526	0	0	0	0	0.093404	0.025629	0	0.054408	0.038323	0	0.052792	0.03667	0	0.032179	0.088637	0	0	0.021381	0	0
AL022329.2	1.54822	0.786723	0.185536	0	0.519278	0.15025	1.41856	0	0.142751	0	0.996297	0	0.102931	0.045491	0.513117	0	0	0.074263	0.303312	1.02252	0.155115	0.340287	0.124301	0.157833	0.015705	0.0629825	0.310667	0.643795	0.076632	0.605421	0	0.152264	0	0.147432	0.041519	0	0.179498	0.191779	0	0.382595	0.351003	0.108591	0.184032	0.810142	0	0.067194	0.166565	0	0.449521
AC060780.1	50.2629	6.18237	15.0677	4.17603	8.81299	9.16204	27.2339	5.54287	8.41934	30.234	9.89559	7.63791	16.6365	4.72248	7.94077	6.84877	7.54237	6.45557	16.691	14.3252	6.90143	4.98619	4.51206	4.69375	3.66439	2.85975	15.6243	23.5436	3.7363	8.58894	7.74665	3.92553	1.04838	3.10711	6.97396	4.63429	5.38137	3.49663	7.64667	11.1162	7.14997	4.09916	4.99126	6.84887	2.89952	4.14245	4.00343	3.88113	8.29258
AP001172.2	0.995573	0	0	0	0	0.148028	1.06877	0	0.148088	0.123509	0	0	0.423861	0.10085	0	0	0	0	0.149429	0.368082	0.099226	0	0	0.10923	0.0973185	0	0.099534	0.375695	0	0	0	0	0	0	0	0	0	0	0	0	0	0	0	0	0	0	0	0.097099	0
LINC01441	2.83376	0.218364	0.022579	0.016196	0.068682	0.084688	1.31374	0.08521	0.088696	0.16539	0.071702	0	0.419855	0.047352	0.249666	0.046912	0.011435	0.112442	0.024127	0.189357	0.075442	0.034634	0.029392	0.242509	0.0278235	0.0073615	0.110575	0.243795	0.036849	0.151855	0.293271	0.01241	0	0.03575	0.045273	0	0.077659	0.034796	0.068346	0.192439	0.080233	0.011392	0.106317	0.086641	0.052446	0.069112	0.04605	0.006844	0.267712
PCYT1B-AS1	0	0	0	0	0	0	0.967456	0	0	0	0	0	0.525912	0	0	0	0	0	0	0	0	0	0	0	0	0	0.273532	0	0	0	0	0	0	0	0	0	0	0	0	0	0	0	0	0	0	0	0	0.113912	0
AC020910.2	10.2712	0.802658	2.18553	1.1782	0.654341	1.0995	6.46307	0.339763	2.12309	3.83613	1.87866	0.868362	1.42281	2.42247	1.46852	2.82335	1.32804	2.17047	3.77604	2.45104	1.58401	0.22715	0.214336	0.475509	0.227019	0.137319	2.27048	3.50993	0.386993	0.32267	0.697103	0.247729	0	0.497079	0.390676	0.472988	0.525961	0.259511	0.727643	3.06472	2.74556	0	0.991304	1.97809	0.130446	0.349178	0.65219	0.657349	1.51547
AC107029.1	0	0	0	0.25177	0.145293	0.048594	1.8657	0	0	0	0	0	0.209646	0	0.309037	0	0	0.119319	0.293473	0	0.270305	0.435536	0.144029	0	0.0492905	0.154283	0.101297	0.124454	0	0	0.330837	0	0	0.60717	0	0	0	0	0	0.982648	0.680822	0	0.106396	0	0	0	0.081542	0.100829	0
AC016949.1	7.04952	1.22467	4.66926	0.18979	0.986901	0.864597	3.82197	0.66884	1.58116	1.8107	1.7168	1.14087	2.10053	0.331475	1.44049	2.13245	0.77986	0.302358	3.9558	1.83487	1.32083	0.815871	0.570499	0.342556	0.455583	0.091359	0.904226	2.90932	0.349203	1.31455	2.67487	1.02874	0.231305	0.522834	1.0255	0.297154	0.610837	0.565009	1.57228	1.41614	1.59341	0.373504	0.588974	1.10432	0.161905	0.385024	0.700545	0.605603	2.91202
AL158837.1	2.04459	0	0.210545	0	0	0	0	0	0	0	0	0	0	0	0	0	0	0	0	0	0	0	0	0	0.049949	0	0	0.149935	0	0	0	0	0	0	0	0	0	0	0	0	0	0	0	0	0	0	0	0	0
AL138916.1	10.6868	0.089659	0	0	0	0.047042	0.525961	0.067864	0.150745	0	0	0	0	0.191233	0.159503	0.147828	0.100377	0	0.298349	0.265993	0.026447	0	0	0.10923	0	0	0	0.270765	0	0	0	0	0	0	0	0	0.069879	0	0	0	0	0	0.107689	0.189034	0	0	0.172023	0.185438	0
LINC02132	7.6191	0.536355	0.156938	0	0.196277	0.185841	2.02294	0.054967	0.222276	0.145453	0.475994	0.122247	0.157693	0.040857	0.204834	0.400155	0	0.204038	0.342179	0.5775	0.161171	0.348829	0.312354	0.132113	0.128801	0.0173685	0	0.982257	0.047408	0	0.493917	0	0.082601	0	0.087755	0	0.068306	0.123505	0.25487	0.134243	0.426647	0.182398	0	0.23434	0	0	0	0	0.196816
AL591222.1	1.01316	0.022985	0.039214	0.008653	0.100077	0.037243	0.453884	0.139303	0.049259	0.098514	0.119956	0.02191	0.015916	0.026572	0.04754	0	0.019889	0.80137	0.034932	0.086844	0.095594	0.067555	0.020283	0.072509	0.0093195	0	0.097966	0.064534	0	0	0.016532	0.032016	0.004328	0.008832	0	0.05131	0.005471	0.018888	0.01951	0.022386	0.09901	0.005938	0	0.020542	0	0.015455	0.025461	0	0.014399
AC126121.3	15.0893	0.733733	1.94925	0.242017	0.712676	0.341182	3.01225	0.105117	3.62654	1.06404	0.695008	0.599119	0.827135	0.155823	2.13645	0.431855	0	0.611969	1.10422	1.81354	0.436464	0.168556	0.149423	0.502888	0.249383	0.095073	0.542256	1.09684	0.166953	0.437414	0.558524	0.504519	0.029387	0.061112	0.068657	0.067417	0.49334	0.383643	0.13826	0.242846	1.15711	0.180197	0.301644	0.475436	0.102104	0.213225	0.173939	0.15439	0.137234
AC040914.1	3.78241	0	0	0	0	0.197097	0	0	0	0	0	0.380801	0	0	0	0.246873	0	0	0	0	0	0.668497	0.0338325	0	0	0	0	0	0	0	0	0	0	0	0	0	0.398852	0	0	0	0	0	0	0	0	0	0	0	0
AC117834.2	1.38688	0.187289	4.00035	0	0.734766	0.762321	4.69357	0.271455	1.40774	3.15058	1.26582	0.600493	4.29379	0.233099	0.167614	0.817462	0.103612	0	2.31348	2.01454	0.811376	0.789708	0.347996	0	0.319465	0.103938	1.71866	2.87118	0.105361	1.83478	1.78672	0.318311	0.052385	0.233229	1.29348	1.39344	0.593427	0.92824	0.590634	0.353805	0.979336	0.532974	0.244814	1.04408	0.283258	0.473502	0	0.407297	1.88491
SLC39A12-AS1	17.9316	1.54067	3.96703	1.66033	1.7914	1.32668	9.17022	1.55054	2.39964	4.34184	1.8001	1.99563	5.74153	0.81552	2.75301	1.95437	1.75689	1.12728	4.0884	3.30013	1.48031	1.10261	0.598002	1.17663	0.872929	0.521672	2.63806	3.78069	0.301668	1.05605	1.57943	1.13754	0.183173	0.575824	0.906727	0.30572	0.770562	0.39298	1.0761	2.06594	1.59768	0.450452	0.280837	1.82405	0.468578	0.554234	0.825669	0.590811	2.31618
LINC02068	3.11774	0.226236	0.511044	0.357203	0.259753	0.082822	2.13	0.199698	0.397014	0.392326	0.114873	0.166072	0.54705	0.169701	0.217438	0.130694	0.090678	0.097384	0.68197	0.584217	0.494112	0.244027	0.0453785	0.081795	0.079029	0.0226275	0.433439	0.492634	0.020397	0.132295	0.108678	0.085167	0.009412	0	0.042893	0.063241	0.246227	0.060891	0.063722	0.202957	0.354184	0.12318	0.192576	0.200141	0.035554	0.047978	0.117067	0.031014	0.209187
AC104472.1	2.71855	0.28562	0.234245	0	0.796953	0.154948	1.70555	0.053969	0.263596	0.893914	0.474658	0.022103	0.758696	0.136936	0.28901	0.206808	0.019784	0.302352	0.234635	0.374332	0.174862	0.307061	0.0718005	0.259785	0.042675	0.0163855	0.413553	0.702035	0.111161	0.233043	0.455485	0.072541	0.061131	0	0.192302	0.227181	0.210468	0.216193	0.249545	0.279108	0.336127	0.091989	0.330416	0.449272	0.090949	0.122365	0.095247	0.107216	0.230287
AC015802.4	23.1975	2.39941	3.65841	1.12955	1.65599	1.19847	4.95961	0.95656	1.81436	10.8531	1.32392	1.44958	3.27669	1.47315	1.74425	0.688489	0.194766	1.19978	2.63341	4.02456	1.16568	0.582448	0.686623	2.10871	1.01218	0.574849	2.53823	3.17798	0.612852	0.772659	1.32757	1.79374	0.103216	1.64913	0.987854	0.250887	0.62205	0.140292	0.183505	1.3614	1.52728	0.941988	0.591629	2.91967	0.302044	1.00577	0.657927	0.902595	0.597392
AP002815.1	1.99893	0	0.216247	0	0	0	0	0	0	0	0	0.109899	0	0	0	0.19348	0	0	0.164916	0.311137	0.06198	0	0	0	0.027494	0	0	0.161083	0	0	0	0	0	0	0	0	0	0	0	0	0	0.109101	0	0	0	0	0	0	0
OPCML-IT1	0.110798	0.017907	0.016499	0.00897	0.054305	0.032903	0.237884	0.011253	0.040261	0.170794	0.033377	0	0.07031	0.034701	0.043646	0.016456	0.008449	0.018049	0.099406	0.155301	0.058431	0.020628	0.008775	0	0.0091415	0.003576	0.052124	0.066407	0.011165	0.050125	0	0.016482	0	0	0.013513	0	0.008359	0	0.022651	0.026059	0.076014	0	0.047398	0.042889	0	0	0	0	0.015711
AC079793.1	0.154405	0.310996	0	0.295179	0.147798	0.035477	1.77727	0.260264	0.267257	0	0.349742	0	0.734179	0.459882	0.105204	0.434636	0	0.190665	0.621619	1.18325	0.196731	0.748071	0.194311	0.218484	0.32364	0.0506365	0.078383	1.03856	0.098035	0	0.555226	0	0	0	0	0.372654	0.146836	0	0	0.434868	1.39703	0.12544	0.225293	0.624005	0	0	0.054661	1.04964	0.374613
LINC00502	0	0	0	0	0	0	0.528692	0	0.051974	0	0	0	0.897396	0	0	0	0	0.772497	0.142237	0.150176	0.029446	0	0	0	0	0	0.098092	0	0	0	0	0	0	0	0	0	0	0	0	0	0	0	0	0	0	0	0	0	0
AC129102.1	4.15408	0.134531	0.61734	0	0	0.237319	0	0.248115	0.095773	0.258457	0	0	0.162215	0	0	0	0	0	0.371955	0.222575	0	0	0.035897	0	0.0812045	0	0	0.279536	0.053123	0	0	0	0	0.082568	0	0	0	0	0	0	0.186519	0	0.104349	0	0	0.152207	0.090094	0	0
LINC02465	10.4439	0.119993	0.031939	0.022333	0.048525	0.008718	3.20232	0.021784	0.207168	0.846733	0.341961	0.018017	1.47067	0.252241	0.02435	0.605747	0.101268	0	0.750787	0.646077	0.31573	0.024934	0.0819105	0.426387	0.20504	0.066384	0.095834	1.10551	0.049137	0.493269	0.07264	0.21011	0.083192	0	0.124964	0	0.597367	0.319983	0.048066	0.237002	0.776767	0.238721	0.131404	0.190317	0.126414	0.457897	0	0	0.069803
AL645937.2	0	0.108051	0.499157	0	0	0	0.228338	0	0	0	0	0	0	0	0	0	0	0	0	0.184238	0.035862	0	0	0	0.02868	0	0	0	0	0	0	0	0	0	0	0	0	0	0	0	0	0	0	0	0	0	0	0	0
AC062021.1	2.5082	0.06678	0	0	0	0	0.650283	0	0.337958	0.096724	0	0	0.07521	0	0.323646	0	0	0	0	0.174835	0.117635	0	0	0.087241	0	0	0.073095	0.720649	0	0	0.079665	0	0	0	0.142896	0	0	0	0.82342	0.66832	0	0	0	0.133608	0	0.040793	0	0	0.197659
LINC02686	0	0.104696	0	0	0	0	0.376225	0	0	0	0	0	0	0	0	0	0	0	0.119239	0	0.036069	0	0	0	0	0	0	0	0	0	0	0	0	0	0.086157	0	0	0	0	0	0	0	0	0	0	0	0	0	0
AP005212.4	2.01341	0.190347	0.339332	0.156029	0.151395	0.170798	1.01086	0.060917	0.60374	1.51658	0.212257	0.073196	0.709713	0.028338	0.1131	0.051385	0.035998	0.026029	0.2621	0.323976	0.530969	0.124616	0.175098	0.261798	0.0739635	0.032007	0.338818	0.582724	0.090517	0.209479	0.16972	0.163755	0.042239	0.249283	0.300798	0.175337	0.096613	0.152816	0.246827	0.284581	0.191383	0.078992	0.087878	0.097705	0.07551	0.12579	0.133365	0.246238	0.274619
AC105094.2	3.96678	0.274457	1.28567	0	0	0.535797	2.35727	0.216498	1.04923	0.653204	0.56474	0.398943	1.28161	0.499076	2.73343	0.703296	0.064852	0.088433	1.02002	2.05076	0.381294	0.456276	0.215292	0.230801	0.225138	0.253601	0.555235	1.08967	0.029872	0.194229	0.261887	0.950176	0.268235	0.196435	0.40746	0.468044	0.406898	0.294093	0.779011	0.471063	0.745709	0.271482	0	0.779077	0.22775	0.207496	0.141014	0.636704	0.740471
AP001007.3	34.6714	0.522666	0	0	0.407953	0.662673	5.7104	0	0.895966	4.14738	2.51174	0.168484	2.28132	0.341789	0.277622	0.275977	0	0	0.859625	2.53342	0.734802	0.314621	0.207064	0.425332	0.101385	0.130023	0	2.66343	0.821099	2.32371	0	0.630707	0	0.170461	0.235453	0.664028	1.67587	0.489872	0.554993	2.09577	5.93968	0.714409	0.798595	1.04645	0.39788	1.51174	0.141444	0.504383	1.29882
PCA3	1.99767	0.115182	0.185731	0.126504	0.137436	0.163061	1.80813	0.124871	0.264497	0.953182	0.627445	0.0966	0.131035	0.087201	0.022428	0.019844	0.082621	0.13624	0.373727	0.185911	0.058492	0.011418	0.027942	0.207581	0.025641	0.040928	0.111919	0.424819	0.01221	0.206047	0.027961	0.038709	0.017255	0.043507	0.019997	0.012462	0.076859	0.068628	0.090819	0.090885	0.066678	0.012999	0.042751	0.055629	0.039123	0.052836	0.059445	0.054272	0.234318
AC095050.1	5.21846	0.49563	0.598025	0.485718	0	0.52587	2.66668	0	0.45886	2.18938	0.851384	0.122913	1.18238	0.22355	0.51373	0.297147	0.150558	0	0.586876	0.780832	0.594249	0.374797	0.0939035	0.445761	0.147444	0.0649825	1.2119	0.652807	0.155681	0.685824	1.14146	0.201351	0.039821	0.22719	1.75327	0	0.216473	0.275657	0.221009	0.325344	0.976124	0.130136	0.323801	1.40743	0.163751	1.14899	0.142473	0.067199	0.358505
AC008753.2	6.78033	0.65249	0	0.407628	0.317492	0.61763	5.3024	0	0.070122	0.902376	0.600779	0.121975	0	0	0	0.408055	0	0	1.45598	1.66271	0.323398	0.361577	0.080976	0	0.112348	0	0.436405	1.07212	0	0	0.300688	0	0.151785	0	0.17001	0	0.197877	0	0	0.610314	0.843018	0	0.139314	0.24942	0.141803	0	0	0	0.567305
AL162726.4	1.15554	0	0	0	0	0	0	0.034487	0	0	0	0.055463	0	0	0	0	0	0	0	0.184948	0	0	0	0	0.030149	0.0312695	0	0.062318	0	0	0	0	0	0	0.036346	0	0	0.072938	0	0	0	0	0	0	0	0.222999	0	0	0
AC133919.1	51.4632	5.57803	6.43404	0.977682	4.76976	2.27229	16.7072	0.762548	2.20288	5.86608	5.02307	0.217807	5.60006	1.07784	3.11277	3.54902	1.19038	2.97702	3.12661	4.68105	1.49909	0.840376	0.646566	3.21644	0.557286	0.279441	2.87921	5.43941	1.52172	2.28174	4.02695	2.82595	0.839731	0.632178	1.42398	0.970672	2.5388	1.63867	2.31913	2.96723	4.59475	0.424972	2.1835	6.81241	0.68776	1.12412	1.26075	0.772467	2.15058
AC009035.1	39.1574	2.17856	5.97182	0.824834	1.70212	0.556686	15.9654	1.13199	1.92312	1.6651	2.64479	6.51474	2.58811	2.18066	1.67339	1.37275	1.38013	1.62389	2.99309	4.19364	1.04745	0.583623	0.485353	0.798627	0.470284	0.304287	1.73883	2.14208	0.339363	0.34769	0.786161	0.428236	0.52332	0.194472	0.68111	0.719932	0.368811	0.109405	1.21446	1.80301	2.06529	0.651415	0.508752	2.59081	0.229644	0.2576	0.914897	0.792239	1.07359
AL356752.1	20.1137	1.20224	1.08905	0.099377	0.815403	0.95972	8.28415	0.401376	1.32556	3.07773	2.05127	0.648288	1.42536	0.497723	2.34716	0.428866	0.341952	0.203146	3.006	1.92487	0.917484	0	0.118887	1.37856	0.380891	0.26852	1.01409	2.74287	0.340719	0.266597	1.06425	1.11377	0.243455	0.445405	0.755524	0.368771	0.66166	0.070852	0.262123	1.78944	1.27667	0.19583	1.31812	1.89059	0.981214	0.328753	0.411484	0.381425	1.20408
LINC00373	3.55167	0.065333	0	0	0	0.043672	1.9401	0	0.043442	0	0.098426	0.085965	0.268394	0	0	0	0	0	0	0.429408	0	0	0	0	0	0	0	0	0	0	0	0	0	0	0	0	0	0	0	0	0	0	0	0	0	0	0	0	0
NAALADL2-AS1	3.71955	0.43855	0	0	0	0	0.171526	0	0	0	0	0	0	0	0	0	0	0	0	0	0	0	0	0	0	0	0	0	0	0	0	0	0	0	0	0	0	0	0	0	0.028402	0	0	0	0	0	0	0	0
AC104066.4	1.72174	0.050318	0.295098	0	0	0.037981	0.833975	0.052671	0.068612	0.146473	0.045848	0.030337	0.246277	0.027027	0.243742	0.019048	0.013512	0	0.072959	0.259628	0.042239	0.043258	0.014001	0.033287	0.007347	0.0224135	0.067152	0.175657	0	0	0.032906	0	0	0.053972	0.010929	0.039068	0.011393	0.037616	0.041454	0	0.127652	0.012927	0	0.064086	0.013668	0.032071	0.013165	0.016688	0
AC020913.3	96.352	1.806	41.8117	2.14005	1.77357	3.41513	33.9186	1.47943	4.4878	16.5127	6.12265	0	9.60361	6.33833	4.35853	3.65739	0	0.72614	2.97634	10.061	3.69197	0.927271	0.734765	11.5905	2.07963	0.703677	6.32162	15.5712	2.98436	4.09669	4.13774	1.10348	1.44599	0	4.00876	0	1.75066	4.23544	0	2.87207	7.38211	1.03693	1.02922	9.40671	1.2494	2.75743	1.25471	2.25046	1.01982
AC107031.1	1.53581	0	0	0	0	0	0.27851	0	0.081671	0	0.564146	0	0.150241	0	0.841634	0	1.04907	0	0	1.39498	0.075695	0	0	0	0.319148	0	0	1.12253	0.240436	0	0.836526	0	0	0	0	0.662366	0	0	0	0	0.21533	0	0	0	0	0	0.117	0.332083	0
AL450423.1	0.158547	0.285091	0.212736	0.396502	0.136816	0.151073	0.414006	0.166813	0.569515	0.85897	0.421437	0.566539	0.302944	0.354855	0.184396	0.459253	0.122638	0.05451	0.321026	0.551929	0.127501	0.121254	0.062513	0.114012	0.107305	0.0611265	0.230145	0.645879	0.007902	0.298608	0.091316	0.1005	0.009078	0.151722	0.271751	0.171066	0.129674	0.044649	0.136441	0.155835	0.17768	0.099652	0.067634	0.123893	0.063871	0.026106	0.029994	0.036445	0.166541
TOB1-AS1	13.9954	1.47861	1.05958	0.774916	0.350603	1.16816	4.10863	0.191609	1.36564	1.19919	1.72916	1.25402	1.727	0.754352	1.57195	1.73711	0.191264	1.52393	1.31048	1.17435	0.852562	1.23181	0.614823	0.763575	0.827437	0.584419	0.874229	2.62695	0.902196	0.152435	1.66947	0.826152	0.13474	1.36673	0.785959	0.158491	1.70647	0.71957	0.471442	1.1104	1.49245	0.974976	1.05679	1.91062	0.371484	1.59787	0.717667	0.917682	0.786632
AL023802.1	0.484615	0.035504	0.051317	0	0.037007	0.033083	0.267077	0.004571	0.055805	0.101432	0.088195	0.007824	0.192734	0.006714	0.061121	0.014069	0	0.02124	0.11427	0.099209	0.136022	0.026344	0.0201595	0.04078	0.0346595	0.008276	0.025183	0.144884	0.031827	0.019951	0.015594	0.062154	0.020911	0.022615	0.031656	0.008719	0.033924	0.075844	0.036383	0.041938	0.148273	0.013892	0.029044	0.071719	0.01029	0.02375	0.014161	0.018466	0.053231
AL359317.2	1.57888	0.244238	0.768564	0.218194	0.021948	0.198949	1.00067	0.359402	0.359999	0.296442	0.200277	0.675868	0.082771	0.992979	0.292481	0.019632	0	0.454993	0.456418	0.342536	0.159032	0.286774	0.130785	0.25468	0.324862	0.031281	0.316627	0.765082	0.052015	0	0.688363	0.406718	0.028372	0.164741	0.282206	0.115304	0.197814	0.049063	0	0.823853	0.034045	0.267383	0	0.168715	0.015399	0.208357	0.087375	0.280783	0.113644
AL358074.1	5.87774	0.389085	0.382723	0.17132	0.29665	0.424572	1.51835	0.143099	0.4217	1.08532	0.580906	0.120889	0.89024	0.150935	1.81455	0.688995	0.07898	0.276605	0.807563	0.908586	0.282583	0.26328	0.428199	0.178166	0.262794	0.46327	0.354716	1.29504	0.159288	0.782181	0.440436	0.873952	0.031718	0.217842	0.426228	0.154719	0.485365	0.396577	0.320366	0.775502	1.05724	0.436962	0.8063	1.06222	0.667096	0.322187	0.454217	0.187417	0.386015
LINC02302	4.67778	0.607146	0.620078	0.125977	0.168751	0.210563	2.00355	0.091647	0.773759	0.426465	0.354962	0.180198	0.582078	0.260148	0.55436	0.19532	0.091952	0.254611	0.630483	1.07869	0.218873	0.168124	0.100654	0.198612	0.300918	0.140135	0.519784	0.484412	0.037971	0.569911	0.432769	0.303314	0.054898	0.036799	0.143407	0.090426	0.109261	0.066402	0.137017	0.358358	0.410476	0.188192	0.183854	0.148195	0.073222	0.056289	0.1209	0.294877	0.176464
LINC02305	0.22741	0.085563	0.393745	0	0	0	0.190917	0	0	0	0.098426	0.109086	0.108031	0	0	0	0	0	0.155542	0.127699	0	0	0	0	0	0	0.530883	0	0	0	0	0	0	0	0	0	0	0	0	0	0	0	0	0	0	0	0	0	0
LINC02649	1.62025	0.215473	0.083468	0.054953	0.057693	0.136838	0.9055	0.135117	0.116775	1.46319	0.333937	0.184084	0.677263	0.044927	0.368306	0.113819	0.082295	0.00971	0.320399	0.467435	0.107672	0.189145	0.144834	0.191415	0.0693965	0.082792	0.176585	0.396733	0.064422	0.028342	0.1955	0.116553	0.052284	0.021145	0.058203	0.034962	0.147606	0.110936	0.050817	0.066744	0.064479	0.102051	0.045853	0.252569	0.062251	0.037746	0.030692	0.04696	0.226372
AC073529.1	15.0726	2.46584	2.60604	0.336638	2.15162	1.0231	2.52713	0.438406	1.48908	2.43552	2.37581	0.580063	1.18019	0.700746	1.75344	1.1651	1.86108	1.63576	2.39119	2.87265	5.06725	0.531598	0.61092	1.30306	0.966624	0.742569	1.79867	1.17244	0.14555	3.23054	0.762915	0.869837	0.127893	1.17123	0.916099	0.202302	0.401273	0.471289	2.99256	2.30846	1.32916	1.43377	0.179309	0.814469	0.571765	0.715276	0.741209	0.321471	0.517383
AC138969.4	15.9581	0.165006	0.652147	0	0.211652	0.293961	0	0.135117	0.716552	0.344219	0	0.88639	0	0.103915	0	0.405214	0.357504	0	0	0	0	0	0.08142	0.621983	0	0	0.302991	0.635958	0.063793	0	0.615038	0	0.003805	0	0.167786	0.838002	0	0.06562	0.236502	0	0	0.145941	0	0.74205	0	0	0.187536	0.019921	0
AC138907.2	0	0.286759	0	0	0.071139	0.019518	0	0	0.035651	0	0	0.038426	0.441449	0	0	0	0	0	0.574587	0.124624	0	0.073971	0.128943	0.191995	0.0275135	0	0	0.043536	0	0	0	0.038046	0	0	0.036844	0	0	0	0.236192	0	0.072445	0	0.350327	0.665928	0	0.023328	0.028168	0.198469	0.403855
AL031656.1	0.051312	0	0.025073	0	0	0	0.239822	0	0	0	0.01437	0	0	0	0	0	0	0	0	0	0.035577	0	0	0	0	0	0	0	0	0	0	0	0	0	0	0	0	0.027679	0	0	0	0	0	0	0	0	0	0	0
ZBTB20-AS3	6.19991	0.087792	0.42109	0	0.871756	0.264981	2.69326	0.271455	0.423921	1.22681	0.404017	0	0.960843	0.827134	0	0.141071	0.101728	0.239763	0.978599	1.35503	0.42592	0.145179	0.07313	0.10923	0.169828	0	0.217817	1.58634	0.049357	0	0.126421	0.362505	0.114201	0	0	0.145875	0.130931	0	0	0.884514	0.378236	0	0	1.80485	0.050467	0.217075	0.484498	0.168463	0
LINC01154	2.25457	0	0	0	0	0.239737	0.337052	0.179063	0.104296	0	0	0.79303	0	0	0	0.266155	0.0958	0.211875	0.141918	0.351118	0.031207	0	0.0494195	0	0.0179945	0.071861	0	0	0.043781	0	0	0	0	0.3443	0.104167	0	0	0	0	0	0	0.099332	0	0	0	0	0	0	0
BX284668.6	9.2459	0.93127	0	1.30579	0.146953	0.299721	1.66046	1.96805	2.511	0.364034	2.84852	0.720592	1.12539	0.555814	1.34091	0.812084	1.64258	0.409918	0.34753	1.34884	2.18304	0.471236	0.126411	0.658827	1.74756	0.207876	2.49948	1.4506	0.450326	0	1.80476	0.212208	0	1.84631	0.599794	0.427925	0.879314	0	0	0.530708	0	1.63884	0.244814	1.65133	0	0.644503	0.142097	1.16648	0.488208
NKAIN3-IT1	6.28911	0.630807	1.80071	0.20639	1.95606	0.359754	3.21716	0.585523	1.60842	1.37996	0.774621	0.738397	1.3902	0.146388	0.86172	0.669655	0.184723	0.204009	1.56076	1.88057	0.799609	0.419204	0.249331	0.530767	0.202422	0.099937	0.65201	3.04878	0.380171	0.548459	0.573616	0.193535	0.190346	0.317686	0.557558	0.681878	3.29167	0.161765	0.362853	0.506585	0.880948	0.192525	0.046871	0.441555	0.10272	0.231022	0.234717	0.642465	0.950206
AJ009632.2	9.50389	1.06934	1.61256	0.598797	0.351474	0.579606	6.36422	0.149161	1.11488	1.45223	0.997561	2.00919	1.70112	0.505764	1.00083	0.9245	0.185865	0.474264	2.57177	1.82538	0.898145	0.873025	0.228445	0.628058	0.471206	0.409745	3.21428	2.62911	0.155842	0.708861	0.795548	0.374898	0.030035	0.234751	0.341075	0.225511	0.110632	0.130704	0.510682	1.21571	0.877554	0.239391	0.46165	0.786791	0.297015	0.428531	0.293429	0.292394	0.925
AP001208.1	0	0	0.12635	0	0	0	0	0	0	0	0	0	0	0	0	0	0	0	0	0	0	0.106464	0	0	0	0	0	0	0	0	0.212515	0	0	0	0.044167	0	0	0	0	0.101278	0	0	0	0.125532	0	0	0	0	0
AC004817.3	16.982	1.19354	0.87763	0.291711	0.36396	0.409562	4.55826	0.574894	0.838312	1.90168	0.857919	0.068547	1.20812	0.292225	0.526932	0.543259	0.451705	1.36454	0.940549	1.27509	0.437757	0.44935	0.212248	0.32563	0.245505	0.15442	0.87662	1.02754	0.507669	1.02344	0.306984	0.474697	0.061006	0.137079	0.142675	0.080732	0.563857	0.253788	0.563284	0.83822	0.70563	0.394686	0.172815	0.523874	0.158883	0.507816	0.198015	0.211029	0.661848
CPEB2-DT	1.41497	0.108706	0.694273	0.229696	0.544213	0.161776	1.21763	0.099121	0.358254	0.345252	0.299559	0.411344	0.646165	0.27773	0.711202	0.504393	0.164552	0.103585	0.652549	0.932842	0.258045	0.160406	0.092064	0.096356	0.200182	0.054421	0.389912	0.918046	0.059535	0.278835	0.235501	0.049686	0.051199	0.024312	0.108125	0.05925	0.07743	0.189983	0.196387	0.319633	0.138221	0.114745	0.185381	0.396302	0.045314	0.112913	0.134868	0.304946	0.090229
Z95331.1	4.9497	0.490798	0.530158	0.177525	0.342995	0.568415	2.10742	0.481505	0.531725	1.03692	0.948458	0.307103	0.961641	0.148454	0.55186	0.322336	0.206406	2.12162	0.769145	1.49033	0.526613	0.254942	0.111781	0.399648	0.140699	0.072132	0.639784	0.805465	0.107363	0.239061	0.390742	0.301169	0.055261	0.281258	0.191627	0.0681	0.356716	0.144485	0.230526	0.433383	0.52577	0.159585	0.26575	0.477413	0.098768	0.162221	0.186894	0.138748	0.429664
AC011773.3	5.11924	0.208925	1.12581	0.087681	0.96996	0.383914	3.0401	0.070876	1.48205	2.13518	0.459718	1.33949	1.40035	0.214089	1.06762	0.394969	0.117484	0.865253	1.43426	2.00097	0.438418	0.141535	0.157581	0.476226	0.340848	0.034577	0.393625	1.66246	0.137855	0.29742	0.77218	0.642165	0	0	0.339653	0.324265	0.243294	0.230105	0.11291	1.21691	0.861241	0.407347	0.445814	1.01695	0.128712	0.195448	0.259887	0.351323	0.117206
AC073316.1	22.1813	5.74419	0.077258	0	0.226758	0.356945	7.29024	0.459692	0.459438	0.323768	0.52694	0	0.316004	0.066822	0.215764	0.760154	0.068709	0.894921	0.715746	0.76395	0.185826	0.226342	0.544371	2.55516	0.194299	0.416076	0.553852	0.7269	0.327131	0.195739	0.676954	0.468674	0	0	0.027007	0.064389	0.667375	0.025238	0.199312	0.106398	1.55554	0.416948	0.384349	0.393722	0.036862	0.149535	0.188177	0.036797	0.125468
AC093283.1	2.81065	0.066015	0	0.137281	0.041953	0.057508	1.23748	0	0.51225	0.122788	0.10941	0.386045	0.235968	0.165129	0.235881	0.143641	0.068407	0	0.276535	0.89747	0.197562	0	0.049679	0.067733	0.02621	0	0.213738	0.781266	0	0.087112	0.206281	0	0	0.135485	0.113502	0.040495	0.124123	0.062265	0	0.511616	0.180954	0	0	0.135502	0	0.089723	0.029599	0.017154	0.44944
NMBR-AS1	3.76169	0	0	0	0	0	0	0	0	0	0	0	0	0	0	0	0	0	0	0.433588	0	0	0	0	0	0	0	0	0	0	0	0	0	0	0	0	0	0	0	0	0	0	0	0	0	0	0	0	0
AC021351.1	10.3873	0.817083	0.463604	2.92122	0.534702	0.777822	7.75334	0.280356	1.72654	3.68874	1.38574	0.351661	1.29457	0	2.77205	0.617294	0.205627	0.257279	2.19879	1.57696	0.333921	0.287993	0.33331	0.357343	0.408706	0.095043	1.96127	3.10351	0.483337	0	0.538711	0.261431	0	0.526339	3.25948	0.417056	0.315684	0.523547	0.772019	0.979032	1.15995	0.317801	1.31286	1.38907	0.076705	0.321514	0.47177	1.70344	0.731915
AC087565.2	0.062525	0.056351	0.129051	0	0	0	0.12175	0	0	0	0	0.135526	0.173723	0.064334	0	0.040687	0	0	0	0.360303	0.057654	0	0.0440595	0.030564	0.00731	0	0	0.09659	0	0.08917	0.06974	0	0	0	0.020726	0	0	0	0	0.09817	0.38513	0	0.033848	0	0	0.026885	0	0	0
DNAJB5-DT	1.41128	0.157415	0.260667	0.109871	0.063953	0.139214	0.332885	0.087637	0.176245	0.247226	0.324488	0	0.916307	0.044054	0.199434	0.163821	0	0	0.138836	0.750381	0.10152	0.066797	0.119847	0	0.030038	0.017478	0	0.824524	0.048236	0	0.284123	0	0	0	0.059783	0.205034	0.190133	0	0	0.204549	0.750316	0	0.093967	0.152758	0.022275	0	0.269466	0.048563	0.121049
AC138356.3	0.640653	0	0.044709	0	0	0	0.317732	0	0.083228	0.040424	0.026727	0	0	0	0	0	0	0	0	0.0573	0	0	0	0.027533	0	0	0	0.028339	0	0	0.02824	0	0	0	0	0	0.048303	0	0	0.03868	0	0	0.047584	0	0	0	0	0	0
AC131097.1	14.0185	0.547344	1.04647	0.05237	0.172137	1.28932	4.69392	0.180386	0.438874	1.79819	0.728906	0.27992	2.27177	0.196391	0.305599	0.223498	0.360847	0	1.14602	1.37191	0.719243	0.878534	0.192633	0.165761	0.0853745	0.0781985	0.576818	1.24064	0.314755	0.630283	0.276584	0.365143	0	0.44326	0.142881	0.311296	0.305066	0.455678	0.132336	0.596641	1.07916	0.189192	0.407312	1.04785	0.261646	0.650997	0.308869	0.149718	0.557748
AC000372.1	0.112954	0.166342	0	0	0	0	2.12805	0	0	0	0	0.06225	0.272062	0	0	0	0	0	0.090194	0	0	0	0	0	0	0	0	0.162141	0	0	0	0	0	0	0	0	0	0	0	0	0.047554	0	0	0.099777	0	0	0	0	0
AC107068.2	0	0.091113	0.683461	0	3.2146	0	0.214565	0	0.272586	0.317153	0	0	1.0565	0	0.326018	0.308592	0.101728	0	0.348043	0.631303	0.134035	0	0	0	0.132645	0.243806	0	0.158588	0	0	0	0	0	0.102663	0.295486	0	0	0	0	0	0.08123	0	0	0	0	0.145011	0	0	0
AL117328.3	5.41751	0.568952	0.449239	0.052666	0.240607	0.33618	2.23662	0.104659	0.366278	2.2115	0.598242	0.081229	1.16335	0.114118	0.44991	0.188113	0.065165	0.117253	0.544341	1.0975	0.298468	0.032752	0.036446	0.24161	0.11167	0.060732	0.336318	0.835155	0.155513	0.42583	0.539501	0.18546	0.079348	0.303341	0.137952	0.0376	0.245031	0.373763	0.199467	0.382134	0.684812	0.132254	0.394066	0.527391	0.055763	0.124038	0.198638	0.282077	0.349788
AL138820.1	2.07112	0.380897	0.495736	0.138017	0.245424	0.286369	0.929739	0.119154	0.211032	0.584351	0.272504	0.019188	0.388619	0.112642	0.208928	0.254401	0.251615	0.151803	0.431404	0.297465	0.090803	0.137091	0.162639	0.184522	0.213404	0.156975	0.150451	0.933756	0.135049	0.142875	0.22805	0.265152	0.044113	0.182125	0.128419	0.261694	0.105561	0.108006	0.275564	0.329495	0.276623	0.138321	0.113458	0.2867	0.288117	0.087827	0.073024	0.076334	0.390773
AC005062.1	11.2505	1.39201	1.43982	0.336559	2.86069	1.93561	3.0306	0.168729	0.789404	1.16598	1.45569	0.728724	1.45186	0.309264	1.3107	0.997583	0.141529	0.356221	1.79179	2.49137	2.4117	5.76208	1.10389	4.22136	1.37779	0.692041	2.16954	0.991329	3.77148	1.30258	1.67662	1.06459	0.325901	2.72728	6.31398	0.39735	1.44264	3.56039	0.429273	1.3319	1.00229	1.03903	1.72926	2.07506	0.797853	1.51806	1.37525	0.571229	0.783405
AC007216.2	7.95432	0.60632	0.236491	0.535709	0.345174	0.625951	3.31654	0.615143	0.718304	2.94078	2.18011	0.135368	2.04649	0.390694	0.85356	0.195323	0	0	1.93057	1.55321	0.209668	0.157882	0	0.306776	0.172708	0.0800165	1.5064	2.79516	0.051011	0.609744	0.948995	0.455609	0.129385	0.107103	0	0.121244	0.606991	0.111271	0	0.181341	0.835529	0.441044	0.949546	1.68379	0.054927	0.162425	0.305087	0.181321	1.08968
AC023403.1	0.953519	0	0.210545	0.139568	0.058786	0	0.69956	0.205825	0.792137	0.775138	0.089145	0.338675	0.168225	0.132375	0.06295	0	0	0	0	0.148047	0	0.058879	0.0099775	0.041269	0.090462	0	0.042805	0.242318	0	0	0.043812	0.181284	0.078152	0	0.203897	0	0.079979	0.32813	0	0.256243	0	0.036557	0	0.205381	0.109028	0.169969	0.083159	0	0
AC025947.1	0	0	0	0	0	0	0	0.522153	0	0	0	0	0	0	0	0	0	0	0	0	0	0	0	0	0	0	0	0	0	0	0	0	0	0	0	0	0	0	0	0	0	0	0	0	0	0	0	0	0
AC089983.1	2.87652	0	0.08918	0	0.156385	0.129632	0.417305	0.432276	0.134005	0	0.451984	0	0.379022	0.088593	0.21721	0.19692	0.045248	0.317293	0.341234	0.383778	0	0.077454	0.056446	0.052612	0.080882	0.135606	0.092891	0.062257	0.021111	0	0.145771	0.31553	0.376395	0	0.5555	0	0.140575	0.041019	0.239956	0.279362	0.150949	0.040193	0	0.075867	0.269285	0.295891	0.082689	0	0
AL355297.1	0	0	4.93611	0	0	0	0	0	2.01951	0.881981	0.660857	0	0	0	1.05956	0.851288	1.11901	0	4.72436	0	0.293241	0	0	0	0.3421	0.316163	0	2.96633	0	0	0.673205	0	0	1.93003	0.95208	0	0	0	0	0	1.19441	0	0.475771	1.67054	0	0.396894	0	0	1.46463
INHBA-AS1	3.32152	0.655133	0.645421	0.33218	1.78307	0.188488	2.02234	0.400295	0.466068	1.97431	1.30781	0.753469	0.920534	0.440761	1.11462	0.659692	0.234687	0.873985	0.481265	0.823342	0.754091	1.22192	0.390221	0.426265	0.552445	0.129245	1.20813	1.0678	0.221626	0.404922	2.5678	0.315993	0.300112	0.201115	0.189374	0.121081	0.15313	0.456384	0.354203	1.16889	0.682844	0.455034	0.193919	0.455566	0.277426	0.126868	0.179697	0.664586	0.594068
AC097110.1	7.3789	0.116289	0.188669	0	0.2491	0.058582	1.85054	0.171502	0.274278	0.666427	0.69368	0	1.17102	0.044441	0.090784	0.255386	0	0	0.617331	0.398766	0.130214	0.318118	0.0161235	0.084825	0.01501	0.031815	0.525558	1.41748	0.24456	0.198712	0	0.360362	0	0.144754	0.344844	0.154888	0.267785	0.087685	0.170936	0.499067	1.01875	0.044058	0.36114	0.246609	0.125478	0.140388	0.285269	0.073171	0.34834
AC073534.2	3.25122	0.447619	2.87456	0	0.485223	0.686255	4.03993	0.272288	2.09913	0.25077	0.625135	0.12591	1.08377	0.127575	0.938848	0	0.278015	1.97015	1.12103	2.01612	0.375203	0	1.00619	0.338317	0.183176	0.266869	0.330782	0.923717	0.233337	0.755418	0.152836	0	0	0.380755	0.822785	0	0.106654	0.751075	1.18489	1.26272	0.221417	0.125041	0.288181	4.2698	0.43887	0.300096	0.379528	2.59631	0.655597
LINC02719	0	0	0	0.347034	0.453826	0	0	0	0	0	0	0.120099	0	0	0	0	0	0	0	0	0	0	0	0	0	0	0	0	0	0	0	0	0	0	0	0	0	0.203769	0	0	0	0	0	0	0	0	0	0	0
STAU2-AS1	1.14331	0.239649	0.697364	0.133172	0	0.067491	0.940554	0.385965	0.947281	0.319618	0.316137	0.439078	0.526258	0.501219	0.726673	1.18594	1.156	0	0.211661	0.827035	0.443804	0.023875	0.2906	0.484105	0.813601	0.305119	0.2806	1.69267	0.147913	0	0.927241	0.323546	0.02355	0.21201	2.81755	0.171034	0.196278	0.818662	0.038277	0.646315	0.73865	0.188143	0.093031	0.554814	0.014164	0.368596	0.185372	0.044913	0.427863
AC109809.1	9.2459	0	1.21398	0.098393	0.232731	0.489904	0.190924	0.469381	0.149062	0.296063	0	0	0.746447	0.578083	0.789632	0.193626	0	0	0.358582	0.203128	0.06406	0.586641	0.387789	0.432391	0.0878905	0.0508975	0.605159	0.229546	0.161675	0	0.601587	0	0	0.571132	0	0	0.061466	0.060735	1.17588	0.530708	0.064543	0.078738	0	0	0.195054	0.171938	0.071632	0	0.782246
AC135166.1	1.4891	0	0	0	0.101901	0.034897	1.30365	0.101616	0	0	0	0	0	0.17893	0	0.082291	0	0	0	0.109237	0.030355	0	0.0175565	0.07513	0.043244	0.124573	0.072658	0.262125	0	0	0	0	0	0.055029	0	0	0.541545	0.14234	0	0	0.198035	0.050971	0	0.201012	0	0	0	0	0
AC010531.3	36.7732	2.1509	2.90826	0.690662	3.73272	1.282	12.7438	1.24265	2.48354	4.34167	2.84418	0.453387	3.31581	0.954224	2.19378	1.85929	0.336805	1.6321	3.73339	3.31928	0.762527	0.671774	0.624065	2.79702	0.389013	0.322854	1.72576	4.33066	0.144076	1.74592	2.93357	0.574909	0.265841	0.266907	0.400008	0.142316	0.53658	0.464373	1.35341	1.15169	2.89652	0.45558	1.25371	2.33614	0.608927	0.382027	0.389491	0.379819	1.70436
PRICKLE2-AS3	3.05969	0.334737	0.252786	0.061984	0.191303	0.190681	2.20414	0.219462	0.33942	0.933425	0.646811	0.189756	0.684856	0.020054	0.620355	0.261592	0.346603	0.21516	0.783907	0.309358	0.170067	0.207426	0.119947	0.293974	0.055531	0.019763	0.350605	0.725728	0.101027	0.156285	0.503486	0.134117	0.031744	0.03402	0.149964	0.11973	0.229046	0.236958	0.380903	0.399838	0.499672	0.097722	0.250154	0.273906	0.11147	0.142833	0.095503	0.077511	0.52572
AC011481.1	9.5111	1.55423	3.55693	0.253537	2.12778	0.847451	5.48913	1.96568	2.16605	2.22518	0.554133	0.600796	1.76347	1.15896	2.66717	1.24112	0.637233	0	3.6407	2.41234	2.16426	0	0.703978	1.71805	0.936427	0.183882	0.813471	4.26671	0.141944	0.900864	0.783918	0	0.250664	0.238168	0.562629	0.138094	0.465112	0.702657	1.81748	1.24127	2.64134	0.716573	0.168571	1.61108	0.408731	0.518308	0.435357	0.747395	0.928042
LINC02263	13.6667	2.72156	11.4766	1.96786	2.87193	2.81432	11.0699	4.21422	2.83282	2.54827	4.43036	3.07917	2.67677	5.38244	6.62787	3.83173	6.63893	3.22729	4.76316	5.94346	1.37163	3.0654	1.60726	1.02808	1.76113	1.35641	1.32106	7.11366	1.68459	1.45583	7.89169	3.4131	0.32928	1.22088	3.11481	1.68537	1.76007	0.835813	2.26769	3.40975	1.0008	2.08782	0.472699	3.92129	0.780214	1.6342	1.52362	4.6407	6.29534
AC044802.1	12.2892	0.574903	0.834112	0.266589	0.506275	0.210873	1.40434	0.258465	0.470288	1.21848	0.70467	0.602675	0.788198	0.344066	0.547759	0.361787	0.218165	0.199706	0.674084	1.11281	0.481296	0.628255	0.210832	0.282147	0.247811	0.183273	0.413566	0.93015	0.459886	0.573524	0.424027	0.49408	0.048108	0.208784	0.153115	0.07807	0.408316	0.407722	0.304633	0.612281	0.844908	0.619004	0.232482	0.706221	0.190872	0.333924	0.33845	0.236722	0.402473
AC024592.2	0.94217	0.079021	0.200195	0.188789	0.064161	0.475041	1.07377	0.152839	0.256015	1.48527	0.403819	0.023267	0.726962	0	0.257699	0	0	0.228164	0.681891	0.353466	0.076329	0.127501	0.0735255	0.101589	0.051443	0.0593445	0.222267	0.648641	0.096625	0.32189	0.268628	0.021589	0.117204	0.034046	0.017029	0.295001	0.087463	0.025667	0.094383	0.255716	0.148265	0.162832	0.243456	0.214379	0.080124	0.122498	0.073015	0.130142	0.523737
AC010319.5	0	0	0.23366	0	0	0.021886	0.54606	0.023424	0.023518	0.085381	0.042548	0.040583	0.652575	0.153	0.062113	0	0	0	0.065913	0.142257	0.02653	0.13008	0	0	0	0	0	0.400806	0.018455	0	0.116651	0	0.040653	0.069688	0	0	0	0	0	0	0	0	0.040124	0	0.036725	0	0	0	0.224247
LINC00692	0.528707	0.111013	0.124198	0.051078	0.057623	0.158893	1.7722	0.066483	0.213549	0.411706	0.193474	0.142949	0.467439	0	0.051333	0.489303	0.124742	0	0.963235	0.404668	0.165693	0.11764	0.062472	0.199468	0.100753	0.0189545	0.403365	0.441852	0.074439	0	0.248207	0	0	0.1823	0.15195	0	0	0.070732	0	0.2305	0.042913	0.051491	0.036271	0	0	0.020021	0.174679	0.094661	0.355739
AC008649.1	5.00359	0	0	0.189407	0.232233	0	2.76102	0	0.615766	0	0	0	0.10182	0	0.602191	0	0	0	0.279642	0.121161	0.164016	0.244274	0.094083	0.267425	0.170212	0	0.390419	6.15592	0	0	0.202611	0.64858	0	0	0	0	0	0	0	0.567615	0.095335	0	0	0.286187	0.044924	0.07324	0	0	0.125294
AC126773.3	7.41017	0.955656	1.17128	0.402692	0.822617	0.064861	2.73181	3.4101	0.375966	1.33684	0.810852	0.335022	1.69172	0.205649	0.606548	0.347094	0.259057	0.149347	0.467586	1.95205	1.01711	0.116551	0.237784	0.1209	0.0853915	0.054692	0.867084	2.28689	0.317041	0.481177	0.510331	0.532245	0.06374	0.63278	0.623122	0.365076	0.339278	0.2185	0.340749	0.65492	1.57864	0.316945	0.251923	0.692772	0.246166	0.296751	0.716229	0	0.677944
AC073188.2	1.01351	0	0	0	0.237386	0	0	0	0	0	0	0	0.244101	0	0	0	0	0	0	0	0	0	0.011918	0	0	0	0.15087	0	0	0	0	0	0	0	0	0	0	0	0	0	0	0	0	0	0	0	0	0	0
[truncated: 3,820 more rows]
[truncated: 46 more columns]
