# Supplementary material for: Immune-Related LncRNAs Affect the Prognosis of Osteosarcoma, Which Are Related to the Tumor Immune Microenvironment
Source: Front Cell Dev Biol. 2021 Oct 7;9:731311. doi: 10.3389/fcell.2021.731311 (PMC8529014; doi:10.3389/fcell.2021.731311)
Supplement: Supplementary file 9 [file Table_9.XLSX]

## Sheet: Sheet1
Table S9 Single sample gene set enrichment analysis of 50 types of immune cells.
immune cell	TARGET-40-0A4HLD	TARGET-40-0A4HMC	TARGET-40-0A4HX8	TARGET-40-0A4HXS	TARGET-40-0A4HY5	TARGET-40-0A4I0Q	TARGET-40-0A4I0U	TARGET-40-0A4I0W	TARGET-40-0A4I3S	TARGET-40-0A4I3W	TARGET-40-0A4I42	TARGET-40-0A4I48	TARGET-40-0A4I4A	TARGET-40-0A4I4M	TARGET-40-0A4I4O	TARGET-40-0A4I5B	TARGET-40-0A4I65	TARGET-40-0A4I6O	TARGET-40-0A4I8O	TARGET-40-0A4I8S	TARGET-40-0A4I8U	TARGET-40-0A4I9K	TARGET-40-NAAEDA	TARGET-40-NAAEDD	TARGET-40-NAAEDH	TARGET-40-NAAEDI	TARGET-40-NAASJI	TARGET-40-NAASJK	TARGET-40-PAKFVX	TARGET-40-PAKXLD	TARGET-40-PAKZZK	TARGET-40-PALECC	TARGET-40-PALFYN	TARGET-40-PALHRL	TARGET-40-PALKDP	TARGET-40-PALKGN	TARGET-40-PALWWX	TARGET-40-PALZGU	TARGET-40-PAMEKS	TARGET-40-PAMHLF	TARGET-40-PAMHYN	TARGET-40-PAMJXS	TARGET-40-PAMLKS	TARGET-40-PAMRHD	TARGET-40-PAMTCM	TARGET-40-PAMYYJ	TARGET-40-PANGPE	TARGET-40-PANGRW	TARGET-40-PANMIG
Activated B cells	1.46232	0.545903	0.907481	-0.677841	-1.47763	0.224806	3.64413	0.227451	-1.08359	-0.838725	-0.28008	0.642456	1.3514	0.275799	-0.643166	2.26761	0.6566	-1.18555	0.472576	1.40161	0.114355	0.0987345	1.39769	-0.81076	1.24863	-0.382454	-0.531108	0.0156088	0.0540602	-1.00946	-0.367394	-0.737786	1.62262	-1.53561	-0.748399	-0.349277	-0.662382	-0.346917	-0.0937178	-0.326654	0.291158	-0.609974	0.17375	-0.194558	-0.834897	0.0277426	0.225485	0.296462	0.817868
Activated CD4	1.03681	-1.31569	0.827273	-0.551989	0.92319	-0.139733	-3.29003	-0.0431028	0.127893	-1.55224	-0.453153	-1.19878	-3.76627	-0.161211	1.25887	1.12669	0.326683	-0.433689	0.444929	-0.864016	-1.40128	-0.475393	-1.93549	1.18256	0.769513	0.0307775	-2.14538	-0.561889	-0.25197	0.315724	-0.169693	0.236849	0.298276	0.317297	1.26631	-0.764091	-0.222129	0.307476	0.988092	0.0928932	-0.9284	0.462867	0.521291	-0.317692	1.99088	-0.721253	0.0335035	-0.50913	-0.341981
Activated CD8	-0.480504	-0.161997	-1.38875	0.62423	1.10294	0.600036	-1.57266	-1.21663	-1.44298	-2.41559	-0.102671	-0.811795	-3.58222	-0.303447	0.0272583	-0.0145641	-0.503101	-0.115813	-0.414655	-0.768783	-1.03445	-0.0744498	-0.50851	2.09285	0.659506	0.78444	-1.04029	-1.66704	0.358695	0.994875	-0.635727	0.546849	0.418357	1.99018	0.226433	0.456913	0.15422	0.619342	-0.368763	-0.302953	-0.26814	0.621694	2.60489	0.759552	1.47395	0.068147	0.330851	-0.307836	-1.35201
B cells	2.18645	1.32196	1.73202	-1.18404	-0.707179	0.369751	3.04505	-0.161977	-0.268751	-0.493386	0.871404	-0.325935	0.871065	-1.09071	-1.13816	1.61988	0.651341	-0.605922	-0.384417	1.58765	0.978908	0.929607	-0.443453	-0.769225	0.575301	-1.27474	-0.834444	-0.694558	-1.00808	-1.16621	-0.246051	-0.560622	-0.456486	-1.40775	-0.75752	-1.1199	-1.39595	-0.249449	-1.05769	-0.574878	0.0721298	-1.53104	1.20818	0.39374	-0.229012	0.65242	-0.983496	0.502184	0.903688
Central memory CD4	1.61233	-0.500772	0.0979498	0.229607	-0.764163	0.881514	1.31249	0.0366469	-1.7478	-0.308428	1.3704	-0.431657	0.62135	-0.983977	0.138201	0.203296	0.595146	1.82874	0.146597	0.720071	-1.52272	1.20739	0.471757	-2.71635	0.35457	0.33824	-0.224268	-0.201551	-0.982498	0.289321	0.519826	0.523551	1.37429	-3.03542	-0.840426	-1.23848	0.190263	-0.557338	1.19335	0.422067	-0.528902	-0.0658368	-3.27026	-0.0327802	-0.721457	0.49223	0.424885	0.043181	1.33833
Central memory CD8	-0.746825	0.264457	-0.0815801	-0.805789	0.572571	0.153318	0.49004	0.31488	-1.02043	-1.75098	0.767646	0.685375	0.0984713	0.250105	0.837119	1.05878	0.0351615	1.20222	0.150543	0.0681794	-0.6593	0.990387	1.00032	-1.69873	0.954342	1.66222	-0.801955	-1.37447	-0.0595341	-0.984456	-0.211533	0.532584	1.64286	-0.955596	-0.248102	-0.565563	-0.301656	-1.59286	0.766227	-0.593402	-0.45634	-0.141392	-2.36383	0.133523	-0.745838	-1.13625	-0.16066	0.296848	1.02688
Cytotoxic cells	0.856685	0.915573	-0.456752	0.615329	-0.417004	-0.113477	3.31513	-0.356409	-0.601088	0.198842	-0.938796	-0.32688	0.335889	0.0920439	-0.279434	0.955276	-1.25119	0.113883	-1.04146	0.887377	0.800655	-0.763802	0.942361	-1.32348	1.60027	-0.163093	0.241627	-0.859717	-0.707904	-0.542877	-0.162486	-0.124511	2.71999	-0.722951	-1.49478	0.959505	-0.291526	-0.00390301	-0.126636	-0.751665	0.627414	-0.409042	0.132879	-0.300579	-1.04574	0.410791	-0.879362	0.0250994	-0.8303
DC	0.119206	0.818213	-0.0361251	0.090246	-1.22553	1.70758	0.415422	-1.1812	-1.50032	-0.979135	-0.902574	1.0371	0.233149	1.46412	-1.77659	0.421009	0.109575	-1.32456	0.42583	0.709071	-0.289336	-0.862396	3.24017	-1.27994	0.91266	0.610327	-0.113534	0.254501	-0.119385	-0.61694	0.370524	0.722294	0.975362	0.266817	-0.210698	0.887615	-0.840151	0.747982	-1.81698	-0.832261	1.11515	0.132916	-0.87046	0.603421	1.81289	1.63638	0.314382	0.940353	-0.688071
Dendritic cells activated	1.72319	1.04679	-0.992497	-0.143534	0.573555	-0.0843424	0.901183	0.724776	-0.599779	-0.980652	-1.64725	-0.0696074	0.118756	0.249808	-1.91259	-0.182605	-0.907468	1.02624	-0.763529	-1.03914	-1.39535	1.61797	0.406171	-1.65937	0.251229	-0.45041	-0.42685	-0.719678	-0.149457	-1.4552	0.167544	0.278648	1.36582	-0.464193	-1.30109	-0.626332	0.503445	-0.808738	1.40551	0.447842	-0.440184	-0.203116	-0.759118	0.224015	-1.1337	-1.30282	-0.52637	0.633818	-0.0627708
Dendritic cells resting	-1.44607	0.811139	-0.571294	0.492976	0.0661808	0.690993	2.23138	0.504858	-0.531145	-1.71163	-0.342143	0.504402	0.151727	1.64252	-0.542704	-0.527626	-0.105821	-0.513721	0.480591	-0.319131	0.161818	0.380581	0.876112	-1.79409	1.06995	1.46881	-2.3217	-0.304798	-0.0753729	-0.96098	0.578829	0.98658	0.858494	0.991012	-1.46017	0.362615	0.427068	0.594155	-1.32141	-0.0870118	-0.492467	-0.386909	-0.282049	0.600665	0.282129	1.06558	0.409768	0.576022	-0.193544
Effector memory CD4	-1.26171	-0.206131	-0.289327	0.358551	0.8696	-0.526772	-3.00503	-0.7198	-1.22866	-0.769299	0.0433953	-1.80334	-2.70385	-0.511654	0.284933	0.39616	0.351645	1.43544	0.288391	-0.596451	-1.45613	-0.703726	-0.718652	0.672306	0.327866	-0.123316	-1.15909	0.309384	-0.540493	1.19691	-0.472233	0.98302	-1.37314	-0.210906	1.0634	0.0758832	-0.422177	-0.43677	0.918198	0.427777	-1.30089	-0.3475	-0.147569	0.345661	2.32266	0.37306	-0.0248107	0.0183379	0.353553
Effector memory CD8	-0.578343	1.09335	-0.599905	0.410757	-0.278103	0.2812	1.94075	0.0909231	-0.221162	-0.778337	-0.619807	0.745591	1.20705	0.66132	-0.517914	1.01945	-0.0469906	0.339661	0.350913	0.470296	-0.205919	-0.154294	0.904666	-2.03754	1.15381	1.37836	-0.723027	-0.0833511	-1.29491	-1.80346	0.294993	-0.111091	1.78978	-0.907652	-1.72848	-0.0116302	0.109476	-0.0973225	0.298819	0.158951	0.34433	-0.707745	-1.77557	-0.165425	-1.31642	-0.796742	0.0733446	0.204458	0.317548
Endothelial cells	-2.36529	-0.383332	0.451503	-0.923741	-1.26159	-0.375	-0.621608	1.54903	-0.0801006	-1.55428	0.0134284	1.20167	0.349751	2.12423	-2.14923	1.13663	0.128607	-1.08616	1.42589	0.445671	-0.323993	-0.923559	2.13263	-1.21669	0.102318	1.0295	-1.05841	-0.224359	0.246953	-0.6852	1.13819	0.338687	0.655926	-1.17114	0.725729	0.817836	-0.535891	1.19135	0.309537	-0.576211	0.33494	-0.116676	-1.51784	1.50334	-1.83246	0.597531	0.509165	0.167817	-0.36379
Eosinophils	0.4521	1.3884	-0.986882	-0.199055	0.413029	-0.368269	4	-0.216172	-1.10789	-1.26079	1.70484	1.39729	0.281085	0.468537	-0.579187	0.98047	0.123094	-0.172072	-0.0438742	0.616756	-0.420078	-0.69519	0.484262	-0.664065	1.05384	2.62712	-1.017	-0.319465	-0.0369503	-0.861871	0.0048219	-0.127627	-0.175711	-0.30869	-0.508541	0.102923	0.109915	-0.527404	-0.931034	-0.753332	0.368426	0.0763447	-0.914111	1.35067	-0.901582	-0.0536233	-0.316132	-0.246102	-0.778823
Fibroblasts	-1.31127	-0.609859	-0.652273	-0.571336	-0.417304	0.0908231	-0.159617	1.66786	1.71153	-0.156597	-0.408164	-0.656898	0.436054	0.64264	0.560438	0.242468	0.824836	1.4759	1.19173	0.0972213	-0.960147	1.00954	1.42556	-2.89132	0.0909437	-0.168252	-0.385828	-0.291305	-0.705586	-0.199865	0.11045	-0.0235207	0.402045	-0.589684	-0.636421	-0.314304	0.929563	0.101314	1.83192	-0.0636768	0.0856363	0.335315	-3.03618	0.440683	0.472628	0.647806	0.968287	0.212775	-0.0668194
Gamma delta T cells	-1.08461	1.03003	-1.13128	1.2385	-0.897456	-0.641717	0.186769	-0.279395	0.493346	-2.27623	-0.402656	0.690152	-1.77693	1.12983	0.0458528	1.33623	0.417165	-1.53401	0.958412	-0.307056	-0.0828024	0.7581	1.47957	-1.19755	1.04644	1.79211	-2.13142	-0.901992	0.870227	-1.40416	0.160739	0.952493	0.56981	0.357493	-0.258442	0.776328	-0.602465	0.470238	-1.0547	-0.947695	0.237976	0.449942	-1.60681	1.28357	-0.249045	0.933655	0.733206	0.312453	-1.05331
Immature B cells	1.08591	1.23796	0.0438802	-0.307878	0.0645098	0.470189	3.19188	-0.396502	-0.421938	-1.186	-0.0249052	0.56798	1.28829	0.619931	-0.632293	1.66334	-0.735281	-0.00875309	0.772677	1.0913	-0.0751456	1.23939	0.426992	-1.66566	0.731304	0.703545	0.0153981	-0.00507255	-1.40625	-2.01727	0.461428	-0.457589	0.72995	-1.76235	-1.13585	-0.68948	0.138235	-0.116144	-0.998606	0.112068	0.805147	-1.67389	-1.61099	-0.161142	-1.05167	-0.689776	-0.686737	-0.00569148	0.246912
Immature dendritic cells	0.502088	0.820559	-1.91516	-1.01217	-0.520512	-0.969673	1.1899	-0.585547	-0.685322	-2.32632	1.28325	0.417985	0.237924	1.07765	-0.118856	-0.646669	0.0382805	0.349808	-0.8583	-0.95468	0.216586	0.0365089	1.12777	-0.533991	-0.525028	0.820941	-0.616981	-1.92054	0.27715	-1.13865	0.429262	1.05608	-0.672935	-0.280096	-1.00759	-0.400378	0.794709	-0.400015	-1.21511	0.476591	-0.504633	-0.954788	-1.4786	1.38199	-0.105196	0.061201	0.0477384	0.621616	-1.42814
Macrophages	-0.805771	1.23146	-0.714053	0.920361	0.64256	0.314331	1.26974	0.418293	0.586334	-0.539442	-0.0761572	0.478299	0.85217	0.779124	0.180993	0.770187	0.0593473	0.0972469	1.49853	-0.2152	0.282149	0.645727	1.68364	-2.21124	1.21893	1.4301	-0.60887	-0.13581	-0.661358	-1.24445	-0.0604592	0.704227	0.230339	-0.389718	-1.74856	0.0866604	0.274391	-0.777974	-0.748106	0.122089	-0.234142	-0.331173	-1.95427	-0.13265	-1.46119	0.0111369	0.560467	0.789104	0.382571
Macrophages M0	-1.00097	1.90301	0.651239	0.660313	1.36732	0.510129	2.27208	0.770051	-0.512862	0.804531	-0.381779	0.315282	1.15461	0.639546	0.26024	-0.142008	-0.310188	0.66114	1.23854	-0.105712	-0.398015	0.854053	1.21397	-2.05914	0.0533109	0.618753	0.135788	-0.425269	0.390938	-0.139053	-0.580096	0.597348	0.565199	-0.232429	-1.49125	0.551987	1.12188	-0.851382	-0.61542	0.351208	-0.956246	0.694867	-1.54077	-0.363873	-0.196184	-0.147459	0.849209	1.74688	0.832291
Macrophages M1	-0.914019	0.472552	-0.840733	1.78419	0.379083	0.0187315	0.239337	-0.681104	-0.850575	-1.43038	-0.341877	0.914958	0.238474	1.58282	-0.453792	2.10814	-0.992693	0.234065	-0.247047	0.530624	0.28403	0.191313	0.0852337	-1.65741	0.745748	0.0828412	-1.4614	-0.193438	-0.396112	-1.62374	0.350788	0.0276425	2.19163	-0.548104	-1.05557	0.590124	-0.492634	0.799896	-0.468614	0.283219	1.12442	-0.153713	-1.4707	0.0696063	-1.3576	-0.255221	0.229898	-0.123453	0.0425067
Macrophages M2	-0.97423	1.11661	-0.310155	-0.771753	-1.73031	-0.704406	1.40537	0.445745	0.704504	-1.27528	-0.506276	1.04693	1.38177	1.00362	-0.533492	0.587914	-0.125356	-0.995314	1.08003	0.526574	0.42687	0.783741	1.26616	-2.13854	0.690622	1.04676	-1.0922	0.012393	0.00473672	-1.89978	-0.0300858	0.562687	0.827807	-0.379948	-1.68534	0.762296	0.537211	-0.0583018	-0.130957	-0.792198	-0.035524	0.226658	-1.19827	0.663494	-1.54175	0.360826	0.437918	1.27695	0.0121971
Mast cells	-0.341748	0.60707	-0.952048	-0.822035	-0.608689	0.940048	0.364468	0.13946	-1.21536	-0.346439	-0.959484	-0.836269	3.04651	0.401432	0.250189	0.182679	0.261933	3.17306	2.6303	-0.83619	-0.0255474	1.41776	4	-2.01011	0.481732	0.499791	-0.882939	-0.964577	-0.378366	0.180722	0.07707	0.881114	-0.042583	-0.480409	-1.06232	-0.241721	0.215892	-0.476687	-1.23538	-0.0935182	-0.96058	-0.517219	-0.770137	-0.639534	-0.346528	1.02438	0.662112	0.775255	-0.350312
Mast cells activated	3.46968	0.750697	-1.95275	-1.14352	0.652076	0.658133	4	-0.628661	-0.41923	-0.581612	-0.431994	0.551312	1.24296	0.588694	0.66712	1.22153	-1.17147	-0.376825	-0.540302	0.768252	1.34822	0.319321	0.636911	-0.597078	0.76341	1.67583	-0.425535	0.571307	-0.145197	-1.37965	0.205077	0.444	-0.411163	0.525942	-1.31615	0.182906	0.887377	0.93465	-1.05256	-0.153715	-0.573652	-0.612517	-1.08562	-0.355159	-1.53353	-0.532851	-0.241342	-0.0345187	0.349731
Mast cells resting	2.93564	0.151529	-1.254	-1.28164	-2.35632	0.248065	-0.26301	-0.120002	-0.815143	-0.54367	-0.240044	1.10245	0.201515	-0.53707	-0.266223	0.0423401	-0.644532	1.62147	-0.0239133	-0.734691	-0.795574	-1.7555	0.727554	0.280982	0.211744	0.745837	-1.82084	-1.88107	0.0327725	-1.81951	0.570512	-0.456769	0.421125	-0.954885	3.68796	0.0462623	-0.454923	0.278495	-1.20781	-0.418704	-0.0681241	-0.435798	-0.0235667	0.628862	0.417418	0.0751728	-0.64342	-0.0952992	-1.20225
mDC	-1.30669	1.56863	-0.240902	0.790026	0.558724	-0.183125	-2.21138	-0.570098	-0.599354	-1.52181	0.381637	-1.91074	-2.08363	-0.327571	-0.452382	1.35549	-1.04207	0.409119	0.754602	-0.568052	-1.51867	1.17254	-0.663353	-0.0536803	0.333301	-0.226756	-0.821199	-1.40118	-0.118841	1.48612	0.387622	0.290112	0.388285	0.45692	1.1845	-1.31721	-0.459497	-0.37893	1.62857	1.08429	-2.25135	-0.578419	-1.29597	1.33729	-0.268002	-0.917446	1.29938	-0.226591	0.867111
MDSC	-1.11953	1.18478	-0.879824	-0.185809	-0.734842	0.0303397	2.32615	0.00955722	-0.854552	-1.15181	-0.195482	1.11883	1.02482	1.61431	-0.0232448	0.813374	-0.121401	-0.941238	0.478042	0.861645	0.590822	0.101206	0.998386	-1.64152	1.14542	2.01034	-0.647051	0.0497745	-0.012844	-1.42131	0.508209	0.823085	1.05158	0.620435	-1.19732	0.992142	0.401756	0.509095	-1.31404	-0.849597	0.827759	0.151761	-1.08998	0.439855	-1.37685	-0.00284561	0.464191	0.161594	-0.355722
Memory B cells	1.86601	-0.695624	1.90534	-2.08827	1.46839	0.69852	1.28415	1.92742	-0.0458351	0.374893	0.00558162	-1.08778	0.197915	0.551686	0.79192	-0.452602	0.696483	2.24139	0.221462	0.546215	-0.863028	-0.756189	0.000530017	-0.692554	0.883183	1.02619	-1.4213	1.21721	-0.697821	-0.0110885	0.334815	-0.82128	0.667678	-0.424668	-0.781117	-0.0210418	-1.34433	0.0160091	0.104127	0.167983	-0.806318	-1.20621	-0.959475	0.10351	0.0772273	-1.02191	-0.79437	-0.431453	0.508897
Monocytes	0.7063	1.30871	-0.388734	0.229432	-1.20708	-0.158959	4	-0.0354811	-0.671774	-0.44781	0.281799	-0.151191	1.17359	0.527679	0.349461	0.588063	-0.323445	-0.94469	0.161604	1.06594	0.427661	-0.280749	1.88994	-1.18225	1.04673	1.55331	-0.52269	-0.1033	0.761684	-1.8144	0.219695	0.541182	0.181575	1.12516	-1.21837	2.14005	-0.238058	0.188472	-1.50583	-1.2435	0.358082	-0.261394	-0.661482	1.061	-0.906983	0.196718	0.045428	0.540577	-0.624531
Neutrophils	1.32624	-0.0214163	0.176856	-0.355026	0.147004	-0.120824	4	0.635479	0.00131322	-0.385224	-0.180515	0.952826	1.95971	0.50534	-0.199104	-0.110784	0.095731	-0.0474855	0.88656	0.287107	-0.0846544	-0.731319	1.02885	-1.34893	-0.021647	1.69743	1.56879	0.114375	-1.1144	-1.29781	0.141237	-0.493437	0.503607	-0.89812	-1.01316	0.735111	0.871221	0.350744	1.24386	-0.639854	0.231828	-0.342126	-1.60116	-0.211973	-0.562444	0.160633	-0.194351	-0.0274647	0.321388
NK CD56 bright cells	0.378963	0.767235	0.184012	-0.739072	0.0603759	-0.459562	2.66363	-1.7026	0.0641212	0.481696	1.09327	1.204	0.836851	-1.01258	0.105733	-0.554634	-0.860259	-0.244928	-0.24034	1.44381	1.41212	0.0813488	2.06857	-1.00053	-0.026413	0.335048	1.71052	0.283854	1.08846	-0.9595	-0.498055	1.03564	1.49476	1.70694	-0.264679	-1.16339	0.0902167	0.553213	-1.92303	-0.502669	0.288762	0.191559	-0.59111	0.174221	-1.26234	1.55454	-0.439769	-0.133112	0.831802
NK CD56 dim cells	0.866259	0.0124925	-1.45532	-0.350544	0.515049	-0.51398	1.31423	0.454753	0.549234	-0.110451	-0.914016	0.902891	-0.244306	-0.248301	-1.02512	0.40758	2.4713	0.123333	0.434934	1.34728	-0.71078	-0.507748	-0.153117	-1.07162	-0.327172	0.65061	1.42143	0.358168	-0.864352	-0.373695	0.617465	1.90866	1.55286	-0.146864	-0.48945	-0.060041	1.02113	-0.504931	-0.413758	-0.51274	-0.80985	0.777586	-1.0931	-0.990416	-1.43493	3.10329	0.765507	0.624618	0.38239
NK cells	1.59597	0.427841	0.235783	0.399697	0.491681	-0.0335129	0.573222	-0.505698	0.38242	-0.293809	-0.937989	0.904039	-0.177709	0.791864	0.594286	-1.17998	0.210172	1.18834	1.01824	-0.724704	0.582999	-0.15639	0.568411	-1.64662	-1.23628	-0.4763	1.66915	-0.0552193	0.924109	-0.226239	-0.146308	0.0332743	2.43743	0.695798	-0.855589	1.33109	0.612172	0.855972	0.726944	0.242345	1.90758	-0.1876	-0.693689	-0.0466046	-0.912157	2.00998	-0.123067	-0.504176	-0.216918
NK cells activated	1.25662	-0.00985238	1.29831	0.788221	-0.526958	0.00686375	1.08638	-1.07917	-0.802944	0.388582	-1.24976	-0.940224	1.47514	0.0499288	-0.0926432	0.25659	-1.58011	1.42975	-0.727895	0.914346	0.772081	-0.124439	0.823125	-2.26674	0.696986	-0.316645	0.87169	-0.325504	-1.36499	1.40544	-0.455266	-0.498977	2.14277	-1.3183	-1.05084	1.58317	-0.000532009	-0.950622	-0.0233315	-0.184171	0.96346	-1.2056	-1.07367	-0.428417	-0.0597375	-0.178204	-0.803243	0.850154	-0.561153
NK cells resting	-1.18683	-0.798082	-0.424082	-0.670753	-1.76771	-0.302783	1.50064	-1.25916	1.31181	0.384576	-1.43643	1.01141	1.39226	0.0693997	1.069	0.249088	1.57233	-1.24443	0.0724198	0.352666	2.93358	2.04102	0.546656	-0.107512	0.371484	1.52768	1.21314	-0.758953	-0.555551	-0.521178	1.37621	-0.115766	0.483047	0.444639	-0.302521	1.72937	1.01364	0.794705	0.780081	-0.247619	-0.544215	0.737983	-1.10122	0.608356	-0.361883	-0.212945	-0.000231746	-0.82615	-1.22898
NKT	1.74569	0.183922	0.198769	-0.397733	-1.25093	-1.01472	2.11632	-0.606891	-1.47759	-1.0728	-0.23791	0.762166	0.288488	1.03424	-0.118596	0.86307	0.414368	-1.57572	-0.229015	1.7176	0.656262	0.766738	-1.04256	-0.517852	0.589248	-0.617888	-0.954586	-0.876295	0.286838	-2.83583	-0.81076	-0.129138	1.81872	-0.972636	-1.32984	-0.279747	-0.0127767	0.153369	0.0409686	-0.564441	-0.495881	0.860252	-1.43551	-0.305587	-1.61218	-0.163494	0.0326507	0.0267575	-0.350826
Plasma cells	4	-0.145722	-0.121117	-0.152063	0.380994	0.273484	1.64379	0.0304821	0.993434	-0.32481	0.639112	-0.792829	0.384005	-0.675126	0.704896	1.03074	-0.187211	-0.82559	0.0323993	0.299901	-1.50231	-0.410672	0.915553	1.74278	-1.24448	-0.167555	0.197731	0.015495	-0.736943	-0.150074	-1.25746	-0.799282	-0.0030936	0.00165599	-0.805622	-0.420872	0.503873	-0.737278	-0.152325	-0.106805	0.354854	-1.43338	1.22292	0.647679	-0.158466	1.09404	-0.446467	-1.08807	0.402079
Plasmacytoid dendritic cells	-1.16159	-0.0180808	-0.796955	-0.476287	-1.4475	1.33566	2.58766	0.631481	0.69335	0.790043	-0.350345	0.205492	2.91727	-0.221634	-0.412989	-0.588664	-0.149984	-0.900494	1.88102	-0.254267	0.495244	0.958423	1.62989	-1.5385	0.572243	0.701278	-0.258423	-0.268204	-0.60999	-1.43624	0.555464	0.145107	-0.159968	-1.7062	-0.69646	0.27382	-0.360584	-0.901116	0.811853	0.0163492	-0.346243	-0.0353463	-1.69444	0.960711	-1.70541	0.206954	-0.378582	0.590564	0.28049
T cells	0.745208	0.254622	-0.0126213	-0.0437886	-0.948324	-0.372017	2.04955	-0.33911	-0.676892	-0.412486	-0.679345	-0.000916103	0.883469	0.579744	-0.572003	0.92933	-1.03633	0.201383	-0.39407	0.460702	-0.219448	-0.893358	0.79998	-1.38103	1.35526	-0.0944611	-0.492222	-0.0621811	-1.49716	-0.555662	0.229886	-0.167968	2.24139	-1.14715	-0.918296	1.14454	-0.238341	-0.029479	-0.103803	-0.197268	0.204837	-1.07955	-0.50872	-0.644155	-1.19689	0.101967	-0.920558	0.0277928	-0.78173
T cells CD4 memory activated	0.991575	-0.809755	-0.275271	-1.37139	0.403578	1.2078	-1.46316	-0.556698	-0.764441	-2.48244	-1.8112	0.333523	-1.36107	0.0202232	-0.587118	0.943249	1.00217	-0.522909	-0.159169	-1.34254	0.69328	-1.29224	-2.10108	0.934629	0.517866	-0.620511	-2.71794	-0.469784	0.411641	0.142143	-0.452849	-0.444086	0.405793	1.41476	0.583076	0.950483	1.79019	1.38676	0.535708	-0.264602	-0.155471	1.57194	2.0094	-0.687363	1.53829	0.399453	1.06607	0.01241	-1.10522
T cells CD4 memory resting	2.90321	0.627139	2.8182	-0.737519	-0.495455	0.0918654	-0.641321	-0.127039	0.404343	1.60737	-0.40707	1.66933	0.828777	1.07295	-0.517898	-0.176699	0.731038	0.195029	0.152301	0.352744	1.44029	-0.263334	-0.985892	0.76919	-0.48706	-0.0762484	0.217666	0.201148	0.620935	0.396792	-0.202796	-0.00468805	-1.18202	-0.594473	-1.68893	-0.444931	-0.121263	0.180624	0.553738	0.369359	-0.806691	0.959618	-1.67472	-0.391031	0.565485	-0.382975	-0.787639	-0.213206	-0.409853
T cells CD4 naive	0.221755	-0.407358	-0.329603	0.711466	0.194844	-0.347271	2.17791	-0.0691084	-0.948044	0.0699322	-1.0827	1.01288	1.10854	0.830592	1.09025	-0.278291	-0.154083	-0.52811	-0.990225	0.547434	-0.0403779	1.34012	0.418629	-1.8554	0.730747	0.0143058	-1.40762	0.161091	-0.245119	-1.54668	0.391222	0.870001	1.30226	-0.115259	-1.13723	1.79639	1.35665	2.04355	0.237382	-0.0571441	1.70058	1.00632	-1.98781	0.103883	-0.0822469	0.198003	0.0954598	-0.756736	0.542964
T cells CD8	-0.462757	0.0515943	1.01404	0.112761	-0.339335	-0.121233	0.270457	-0.224449	1.61254	-1.02393	-1.43177	-0.194702	0.494801	0.494581	-0.794499	1.12921	-0.0350277	-0.157636	-0.525159	0.202672	-1.02593	1.55258	0.255788	-1.22035	0.840969	-0.122668	0.107688	-1.00848	-0.28949	-0.852823	0.251919	-0.41954	2.96761	-0.795611	-0.714366	0.238121	0.408951	-0.293549	0.336483	-0.168204	0.259475	-0.275921	-0.42493	-0.981908	1.66878	-0.411767	-0.537302	1.57991	0.333514
T helper cells	-0.0902615	0.306837	1.45537	-0.609705	-1.22792	-0.678466	-2.7972	-1.53242	1.46804	0.400964	-0.487739	-1.05104	1.81274	-1.43881	-0.198061	0.0432391	-0.767879	-0.809735	1.19081	-0.257293	-0.356042	-0.233172	0.329501	0.686279	0.704418	-0.786498	1.71826	0.974224	-1.35241	-0.830392	0.252784	0.958877	-0.371651	-1.42386	1.92094	0.328233	-0.919667	-0.0257728	0.540034	0.630422	-1.93323	-0.348207	0.0372839	-0.751727	0.852329	0.191078	-0.438603	0.412571	-0.0483191
Tcm	1.78234	0.146471	0.00524439	0.627241	-0.310001	-0.626414	1.45264	0.306464	-0.478328	-0.0645879	1.424	-1.14617	1.18023	-0.971605	0.616751	1.19334	0.119318	-1.58881	1.16663	2.03726	-0.367007	-1.44786	0.538554	-1.51839	0.494182	-0.350307	1.34997	1.39054	-2.38167	0.963642	0.660187	-1.40322	-0.39189	-1.2229	-0.781254	-1.3261	-1.80791	0.0246393	2.2322	0.467037	-0.582358	0.0702482	-1.41824	0.612653	-0.886595	-0.381699	-0.657848	-1.33076	0.443656
TFH	-2.06538	0.656274	-0.0707002	-1.37781	-0.207247	-1.00686	-0.959681	0.130235	0.463086	-0.568065	-0.443245	2.53027	-1.56855	0.476036	1.2197	0.168032	1.06611	2.40166	-0.918094	-0.185779	0.576961	0.144714	0.0679951	0.429847	-0.408315	0.680557	-1.60716	-1.13362	-2.0934	0.348446	0.664023	-1.48333	0.465994	-0.422943	1.06555	1.30252	-0.0712808	-0.246523	-1.26209	-0.834334	1.9878	-1.24089	-1.23298	1.30459	0.17305	-0.295894	0.832927	0.314646	-0.350311
Th1	-0.0853574	1.04003	-0.967237	0.210998	0.280242	0.00886281	3.01302	-0.100095	-0.404158	-0.767838	-0.38943	0.681328	0.755926	1.15669	-0.195444	1.26111	-0.357547	-0.457462	0.12226	0.661829	-0.16521	0.00654698	0.523465	-1.54752	0.939986	0.541666	-0.745108	-0.515724	-0.0112984	-1.39568	0.197446	0.761683	1.87383	0.233369	-1.50288	0.478962	0.773742	0.335129	-1.0106	-0.471229	0.625558	0.2242	-0.604914	-0.134161	-1.24232	0.064671	0.224026	-0.0160694	-0.442577
Th17	0.834428	0.407067	-0.529026	-0.980041	0.527503	-0.295854	1.35663	-0.30498	2.30203	0.0815122	0.157349	0.681257	-0.384172	0.460612	-1.3095	0.0101596	0.751014	-0.318054	-0.276673	1.21593	0.453131	1.34266	-0.216911	1.14701	-0.350641	-0.711803	-0.830602	-0.494327	1.82188	-1.3019	-0.311523	0.415322	-0.290032	0.0859466	-0.553015	-0.203751	1.34187	0.314439	0.19322	-1.86979	-0.458038	1.59047	0.0838638	0.519726	-0.48981	0.0447824	0.321144	-0.210314	-1.2777
Th2	1.95037	-0.604893	0.183999	1.02428	0.309696	0.845507	0.0815607	0.377696	0.637497	-0.678919	-0.48546	-0.320626	0.923692	0.816408	-0.556931	1.09234	0.0884262	1.69991	-0.540288	-0.809372	-0.654033	1.4204	2.01836	-1.12297	0.812172	1.12392	-0.304096	0.767388	-2.0809	0.190848	-0.227249	-1.00413	0.434738	-1.90705	-1.3311	-0.0534142	-0.575843	-0.465896	0.384505	0.207048	0.247624	-1.17035	-1.5375	0.1201	-0.574243	-0.540032	0.123004	0.403066	-0.229978
Tregs	0.368176	0.66545	-0.158884	0.150986	-0.287845	-0.50628	-0.0556268	-0.0584289	0.883924	-1.30408	-0.387677	0.59473	1.10459	0.689705	-0.272006	0.858597	-0.0499717	-0.187063	-0.491368	0.2187	0.800047	-1.29946	0.512793	-1.15579	0.861403	0.778412	-1.34929	1.38823	0.754064	-0.864409	-0.913413	-0.803898	2.70347	0.461858	-0.842855	0.182185	1.49851	-0.320655	-0.674341	0.684316	1.43367	0.396575	-0.26006	-0.397431	-0.544759	-0.219166	-0.236018	-1.26529	-0.56957
[truncated: 46 more columns]
