# Supplementary material for: Immune-Related LncRNAs Affect the Prognosis of Osteosarcoma, Which Are Related to the Tumor Immune Microenvironment
Source: Front Cell Dev Biol. 2021 Oct 7;9:731311. doi: 10.3389/fcell.2021.731311 (PMC8529014; doi:10.3389/fcell.2021.731311)
Supplement: Supplementary file 10 [file Table_10.XLSX]

## Sheet: Sheet1
Table S10 ESTIMATE algorithm was used to evaluate the tumor microenvironment score
ID	Stromal Score	Immune Score	ESTIMATE Score	Tumor Purity
TARGET-40-0A4HLD	-198.606	-61.5579	-260.163	0.843624
TARGET-40-0A4HMC	83.4446	1157.25	1240.7	0.705897
TARGET-40-0A4HX8	-102.495	-34.951	-137.446	0.833816
TARGET-40-0A4HXS	60.4521	472.41	532.862	0.775553
TARGET-40-0A4HY5	150.479	178.69	329.169	0.794079
TARGET-40-0A4I0Q	626.077	321.937	948.015	0.735667
TARGET-40-0A4I0U	775.123	2403.28	3178.41	0.478772
TARGET-40-0A4I0W	1055.76	449.896	1505.66	0.677822
TARGET-40-0A4I3S	500.06	-83.564	416.496	0.786223
TARGET-40-0A4I3W	276.19	-688.867	-412.677	0.855432
TARGET-40-0A4I42	-435.927	150.947	-284.98	0.845575
TARGET-40-0A4I48	698.771	1011.05	1709.82	0.655487
TARGET-40-0A4I4A	1314	1215.42	2529.42	0.560111
TARGET-40-0A4I4M	930.13	1272.02	2202.15	0.599246
TARGET-40-0A4I4O	92.7601	230.074	322.834	0.794644
TARGET-40-0A4I5B	342.158	1111.24	1453.4	0.683441
TARGET-40-0A4I65	476.418	194.557	670.976	0.762597
TARGET-40-0A4I6O	473.086	-187.954	285.132	0.797991
TARGET-40-0A4I8O	1222.74	485.386	1708.13	0.655675
TARGET-40-0A4I8S	342.139	795.164	1137.3	0.716566
TARGET-40-0A4I8U	302.057	554.25	856.307	0.744719
TARGET-40-0A4I9K	244.589	495.664	740.254	0.755979
TARGET-40-NAAEDA	1346.28	1112.26	2458.54	0.5687
TARGET-40-NAAEDD	-1299.43	-971.154	-2270.58	0.963318
TARGET-40-NAAEDH	571.776	1317.54	1889.31	0.635364
TARGET-40-NAAEDI	595.426	1316.74	1912.17	0.63277
TARGET-40-NAASJI	52.2566	66.7446	119.001	0.812449
TARGET-40-NAASJK	403.599	245.103	648.702	0.764707
TARGET-40-PAKFVX	-915.474	319.678	-595.796	0.869043
TARGET-40-PAKXLD	-247.971	-880.565	-1128.54	0.905036
TARGET-40-PAKZZK	536.858	548.663	1085.52	0.721847
TARGET-40-PALECC	65.9838	705.432	771.416	0.752977
TARGET-40-PALFYN	1311.93	1540.96	2852.89	0.52016
TARGET-40-PALHRL	-352.774	416.252	63.4781	0.817174
TARGET-40-PALKDP	-390.422	-621.133	-1011.56	0.8976
TARGET-40-PALKGN	717.191	923.234	1640.43	0.663146
TARGET-40-PALWWX	461.608	597.74	1059.35	0.7245
TARGET-40-PALZGU	91.7383	663.307	755.045	0.754556
TARGET-40-PAMEKS	536.538	-256.309	280.229	0.798425
TARGET-40-PAMHLF	587.885	73.5177	661.402	0.763505
TARGET-40-PAMHYN	441.86	710.477	1152.34	0.715025
TARGET-40-PAMJXS	-53.2299	303.897	250.667	0.80103
TARGET-40-PAMLKS	-798.731	-548.376	-1347.11	0.918215
TARGET-40-PAMRHD	185.256	674.114	859.37	0.744419
TARGET-40-PAMTCM	-402.534	-788.537	-1191.07	0.908902
TARGET-40-PAMYYJ	-34.6113	314.903	280.291	0.798419
TARGET-40-PANGPE	444.553	440.192	884.745	0.741926
TARGET-40-PANGRW	495.833	592.037	1087.87	0.721608
TARGET-40-PANMIG	722.386	133.723	856.11	0.744738
TARGET-40-PANPUM	-52.4886	-384.446	-436.934	0.857271
TARGET-40-PANSEN	628.986	52.0908	681.077	0.761637
TARGET-40-PANVJJ	1040.47	403.446	1443.92	0.684457
TARGET-40-PANXSC	383.061	1318.23	1701.29	0.656432
TARGET-40-PANZHX	728.891	1181.73	1910.62	0.632945
TARGET-40-PANZZJ	909.631	889.092	1798.72	0.645576
TARGET-40-PAPIJR	484.927	1323.87	1808.8	0.644446
TARGET-40-PAPKWD	-976.194	-430.345	-1406.54	0.921635
TARGET-40-PAPNVD	-657.997	-368.865	-1026.86	0.898588
TARGET-40-PAPWWC	-145.114	387.409	242.295	0.801765
TARGET-40-PAPXGT	417.285	1114.86	1532.14	0.674958
TARGET-40-PARBGW	-13.6863	703.177	689.491	0.760836
TARGET-40-PARDAX	-522.511	-115.763	-638.274	0.872111
TARGET-40-PARFTG	367.755	565.781	933.536	0.737105
TARGET-40-PARGTM	-522.989	258.614	-264.375	0.843956
TARGET-40-PARJXU	565.98	-131.23	434.751	0.784564
TARGET-40-PARKAF	-154.83	248.421	93.5912	0.814618
TARGET-40-PASEBY	455.375	858.74	1314.12	0.698223
TARGET-40-PASEFS	-585.691	-1509.91	-2095.6	0.956108
TARGET-40-PASFCV	1423.58	1393.13	2816.71	0.524689
TARGET-40-PASKZZ	1037.61	367.4	1405.01	0.68861
TARGET-40-PASNZV	153.094	995.594	1148.69	0.715399
TARGET-40-PASRNE	271.912	828.232	1100.14	0.72036
TARGET-40-PASSLM	-374.306	-281.038	-655.344	0.873334
TARGET-40-PASUUH	-123.571	1678.96	1555.39	0.672437
TARGET-40-PASYUK	1601.56	2405.45	4007.01	0.368715
TARGET-40-PATAWV	365.145	143.002	508.147	0.777838
TARGET-40-PATEEM	323.105	175.739	498.844	0.778696
TARGET-40-PATJVI	-61.8924	888.223	826.331	0.747648
TARGET-40-PATKSS	-566.53	-995.08	-1561.61	0.930229
TARGET-40-PATMIF	719.155	1399.26	2118.41	0.609041
TARGET-40-PATMPU	-369.284	214.593	-154.691	0.835211
TARGET-40-PATMXR	-451.932	196.938	-254.994	0.843217
TARGET-40-PATPBS	165.567	687.464	853.031	0.74504
TARGET-40-PATUXZ	-442.015	-231.308	-673.323	0.874617
TARGET-40-PAUBIT	941.712	319.803	1261.52	0.70373
TARGET-40-PAUTWB	502.187	1152.64	1654.83	0.661561
TARGET-40-PAUTYB	-133.94	1054.99	921.049	0.738343
TARGET-40-PAUUML	-526.527	-998.267	-1524.79	0.928232
TARGET-40-PAUVUL	-428.635	226.253	-202.382	0.83904
TARGET-40-PAUXPZ	-134.559	-48.5611	-183.12	0.837498
TARGET-40-PAUYTT	178.287	-338.64	-160.353	0.835668
TARGET-40-PAVALD	-502.922	-1167.45	-1670.37	0.935969
TARGET-40-PAVCLP	665.615	806.937	1472.55	0.681387
TARGET-40-PAVDTY	200.582	721.257	921.839	0.738265
TARGET-40-PAVECB	1048.49	68.5183	1117.01	0.71864
